# Supplementary material for: Characterization of twenty-five ovarian tumour cell lines that phenocopy primary tumours
Source: Nat Commun. 2015 Jun 17;6:7419. doi: 10.1038/ncomms8419 (PMC4473807; doi:10.1038/ncomms8419)
Supplement: Supplementary Data 2 — Unsupervised hierarchical clustering of mRNA expression levels of OCI and SOC ovarian cancer cell lines reveal two clusters. (Related to Fig 2) [file ncomms8419-s3.xlsx]

## Sheet: expression fig 3A.txt
		CLUSTER 1																	CLUSTER 2
NAME	OCI.C1p	OCI.P4p	OCI.P6p	OCI.M1p	OCI.P8p	OCI.P1a	OCI.P7a	OCI.P9a2	OCI.P9a1	FCI.P1p	OCI.P3a	OCI.P2a	OCI.CSp	OCI.E2p	OCI.C2p	OCI.E3x	OCI.EP1p	OCI.D1p	OCI.C4p	RMG.L.	RMG.L.	SKOV3	SKOV3	OCI.C3x	RMG.1	RMG.1	OCI.E1p	OCI.C5x	OCI.P5x	OCI.U1a	FCI.P2p	OV90	OV90	A2780	A2780	TOV.112D	TOV.112D
																				OCMI	DME-F12	OCMI	McCoys		WIT-OC	Ham's F12						OCMI	Base Medium	OCMI	RPMI	OCMI	Base Medium
CASK \Homo sapiens calcium/calmodulin-dependent serine protein kinase (MAGUK family) (CASK), mRNA. \NM_003688.1 \ILMN_1654773	1.047	-0.4738	0.0831	-0.1964	-0.01087	-0.5163	-0.1255	3.36e-07	-0.2348	-0.1375	-0.1365	0.09389	0.2512	-0.143	-0.08891	0.682	-0.09636	0.2721	1.222	0.8101	0.8657	0.01606	0.2574	-0.129	0.3473	0.2791	-0.5709	0.6968	-0.08411	-0.4543	-0.4378	1.326	1.235	-0.2323	-0.5563	0.01981	0.1541
ITGB1BP1 \Homo sapiens integrin beta 1 binding protein 1 (ITGB1BP1), transcript variant 2, mRNA. \NM_022334.3 \ILMN_1665107	0.9529	-0.3649	0.2762	0.4069	0.7034	1.005	0.0641	-0.6937	-0.6844	-1.094	0.4986	-1.265	-0.393	0.7967	-1.076	-1.226	-8.213e-08	-0.09288	-0.5681	0.6314	0.1876	-0.1065	-0.06805	-1.331	1.181	0.2458	1.824	0.6808	0.5333	0.2202	-0.5801	-0.142	-0.1475	-0.1545	-0.05456	1.438	1.216
DUSP14 \Homo sapiens dual specificity phosphatase 14 (DUSP14), mRNA. \NM_007026.2 \ILMN_1666546	0.7197	-0.3663	0.00268	-0.3484	-0.3531	-3.718e-07	-0.1814	0.001365	-0.0007933	0.2497	0.124	-0.5235	-0.6815	0.2407	-0.4468	-0.9342	-0.2481	-0.1278	0.2923	0.208	0.06321	-0.806	-0.3079	-1.03	0.327	0.4769	0.626	1.115	0.3177	-0.512	0.4122	-1.472	-1.383	0.5994	-0.09906	0.1518	0.00691
LOC100132564 \PREDICTED: Homo sapiens hypothetical protein LOC100132564 (LOC100132564), mRNA. \XM_001713808.1 \ILMN_3243644	0.03949	-0.1138	-0.06774	-0.09417	0.01105	-0.1383	3.893e-07	-0.07566	0.03459	-0.2291	-0.2505	0.02285	0.1413	0.2193	-0.5146	-0.8635	-0.5231	-1.511	2.349	0.4562	0.8046	-0.1691	-0.2838	-0.0309	1.541	1.003	0.8145	0.3506	1.117	0.04071	0.5917	0.03614	-0.1128	-0.484	-0.9289	0.5408	-0.04563
HSP90AA1 \Homo sapiens heat shock protein 90kDa alpha (cytosolic), class A member 1 (HSP90AA1), transcript variant 1, mRNA. \NM_001017963.1 \ILMN_1687546	0.1945	0.2863	0.1369	0.4658	-0.04523	-0.0193	-0.06476	0.02335	0.08961	0.1912	0.2501	-0.08187	-0.2121	-0.0544	-0.2712	-0.2667	-0.03066	-0.1726	2	1.848	1.249	-0.5038	-0.02423	-0.7172	1.161	2.228	0.9202	1.036	0.5384	-1.119e-07	-0.1041	-0.6992	-0.7083	-1.031	-0.7686	0.7435	0.8343
PYCR1 \Homo sapiens pyrroline-5-carboxylate reductase 1 (PYCR1), transcript variant 2, mRNA. \NM_153824.1 \ILMN_1796013	0.4538	-0.0548	0.7777	0.4114	0.3692	-0.1936	-0.01417	-0.0783	-0.4006	0.313	-0.9996	-0.07159	0.5942	1.251	0.4216	0.01303	-0.274	-0.6674	1.762	1.155	1.638	-0.5068	2.878e-07	-0.6182	1.33	1.067	-0.05767	-0.06138	-0.157	-0.1979	-0.03666	1.169	1.309	-1.706	-1.915	0.6716	0.6358
TMEM54 \Homo sapiens transmembrane protein 54 (TMEM54), mRNA. \NM_033504.2 \ILMN_2059689	-0.2029	6.058e-08	0.3554	0.2725	0.3342	-0.1342	0.03614	-0.2226	0.06252	-0.002593	-0.02825	0.1157	-0.8231	0.1522	-0.1919	-0.4018	-0.6835	0.09439	1.573	1.113	0.8866	-1.14	-0.7409	-2.223	1.075	1.208	0.2951	0.8281	-1.242	-0.6933	1.134	-0.2811	-0.1631	-0.9773	-0.1283	0.1866	0.2196
TMEM51 \Homo sapiens transmembrane protein 51 (TMEM51), mRNA. \NM_018022.1 \ILMN_1674985	0.703	-0.1525	-0.4699	-0.3459	3.972e-07	0.3134	0.1522	-0.1318	-0.0633	-0.4603	-0.4921	-0.5973	-1.659	-0.4016	-0.8843	0.03281	-0.4467	-0.007907	2.014	1.132	0.8739	0.4332	0.5511	-1.769	0.9477	0.7201	0.009759	0.9745	-0.1299	0.5956	0.04101	-1.43	-1.117	0.04301	-0.6728	1.262	1.547
CTSH \Homo sapiens cathepsin H (CTSH), transcript variant 1, mRNA. \NM_004390.2 \ILMN_2390853	-1.506	-0.8147	-0.467	-0.5771	-0.528	-1.255	-1.495	-0.745	-0.3925	-0.6402	-0.4248	0.467	0.6293	0.9559	0.07653	0.4488	-1.321	-9.75e-08	1.473	1.029	1.292	0.4567	0.8677	-1.36	0.6135	1.509	0.424	0.1295	-0.7385	-0.9375	1.038	0.9385	0.8107	-1.214	-0.8413	-0.2757	0.165
TOM1L1 \Homo sapiens target of myb1 (chicken)-like 1 (TOM1L1), mRNA. \NM_005486.1 \ILMN_1802642	-0.2142	0.1687	0.323	-0.02438	-0.1232	-0.03914	-0.1425	-0.1198	0.06064	0.4338	0.1784	-0.01745	0.0147	-0.9598	-0.5349	-0.3044	0.2994	0.2037	0.02145	0.2193	0.2662	0.2123	0.5475	-0.4171	1.604	1.401	-0.1591	8.411e-08	-0.304	0.3332	-0.2305	-1.095	-1.093	-0.1862	0.3304	-0.02178	0.1553
MTMR4 \Homo sapiens myotubularin related protein 4 (MTMR4), mRNA. \NM_004687.3 \ILMN_1771019	-0.1101	0.01866	0.1666	-0.3506	0.02321	-0.1629	0.01607	0.06962	0.3552	3.704e-07	-0.1612	-0.2742	0.3626	-1.051	-0.2413	-0.2917	-0.2268	-0.202	0.145	0.4938	0.5834	-0.2647	-0.01194	-1.23	1.65	1.518	-0.3109	-0.3533	-0.03826	0.01076	0.5035	-0.1302	0.01692	0.4204	-0.08481	0.3066	0.4909
PSG4 \Homo sapiens pregnancy specific beta-1-glycoprotein 4 (PSG4), transcript variant 1, mRNA. \NM_002780.3 \ILMN_2384745	-0.1349	1.405	4.591	-0.3051	0.5397	0.4786	-0.08587	0.7566	0.4917	1.256	0.9118	-0.2452	0.1923	0.7405	-0.3291	-0.166	-0.2128	-0.08442	1.543	0.3551	0.6454	-0.1683	0.1541	-0.1379	1.842	1.733	-1.85e-07	0.4117	0.004616	-0.09935	-0.04377	-0.3863	-0.2989	-0.3293	-0.4727	-0.1905	-0.2768
CTNNAL1 \Homo sapiens catenin (cadherin-associated protein), alpha-like 1 (CTNNAL1), mRNA. \NM_003798.1 \ILMN_2136446	-0.9873	-0.4624	-0.2629	-0.1517	-0.1593	0.3383	-0.1554	0.1318	0.1616	0.421	-0.2625	-0.1609	-0.5313	0.1279	-0.02057	0.3274	0.4936	1.61	-0.1751	1.026	0.32	0.02418	-0.05938	-1.015	1.246	1.028	0.459	0.656	0.1233	0.7412	0.0337	-0.1499	2.217e-07	-0.7892	-0.01093	-0.4689	-0.807
CTNNAL1 \Homo sapiens catenin (cadherin-associated protein), alpha-like 1 (CTNNAL1), mRNA. \NM_003798.2 \ILMN_1721901	-0.9882	-0.5696	-0.1712	-0.04805	-0.0241	0.3018	-0.2472	0.2705	0.2043	0.4171	-0.1262	-0.07857	-0.2916	-1.272	-0.5849	0.5339	0.4966	1.409	0.04139	1.091	0.3867	-0.1407	0.2393	-0.7166	1.19	1.193	0.5981	0.9543	0.3651	0.9095	0.1913	-0.04994	2.855e-07	-0.6756	-0.1184	-0.432	-0.6033
C11orf1 \Homo sapiens chromosome 11 open reading frame 1 (C11orf1), mRNA. \NM_022761.2 \ILMN_2128967	0.1599	-0.6954	0.04756	-1.015	-0.6329	-0.454	-0.01424	-0.246	-0.3595	-0.4071	-0.4719	-0.5368	0.3035	0.6175	-0.1103	-1.732e-07	-0.5013	1.076	0.126	0.5112	0.5648	0.1856	0.03228	-0.4983	1.333	1.47	0.9562	-1.231	1.397	0.6304	0.2225	-0.8831	-0.5649	0.605	0.9586	-0.287	-0.05291
LOC729680 \PREDICTED: Homo sapiens misc_RNA (LOC729680), miscRNA. \XR_040503.1 \ILMN_3248803	-0.2577	-0.4059	0.07971	-0.2307	-0.415	-0.3451	-0.241	-0.4276	-0.6209	-0.1155	-0.1122	-0.654	-0.5003	1.719	0.1223	0.3726	-0.3639	-0.361	1.914e-07	0.4014	0.3018	0.211	0.6668	-0.552	1.316	1.134	1.084	0.3485	-0.03483	-0.2637	0.09152	-0.0153	0.2038	0.6971	0.7361	1.014	1.045
INPP4B \Homo sapiens inositol polyphosphate-4-phosphatase, type II, 105kDa (INPP4B), mRNA. \NM_003866.1 \ILMN_2198878	-1.741e-07	-0.1157	-0.09633	-0.7689	-0.7289	-0.3756	-0.5024	-0.2576	-0.5676	-0.4596	-0.3693	-0.665	-0.7523	1.605	0.6144	0.02638	0.07935	-0.5327	-0.1725	1.645	1.483	0.3837	0.3008	-0.3106	1.178	1.947	1.589	0.9289	0.6733	0.8959	1.957	-0.7826	-1.026	0.8874	1.281	-0.007527	0.1909
CMTM7 \Homo sapiens CKLF-like MARVEL transmembrane domain containing 7 (CMTM7), transcript variant 2, mRNA. \NM_181472.1 \ILMN_2403247	0.3923	-0.649	0.1647	-0.4464	-0.2717	-0.1643	0.0773	-0.2367	0.1424	-0.1648	-0.251	-0.3265	-0.4977	0.1691	-0.03617	0.6062	-0.639	-0.5696	-0.7589	0.6701	-0.3815	0.8523	0.5467	-1.466	0.7849	1.293	2.364	0.6697	-0.1185	1.212	0.2862	-0.6027	0.07826	0.6237	0.6141	-4.164e-08	-0.1713
CMTM7 \Homo sapiens CKLF-like MARVEL transmembrane domain containing 7 (CMTM7), transcript variant 2, mRNA. \NM_181472.1 \ILMN_1698934	0.252	-0.5213	0.39	-0.1217	-0.3248	0.1791	0.09742	-0.06043	-0.05238	-0.3391	-0.09064	-0.319	-0.3817	0.08533	-0.1017	0.7207	-0.5424	-0.9783	-0.1985	0.6251	-0.3558	0.8427	0.6811	-1.272	0.6371	1.116	2.182	0.8755	1.076e-07	1.383	0.459	-0.6594	0.03285	0.7829	0.8305	-0.0231	-0.01227
AKAP12 \Homo sapiens A kinase (PRKA) anchor protein (gravin) 12 (AKAP12), transcript variant 1, mRNA. \NM_005100.2 \ILMN_2308950	-0.588	0.6035	-0.4501	-0.2749	-0.863	-0.5966	-0.4899	-0.341	-0.3786	-0.1773	-0.3064	-0.7673	0.8041	1.814	0.6969	-0.08515	0.3264	0.4312	0.9644	1.113	-0.08161	0.1897	0.272	0.7418	1.247	0.322	1.302	0.0451	0.4397	0.365	-0.3496	-0.4289	-0.3021	-0.4999	-0.4325	0.1686	9.768e-08
AKAP12 \Homo sapiens A kinase (PRKA) anchor protein (gravin) 12 (AKAP12), transcript variant 2, mRNA. \NM_144497.1 \ILMN_1684836	-0.8239	0.8327	-0.5869	-0.9949	-1.518	-0.9019	-0.7797	-0.5891	-0.6667	-0.4358	-0.4977	-1.059	1.247	0.133	0.3261	-0.1496	0.2932	1.36	1.554	1.931	-0.06721	0.01439	0.5706	1.443	1.887	-0.003833	2.524	0.4183	0.6333	0.1313	-3.493e-07	-0.5008	-0.5428	-1.042	-1.078	0.5146	0.2918
FMNL2 \Homo sapiens formin-like 2 (FMNL2), mRNA. \NM_052905.3 \ILMN_1730491	-0.1918	0.4516	-0.7492	-0.3869	-1.009	-0.6991	1.821e-07	-0.4416	-0.6155	0.2146	-0.2088	-0.898	-0.7108	-0.5788	0.3668	0.4175	0.4089	0.5343	0.902	0.9568	0.6066	1.158	0.3553	0.3967	1.187	0.2619	0.2716	-0.445	-0.5401	0.775	0.5255	-1.195	-0.6457	-0.1638	-0.3723	0.3416	-0.2309
ANKRD57 \Homo sapiens ankyrin repeat domain 57 (ANKRD57), mRNA. \NM_023016.3 \ILMN_1724040	-0.7306	0.3085	0.4454	0.05106	-0.6663	-0.7625	-0.3087	-0.2275	-1.09	-5.411e-08	-0.1655	-0.6998	0.15	-0.04487	0.6817	0.474	0.9821	0.4725	0.1283	0.2451	-0.4363	0.309	0.1839	-1.144	0.9883	-0.01016	1.339	0.2795	0.427	0.2268	1.167	-0.7641	-1.127	-0.1852	-1.235	-0.6743	-1.102
TTLL12 \Homo sapiens tubulin tyrosine ligase-like family, member 12 (TTLL12), mRNA. \NM_015140.2 \ILMN_1663113	-0.5663	0.3615	-1.078	-0.09805	-0.08498	-0.1961	0.7727	-0.2778	-0.116	-0.4	-0.2272	-0.4853	-0.7564	-1.134	0.7478	0.416	0.2356	0.6321	-0.1749	0.3114	-0.1793	0.3907	0.3387	-2.467e-07	1.374	0.5851	1.447	1.059	0.3993	-0.06462	-0.2713	0.2404	0.2039	-0.421	-0.5268	0.1003	0.2508
TPD52 \Homo sapiens tumor protein D52 (TPD52), transcript variant 3, mRNA. \NM_005079.2 \ILMN_2381064	-0.7589	-0.4778	0.03226	-0.9406	-0.9493	-1.093	-1.086	-1.015	-0.9279	0.5374	-0.6613	-0.6472	-0.6987	0.2217	-1.018	0.07558	-1.317e-07	0.1775	-0.5834	0.0492	-0.1998	0.1385	0.3172	-0.2602	0.3209	-0.3858	0.2863	0.07096	-0.6105	0.3217	0.02112	1.285	1.414	0.2355	0.2698	-0.07841	0.007544
SVIL \Homo sapiens supervillin (SVIL), transcript variant 1, mRNA. \NM_003174.3 \ILMN_1671404	-0.03982	0.03092	-1.467	-1.516	-1.27	-1.507	-1.265	-1.558	-2.198	-0.8009	-1.408	-1.377	-0.798	0.6473	-1.158	0.4204	0.4175	-0.2667	0.02842	0.01933	0.7051	-0.5751	0.1469	0.291	0.1635	-0.3586	1.617	0.49	0.1768	0.9589	0.1119	0.5685	0.5732	0.0737	2.65e-07	-2.225	-2.323
GHDC \Homo sapiens GH3 domain containing (GHDC), mRNA. \NM_032484.3 \ILMN_1746378	-0.2817	0.02525	-0.5114	-0.4185	-0.1942	-1.077	-0.685	-0.4901	-0.5927	-0.5263	-0.4563	-0.9839	-0.6292	0.5613	0.7955	0.4111	0.1547	1.678	-0.3637	0.6414	1.061	0.2224	0.09523	0.7611	0.3066	0.06395	-0.1227	0.4835	0.5355	0.9816	-0.3233	1.383e-07	-0.2155	0.3769	0.2417	-1.271	-1.283
TPK1 \Homo sapiens thiamin pyrophosphokinase 1 (TPK1), transcript variant 2, mRNA. \NM_001042482.1 \ILMN_1804629	-0.1923	0.1385	-0.5935	-0.6407	8.985e-08	-0.3296	-0.5787	-0.4672	-0.4	0.3933	-0.3332	-0.523	-0.1461	1.002	0.1449	-0.01121	1.031	1.233	-0.7988	1.403	2.689	-0.718	-0.9032	1.273	0.2304	0.1149	0.8758	0.2809	0.08323	2.595	-0.2796	1.317	0.5705	-0.03721	0.283	-0.4849	-0.2945
GATS \Homo sapiens opposite strand transcription unit to STAG3 (GATS), mRNA. \NM_178831.4 \ILMN_1699631	-0.1972	-0.4001	0.04179	-0.3572	-0.4167	-0.4589	-0.7079	-0.4174	-0.5469	0.5893	0.3294	-0.4151	0.0005153	-1.31e-07	-0.2552	-0.157	1.311	1.201	-0.1205	0.7855	1.281	-0.6405	-0.3519	1.589	-0.4417	0.4618	0.7288	0.5027	-0.6752	0.9905	0.1826	0.0909	-0.2727	0.07128	0.1736	-0.2934	0.164
H3F3B \Homo sapiens H3 histone, family 3B (H3.3B) (H3F3B), mRNA. \NM_005324.3 \ILMN_1695706	0.1805	-0.5175	-0.9666	-0.6966	-1.061	-0.7725	-0.725	-0.7647	-0.4965	-0.006233	-0.5988	-1.218	-0.1795	0.2297	-0.3875	-0.7455	0.04471	0.7408	-1.196	0.7802	0.8415	0.8083	0.05019	1.508	1.341	0.818	1.048	0.1013	-0.7673	0.8835	0.8688	0.7672	0.5263	0.2414	-2.96e-07	-0.03643	-0.08634
FAM102A \Homo sapiens family with sequence similarity 102, member A (FAM102A), transcript variant 1, mRNA. \NM_001035254.1 \ILMN_2401779	-0.1163	-0.4502	-0.3336	-0.4945	-0.1412	-0.7567	-0.7056	-0.5696	-0.4319	-2.145e-07	1.022	0.1521	0.3269	0.1926	0.03219	0.5896	0.5676	0.7975	-0.7609	-0.01483	0.4477	-0.5544	0.07918	0.1929	-0.06068	1.368	1.703	-0.1413	-1.136	0.6043	0.1468	0.5713	0.9191	0.0653	-0.326	-0.4159	-0.6023
WBP2 \Homo sapiens WW domain binding protein 2 (WBP2), mRNA. \NM_012478.3 \ILMN_1788604	-0.688	-0.4206	0.05188	-0.5885	-0.02315	-1.321	-0.3089	-0.924	-1.068	0.4526	0.1559	-0.6544	-0.5289	0.1226	-0.5829	-0.3754	-0.01515	1.358	-0.1909	0.641	1.109	0.4946	0.5202	0.1113	0.2934	0.1485	-0.8854	0.3969	-0.896	0.8795	-0.03845	-5.659e-09	-0.01036	0.07815	0.1742	0.2256	0.2879
SASH1 \Homo sapiens SAM and SH3 domain containing 1 (SASH1), mRNA. \NM_015278.3 \ILMN_2185984	-0.8705	-0.3563	-0.102	-0.5002	-0.2053	-0.4515	-0.4919	-0.49	-0.779	-0.4714	-0.5111	-0.4629	-0.09453	1.21	0.2765	0.7786	0.03203	0.8396	-0.008578	0.02359	0.2728	0.7811	0.2676	1.054	0.7473	0.2	-0.3647	1.197	-0.2373	1.101	0.2083	0.4065	6.398e-08	-0.5126	-0.6352	0.133	0.3406
SORT1 \Homo sapiens sortilin 1 (SORT1), mRNA. \NM_002959.4 \ILMN_1707077	-1.559	0.6893	-2.046e-07	-1.224	-1.627	-0.9382	-1.245	-1.417	-1.24	-0.9946	-1.109	-1.223	0.6392	-1.683	-1.534	-1.992	0.6034	0.273	0.1361	-1.456	-1.741	0.1619	1.344	0.08575	0.03185	0.277	-0.6953	1.809	0.8305	0.9437	0.2145	0.8462	1.088	-1.019	-0.9708	0.04257	0.1651
CD24 \Homo sapiens CD24 molecule (CD24), mRNA. \NM_013230.2 \ILMN_2060413	-4.942	1.705	-4.586	-1.719	-4.082	-2.783	-5.246	-1.396	-3.33	-3.812e-07	-4.958	-3.282	-0.5858	-5.301	-5.008	-5.244	2.423	2.444	1.769	0.09635	1.858	0.7647	1.54	1.177	1.517	2.142	2.374	1.038	1.23	0.8159	1.557	1.502	1.537	-3.748	-4.18	-3.937	-3.854
SLC38A1 \Homo sapiens solute carrier family 38, member 1 (SLC38A1), transcript variant 1, mRNA. \NM_030674.3 \ILMN_1769911	-1.004	0.6234	0.1585	-0.03319	0.08558	-0.2168	-1.77e-07	-0.2822	-0.5603	-0.466	-0.7566	-1.324	0.1086	-0.6268	-1.716	-1.683	0.4459	1.293	-0.1944	0.8596	1.04	0.6372	0.8496	-0.2921	1.44	1.087	-0.7627	0.2281	-0.1348	1.24	-0.1802	0.2271	0.4706	0.9299	0.2975	-1.166	-1.194
C10orf47 \Homo sapiens chromosome 10 open reading frame 47 (C10orf47), mRNA. \NM_153256.2 \ILMN_2128639	-0.6107	-0.04582	0.1563	-0.1965	0.4505	0.2677	-0.1388	-0.09772	-0.09071	-0.05759	0.6009	-0.609	-0.2398	0.04362	-0.9312	-0.8529	1.301	0.4575	-1.086	0.3576	-0.4491	-1.162e-07	0.5372	0.3307	1.96	0.3598	0.664	0.688	0.8045	0.6842	1.062	-0.08725	0.06295	-0.007694	-0.3311	-0.5593	-0.4583
BMP4 \Homo sapiens bone morphogenetic protein 4 (BMP4), transcript variant 3, mRNA. \NM_130851.1 \ILMN_1740900	-0.5082	0.04379	-2.377e-07	0.04231	0.3635	-0.5039	-0.3291	-0.3108	-0.04377	-0.3185	0.5446	0.7125	-0.3526	0.1211	-0.5726	-0.6026	0.9393	1.723	-0.6489	-0.5501	-0.7648	-0.3616	0.4933	-0.9241	-0.543	-0.5045	3.036	2.048	1.587	-0.5718	-0.6127	1.393	1.274	1.288	0.9405	0.6659	0.6298
LGMN \Homo sapiens legumain (LGMN), transcript variant 2, mRNA. \NM_001008530.1 \ILMN_1698019	0.4149	-0.5775	-0.3881	-0.1416	0.2723	-0.6747	-0.4551	-0.4073	-2.004e-07	-0.1301	0.517	-0.1412	-0.09571	-0.7147	-1.12	-0.2997	-0.3182	-0.9111	0.7995	0.1672	0.3518	0.389	0.4596	-0.3761	-0.06559	-0.3631	2.699	1.705	0.3092	0.2888	-0.0423	0.4472	0.4738	0.3398	0.4983	1.008	1.32
LGMN \Homo sapiens legumain (LGMN), transcript variant 2, mRNA. \NM_001008530.1 \ILMN_2332964	0.4689	-0.4454	-0.2521	-0.2508	0.04107	-0.6219	-0.4284	-0.3825	0.032	-0.1857	0.4693	0.2044	-0.1511	-1.158	-1.078	-0.3093	-0.3119	-0.8591	0.862	-0.07011	0.1034	-2.359e-07	0.1773	-0.3681	-0.2017	-0.4508	2.678	1.6	0.3252	0.2368	-0.1149	0.4118	0.1932	0.04485	0.07883	0.6107	1.067
SLC20A2 \Homo sapiens solute carrier family 20 (phosphate transporter), member 2 (SLC20A2), mRNA. \NM_006749.3 \ILMN_1813763	-0.4013	0.363	-0.07184	-0.04526	0.01752	-0.4072	-0.133	-0.2979	-0.3731	-0.2696	-0.04795	-0.249	-0.3911	1.082	-0.1982	-0.1282	-0.05204	-0.661	-0.3466	0.198	0.4399	-2.261e-07	0.5549	0.2951	1.058	1.568	1.963	2.692	0.2782	-0.4865	1.787	1.244	1.12	0.004234	-0.6855	0.7538	0.9446
C10orf99 \Homo sapiens chromosome 10 open reading frame 99 (C10orf99), mRNA. \NM_207373.2 \ILMN_1802192	0.04322	-0.001366	-0.1657	6.821e-08	-0.1508	-0.2235	-0.2004	0.08647	-0.01579	0.08566	-0.1155	0.1603	-0.04879	0.1338	-0.0612	-0.2548	0.04967	0.6533	0.1067	1.209	1.098	-0.1649	-0.1354	0.3311	0.964	0.8205	2.724	3.242	-0.3185	-0.05268	1.839	0.01495	0.02404	-0.01838	-0.05232	-0.2106	-0.05818
HPGD \Homo sapiens hydroxyprostaglandin dehydrogenase 15-(NAD) (HPGD), mRNA. \NM_000860.3 \ILMN_2166457	-0.1661	-0.197	-0.08159	-0.1298	0.01922	-0.1488	-0.1246	0.1459	-0.1448	-0.03491	-0.2069	-0.1944	-0.1361	0.0584	-0.149	-0.1748	-0.04417	-9.009e-08	0.1459	-0.01968	0.02413	0.09545	0.2426	-0.2751	0.07886	0.05821	4	2.457	-0.01851	0.008407	0.06702	2.661	1.649	0.03764	0.02865	0.01297	-0.1026
CLIC5 \Homo sapiens chloride intracellular channel 5 (CLIC5), mRNA. \NM_016929.2 \ILMN_1778964	-0.161	-0.01582	-0.06948	-0.09078	-0.08191	0.1774	1.115e-07	0.237	-0.0669	-0.1279	-0.2054	0.0002459	-0.03634	0.05569	-0.1008	-0.04925	0.6327	0.671	0.09603	-0.02629	0.1411	0.313	1.681	-0.1333	0.04762	-0.06279	2.635	1.944	-0.146	0.7482	0.1706	0.6713	1.595	0.03736	-0.1298	-0.03533	-0.06974
SCGB2A1 \Homo sapiens secretoglobin, family 2A, member 1 (SCGB2A1), mRNA. \NM_002407.1 \ILMN_1732398	-0.02885	0.2301	-0.03009	-0.09457	-0.0209	-0.05144	-0.1345	0.732	-0.02686	0.05296	-0.08419	-0.02785	-0.02412	0.06958	0.2353	-0.01818	-0.02885	-0.1563	0.1004	-0.1819	-0.08083	0.03568	0.01988	1.299	2.549	1.534	5.912	2.992	0.08047	0.1621	0.1475	-0.05296	-0.1337	1.654e-07	0.09105	0.04589	-0.1752
UNC93A \Homo sapiens unc-93 homolog A (C. elegans) (UNC93A), mRNA. \NM_018974.2 \ILMN_1746652	0.07016	0.2128	-0.03892	-0.1266	-0.04076	0.1156	0.04441	0.7689	-0.008509	-0.07445	0.02325	-0.01752	0.07377	0.03245	0.166	-0.04951	-0.00806	0.07779	0.154	-0.1167	-0.2068	0.02303	-0.1426	3.688	-1.807e-08	-0.03961	5.771	1.534	0.1092	-0.1118	-0.006041	0.3251	1.424	-0.04582	-0.07963	-0.1787	-0.1622
KLK10 \Homo sapiens kallikrein-related peptidase 10 (KLK10), transcript variant 1, mRNA. \NM_002776.4 \ILMN_1688205	0.1903	0.002765	-0.1836	0.03226	0.03438	1.533e-07	-0.3901	0.1875	-0.03603	-0.09732	0.4375	-0.1111	-0.1497	-0.1505	-0.2644	-0.01971	1.311	-0.08406	0.03824	-0.2129	-0.3157	0.03071	0.4096	1.006	-0.03563	-0.212	3.767	1.961	-0.07862	0.3238	0.1829	0.1759	0.06381	-0.1962	0.05642	-0.06366	-0.08322
KRT6C \Homo sapiens keratin 6C (KRT6C), mRNA. \NM_173086.3 \ILMN_1754576	0.2909	0.6326	-0.06002	0.04238	0.1363	-0.09331	-0.1602	1.34	0.4437	-0.07922	0.004568	-0.05288	0.04015	1.921e-07	-0.1899	-0.2304	-0.1646	-0.08455	-0.01402	-0.1372	-0.01865	-0.1402	-0.03848	0.1574	0.08678	0.2115	6.959	-0.05478	-0.1397	1.488	1.341	0.01162	0.06048	-0.03613	-0.06073	0.04149	0.007757
KLK6 \Homo sapiens kallikrein-related peptidase 6 (KLK6), transcript variant B, mRNA. \NM_001012964.1 \ILMN_1780255	-0.08468	0.1177	0.02634	-0.03056	2.83e-08	0.004645	0.05829	1.172	-0.1472	-0.2297	0.09001	-0.03566	-0.192	0.1109	-0.128	0.06498	0.1421	0.0101	-0.3002	-0.2479	-0.2213	-0.1614	-0.2059	-0.1582	0.9624	0.4933	6.88	0.4936	0.1889	4.07	2.057	0.1601	-0.1875	-0.08451	-0.08786	-0.1211	-0.005493
LOC728285 \PREDICTED: Homo sapiens similar to keratin associated protein 2-4 (LOC728285), mRNA. \XM_001127070.1 \ILMN_1660067	1.45	-0.2008	0.6408	-0.1254	-0.07206	1.012	0.5877	0.3029	0.001306	0.2909	9.102e-08	-0.1177	-0.3476	0.3653	-0.1452	-0.2527	0.2886	0.06051	2.993	-0.1219	-0.5171	-0.1096	-0.1414	0.1015	0.328	0.475	3.746	0.6535	0.278	-0.09212	-0.08517	-0.2112	-0.2375	-0.02957	-0.3814	0.1197	-0.07591
HYAL1 \Homo sapiens hyaluronoglucosaminidase 1 (HYAL1), transcript variant 2, mRNA. \NM_153282.1 \ILMN_1739813	0.02754	-0.4865	-0.03589	0.8504	0.754	0.1813	-0.4779	0.05472	0.05221	-0.1145	0.7116	0.2787	0.9849	1.822	0.1407	2.477	-0.4239	-0.4348	-0.2387	-1.3e-07	0.3428	-0.3982	-0.0203	-0.2784	-0.3044	-0.3752	3.411	5.148	-0.5295	-0.4743	-0.3212	0.4918	0.2052	-0.006192	0.3809	-0.4159	-0.423
HLA-DMA \Homo sapiens major histocompatibility complex, class II, DM alpha (HLA-DMA), mRNA. \NM_006120.2 \ILMN_1695311	-0.08635	1.011	0.7053	-0.2627	-0.3344	-0.4005	-0.8137	0.8111	0.7067	-0.4858	0.2305	0.4735	0.4031	1.187	-0.6019	2.29	-0.4393	-0.9278	0.8909	-0.6696	-0.4924	-0.544	-0.4751	1.812	-0.2666	0.2121	-0.6184	2.588	0.1205	2.272	1.85	-0.9111	-0.9529	1.494e-07	0.156	-0.1427	0.3247
DTX2 \Homo sapiens deltex homolog 2 (Drosophila) (DTX2), mRNA. \NM_020892.1 \ILMN_2275098	0.05565	0.2458	0.3808	0.2209	-0.1195	0.3438	-0.1682	-0.07849	8.137e-08	-0.3564	-0.1086	0.1693	-0.02239	-0.4191	-0.4845	-0.3043	0.3904	-0.9282	0.6045	0.8995	0.9467	-0.1124	0.3236	1.165	-0.9276	-0.8188	1.768	1.605	0.2101	1.73	1.302	-0.1283	-0.301	-0.06739	-0.06061	0.1765	-0.03073
PIM3 \PREDICTED: Homo sapiens pim-3 oncogene (PIM3), mRNA. \XM_938171.2 \ILMN_1707748	-0.2918	-0.06827	-0.2337	0.3656	0.1293	0.1821	-0.08419	-0.1431	0.4749	-0.2395	-0.311	-0.04156	0.2275	0.01543	-0.271	-0.05425	-0.3513	-0.1598	1.036	0.6284	0.5957	1.443e-07	0.009342	0.9376	0.7885	0.5518	1.178	1.225	-0.4896	2.624	1.202	-0.05926	-0.2011	0.387	-0.08278	-0.005234	-0.4765
CX3CL1 \Homo sapiens chemokine (C-X3-C motif) ligand 1 (CX3CL1), mRNA. \NM_002996.3 \ILMN_1654072	-0.1279	-0.07699	-0.01601	-0.04532	0.0235	0.02642	-0.04055	-0.3257	-0.02936	-0.09983	-0.03106	-0.203	0.0708	-0.401	-0.3223	0.146	0.1316	-0.07018	3.735	0.7979	1.189	0.1258	1.796e-07	1.665	-0.123	-0.09963	-0.2452	0.5574	0.14	3.815	0.005543	0.443	0.5408	0.06604	-0.2024	-0.2071	0.0324
HLA-DMB \Homo sapiens major histocompatibility complex, class II, DM beta (HLA-DMB), mRNA. \NM_002118.3 \ILMN_1761733	-0.3177	0.2327	-0.5329	-0.3754	-0.4612	-0.3799	-0.7333	5.167e-08	-0.03411	-0.4891	-0.2756	-0.4513	0.1432	0.3836	-0.4587	0.3067	-0.5487	-0.4169	3.983	0.3428	-0.04346	0.4384	0.642	3.799	1.751	1.265	-0.382	5.341	-0.2534	3.289	0.68	0.2096	-0.04371	-0.04219	0.5548	1.307	1.412
JSRP1 \Homo sapiens junctional sarcoplasmic reticulum protein 1 (JSRP1), mRNA. \NM_144616.2 \ILMN_1739726	0.07526	-0.08942	0.1618	-0.01705	0.09172	-0.08145	-0.03158	0.08511	-0.1459	-0.02418	-0.1416	0.01948	0.04577	-0.1005	-0.154	-0.2081	1.151e-07	0.05302	2.405	0.2026	0.1839	0.03517	-0.0107	2.917	-0.072	-0.2278	0.6803	3.209	-0.004366	3.167	0.9445	-0.00631	-0.296	-0.02541	0.02592	0.04318	-0.0692
CLDN3 \Homo sapiens claudin 3 (CLDN3), mRNA. \NM_001306.2 \ILMN_1723042	-0.05231	-0.04449	1.283e-07	0.003894	-0.08722	-0.0792	0.1895	-0.09921	0.01301	-0.134	-0.1715	-0.135	0.1735	-0.1469	0.04849	0.4718	0.1123	-0.2052	2.969	-0.04828	-0.1429	0.4175	1.753	3.008	0.07137	-0.07775	1.919	4.306	0.05248	5.426	0.8311	-0.1989	0.02794	-0.1754	-0.2166	-0.05971	-0.03741
GOLT1A \Homo sapiens golgi transport 1 homolog A (S. cerevisiae) (GOLT1A), mRNA. \NM_198447.1 \ILMN_2137208	-0.1954	-0.2022	-0.1197	-0.1104	0.02113	-0.12	-0.1421	-0.1331	-0.2938	-0.08447	0.1583	-0.1462	-0.1796	-0.08661	-0.337	5.657e-08	0.05578	0.08053	3.159	0.1509	0.02297	0.3733	1.25	0.7435	0.8641	-0.05463	0.2131	1.987	0.2274	2.133	0.3849	1.042	0.3498	-0.2654	-0.1395	-0.3344	-0.03571
OGDHL \Homo sapiens oxoglutarate dehydrogenase-like (OGDHL), mRNA. \NM_018245.1 \ILMN_1714577	-0.0484	0.01511	-0.2538	-0.2112	-0.08499	0.007407	-0.1006	-0.2808	-0.1939	-0.1854	-0.3094	-0.182	-0.1827	-0.1462	0.07434	-0.2476	0.008247	0.1935	1.201	-0.2928	-0.08767	0.07402	0.3906	2.343	2.02e-07	-0.2303	0.1611	1.208	-0.02382	0.6783	0.6843	-0.182	0.08249	1.068	0.8922	0.05611	0.07306
PLEKHF1 \Homo sapiens pleckstrin homology domain containing, family F (with FYVE domain) member 1 (PLEKHF1), mRNA. \NM_024310.4 \ILMN_1708041	0.05959	-0.228	0.09972	0.458	-0.091	-0.4264	-0.5517	-0.6797	-0.5742	-0.7958	-0.5762	-0.3088	-0.5693	-0.07158	-0.5929	-8.062e-08	-0.1209	-0.6932	1.007	0.09166	-0.09756	0.3618	0.5326	2.253	0.04913	0.2722	-0.1468	0.9597	0.3266	2.115	0.9769	0.7862	0.8817	1.737	0.7991	-0.6978	-0.5756
EBI3 \Homo sapiens Epstein-Barr virus induced 3 (EBI3), mRNA. \NM_005755.2 \ILMN_1802653	-1.486e-07	-0.03058	-0.04195	0.007243	-0.2536	-0.141	-0.3841	-0.1048	-0.2352	-0.324	-0.2347	0.09804	-0.2121	0.08973	0.07142	0.1763	-0.105	-0.04903	1.303	0.415	0.4179	-0.2255	0.01405	3.429	-0.3416	-0.2837	-0.02626	1.343	-0.1015	3.24	0.3704	1.154	0.9639	1.194	1.924	-0.07026	0.03566
TNFRSF14 \Homo sapiens tumor necrosis factor receptor superfamily, member 14 (herpesvirus entry mediator) (TNFRSF14), mRNA. \NM_003820.2 \ILMN_1697409	1.326	0.09467	-0.6868	0.5829	0.3453	0.08135	-0.2671	-0.2055	-0.2154	-0.3255	0.1448	0.9732	0.2134	0.5966	-0.2301	1.533	0.8566	0.1029	1.04	-0.9441	-1.188	-0.253	0.6018	2.22	-0.837	-1.083	0.1761	2.477	-0.5647	2.915	-0.8137	-0.05682	-1.546e-08	-0.2348	-0.3876	-0.9968	-0.9231
MX1 \Homo sapiens myxovirus (influenza virus) resistance 1, interferon-inducible protein p78 (mouse) (MX1), mRNA. \NM_002462.2 \ILMN_1662358	0.2375	-4.781e-08	-0.581	0.6844	-0.04336	-0.6786	-0.721	-0.4576	-0.4075	-0.2391	0.4884	0.3935	0.5193	-0.07849	-0.5073	1.328	2.382	1.409	2.454	-0.3141	0.5328	-0.5189	0.8042	1.152	-1.026	-0.9643	-0.7212	4.302	0.2454	5.065	0.9884	0.9274	1.079	-0.592	-0.7473	-1.106	-0.9099
IFI6 \Homo sapiens interferon, alpha-inducible protein 6 (IFI6), transcript variant 2, mRNA. \NM_022872.2 \ILMN_2347798	1.142	-0.2028	-0.3633	0.2435	-0.04068	-0.6207	-0.5485	-0.5455	-0.5084	-0.5041	1.507e-08	0.195	-0.05074	-0.7894	-0.5476	1.386	2.029	0.4818	1.141	-0.1761	0.6575	-0.1819	0.03987	0.9176	-0.6781	-0.5042	-0.04911	3.163	0.1094	3.123	0.3365	-0.2619	-0.5095	0.7792	0.7718	0.8672	0.9974
LOC201175 \Homo sapiens hypothetical protein LOC201175 (LOC201175), mRNA. \NM_174919.2 \ILMN_1656361	-0.124	-0.04258	-0.2574	-0.113	0.04136	0.2638	-0.1576	-0.01678	-0.087	-0.2023	-0.1347	-0.2163	-0.2242	-0.5121	-0.005064	-0.1325	0.756	-0.4786	1.617	0.4495	0.2156	0.08205	0.3246	0.0715	-0.1703	-0.3314	0.2137	2.32	1.519	1.18	0.8566	0.7996	0.1341	0.03644	-0.2861	0.08221	1.227e-07
ALPL \Homo sapiens alkaline phosphatase, liver/bone/kidney (ALPL), transcript variant 1, mRNA. \NM_000478.3 \ILMN_1701603	0.01129	-0.08022	-0.1213	-0.08803	-0.155	-0.3092	0.01335	-0.06097	-0.09952	0.02324	-0.1275	-0.1168	1.08	1.914e-07	0.3558	0.02899	-0.08502	-0.1475	2.957	-0.1011	-0.1466	-0.3068	0.03047	0.6148	-0.08122	-0.1605	2.134	5.305	0.8349	1.449	0.04318	-0.1988	-0.1205	0.6587	1.145	0.7335	0.7058
\\Homo sapiens mRNA; cDNA DKFZp762M127 (from clone DKFZp762M127) \\AL157484 \\ILMN_1819608	0.4268	-0.6252	0.3986	-0.2966	-0.4477	-0.7855	-0.5695	-0.6535	-0.3387	-0.3962	0.6367	-0.09953	-0.05709	0.02622	-0.4667	1.464	0.3766	0.0849	0.7245	0.09458	-0.0303	0.4197	0.9833	1.674	-0.6036	-0.819	-0.03981	2.071	0.2008	1.264	-0.8731	1.424	0.7038	0.03775	-0.3735	-0.01709	1.68e-07
TNFRSF6B \Homo sapiens tumor necrosis factor receptor superfamily, member 6b, decoy (TNFRSF6B), transcript variant M68C, mRNA. \NM_032945.2 \ILMN_2331231	-0.7261	1.582	-1.12	1.841	-0.4145	0.8481	0.3137	0.1192	0.1354	-0.3551	-1.07	1.003	0.448	-1.366	0.2613	1.821e-07	0.1991	0.1799	1.239	-0.9786	-0.9748	0.006134	-0.9921	2.621	-1.134	-1.305	1.607	5.245	-0.1031	1.611	0.06747	-1.317	-1.227	-0.9174	-1.022	-0.9108	-0.8666
TNFRSF6B \Homo sapiens tumor necrosis factor receptor superfamily, member 6b, decoy (TNFRSF6B), transcript variant M68E, mRNA. \NM_003823.2 \ILMN_1661825	-0.3526	1.009	-0.2632	1.717	-0.04965	0.8636	0.4496	0.2924	0.5169	-0.01575	-0.2821	0.7761	0.3746	-0.3621	2.016e-07	0.339	0.3801	0.4315	0.8632	-0.1738	-0.3748	-0.07352	-0.3013	2.386	-0.2552	-0.3455	1.589	4.822	0.122	1.378	0.09208	-0.4976	-0.3505	-0.3996	-0.3421	-0.4201	-0.1478
TNFRSF6B \Homo sapiens tumor necrosis factor receptor superfamily, member 6b, decoy (TNFRSF6B), transcript variant M68C, mRNA. \NM_032945.2 \ILMN_2331232	-0.2019	1.29	-0.5047	1.894	-0.3029	0.9598	0.4655	0.3579	0.5207	2.117e-07	-0.3761	0.8364	0.6071	-0.4178	0.3814	0.2222	0.2693	0.3841	0.9188	-0.7305	-0.5261	0.1158	-0.5083	2.349	-0.3869	-0.4795	1.793	4.939	-0.04147	1.267	-0.2496	-0.5835	-0.5442	-0.4381	-0.6907	-0.611	-0.5718
ABHD11 \Homo sapiens abhydrolase domain containing 11 (ABHD11), transcript variant 1, mRNA. \NM_148912.2 \ILMN_1737475	0.6181	-0.4456	-0.1268	0.1005	0.2287	0.4825	-0.1221	0.1537	0.2209	-0.3415	-0.1624	-0.1741	-0.742	-1.356	-0.1788	-0.8492	0.04098	-0.1895	0.08591	-0.03344	0.3383	-0.08933	0.5111	1.961	0.4921	0.765	1.485	2.496	-0.1573	1.465	0.2247	-0.8184	-0.7539	0.6995	4.839e-08	-0.2196	-0.05516
ABHD11 \Homo sapiens abhydrolase domain containing 11 (ABHD11), transcript variant 6, mRNA. \NM_148916.2 \ILMN_2338268	0.4648	-0.1177	-0.07467	1.484e-07	0.08243	0.3643	-0.1043	0.07502	0.229	-0.4339	0.04969	-0.00108	-0.4774	-0.8972	-0.293	-0.5144	-0.1958	-0.1135	0.4131	-0.01656	0.1839	-0.217	0.2456	1.755	0.3969	0.4597	1.291	2.122	-0.1957	1.203	0.09461	-0.58	-0.6398	0.3835	0.01477	-0.1635	-0.05314
GPHN \Homo sapiens gephyrin (GPHN), transcript variant 2, mRNA. \NM_001024218.1 \ILMN_1677962	0.5245	-0.4882	-0.1182	0.09829	-0.07269	-0.00927	-0.01844	-2.516e-08	-0.05815	-0.4271	-0.3469	-0.2564	-0.5473	-0.2938	0.1152	-0.3963	0.3136	-0.403	0.02616	-0.05033	0.03763	-0.3629	-0.3263	1.303	0.6886	0.5538	0.656	0.8512	1.42	0.4906	0.3329	-1.431	-1.516	0.8073	0.7758	1.536	1.534
C8orf55 \Homo sapiens chromosome 8 open reading frame 55 (C8orf55), mRNA. \NM_016647.2 \ILMN_1777740	0.05858	-1.349	-0.5679	-0.2998	-0.8552	-0.4392	-1.006	-0.6782	-0.4806	-1.181	-0.4962	-0.4349	-2.855e-08	-0.736	-1.399	-0.1973	0.01836	-1.22	1.1	1.118	1.283	-0.1888	0.6066	2.157	0.571	0.7211	2.438	2.375	0.9531	1.025	0.9906	-2.301	-2.427	1.272	0.6164	0.7742	0.9958
MTP18 \Homo sapiens mitochondrial protein 18 kDa (MTP18), nuclear gene encoding mitochondrial protein, transcript variant 1, mRNA. \NM_016498.3 \ILMN_2355665	-1.095	-0.5697	-0.8267	1.811e-07	-0.1521	0.3608	-0.07599	0.2627	0.3392	-1.008	-0.4846	0.1583	-1.164	-0.3521	-0.4789	-0.4988	-0.3597	-1.963	1.057	0.439	0.6233	0.3281	0.4081	1.817	-0.6462	-0.5857	0.9207	1.164	1.175	0.1336	-0.3853	-1.307	-1.51	0.3063	0.6277	0.412	0.2397
INHBB \Homo sapiens inhibin, beta B (activin AB beta polypeptide) (INHBB), mRNA. \NM_002193.1 \ILMN_1685714	-0.1814	0.4591	2.776	0.5449	1.843e-07	-0.04958	0.0378	-0.09363	-0.04857	0.07529	-0.3786	-0.1255	0.146	1.821	-0.2855	0.1446	0.5511	0.07872	-0.0718	-0.2412	-0.225	-0.4678	-0.1477	2.055	2.015	2.976	2.258	0.7148	0.209	2.667	0.4911	-0.129	-0.3634	-0.4086	-0.1377	-0.453	-0.3072
STX3 \Homo sapiens syntaxin 3 (STX3), mRNA. \NM_004177.3 \ILMN_1659544	-0.5584	0.9061	0.4085	-1.159	-0.696	0.05858	0.0395	-0.213	-0.3839	0.6343	0.5782	-0.2186	-0.2791	-0.2335	-0.946	0.07954	0.8074	-1.393e-07	0.7074	-0.2478	-0.3364	-1.261	-0.2243	0.256	1.713	2.043	0.5374	1.537	-0.9879	0.4862	0.7364	0.01765	0.5117	-0.1574	-0.39	-1.048	-0.8876
LRRC1 \Homo sapiens leucine rich repeat containing 1 (LRRC1), mRNA. \NM_018214.4 \ILMN_1755383	-1.673	1.021	0.481	-0.5114	0.473	-0.2256	-0.2527	-0.2303	-0.4115	0.9759	1.463	0.4903	1.058	-0.9724	-1.178	-1.168	0.7669	0.5729	1.686e-07	-0.2665	0.0308	-0.02746	0.6799	1.012	1.271	1.426	-0.1713	0.8812	-1.417	0.5492	0.06456	-0.01427	0.3428	-0.8194	-0.8657	-0.3735	-0.3472
RIMKLB \Homo sapiens ribosomal modification protein rimK-like family member B (RIMKLB), mRNA. \NM_020734.2 \ILMN_3245707	-0.2203	2.166	0.6587	1.215	-0.1213	-0.6864	-0.614	-0.2752	-0.3037	1.341	-0.4266	-0.1949	9.753e-08	0.1386	-0.3667	-0.8069	2.163	0.9907	-0.4554	0.05249	-0.348	9.753e-08	-0.1157	2.803	2.273	1.576	0.1605	1.903	-0.5242	0.04267	1.2	-1.191	-1.231	-0.3257	0.3718	-0.04375	9.753e-08
FAM80B \Homo sapiens family with sequence similarity 80, member B (FAM80B), mRNA. \NM_020734.1 \ILMN_1681757	-0.3297	2.11	0.2146	1.133	-0.02826	-0.2281	-0.217	1.065e-07	-0.1222	1.264	-0.199	-0.1167	-0.2098	-0.3334	-0.2735	-0.4309	1.623	0.5862	-0.05386	0.06569	-0.08816	-0.163	0.09235	2.131	1.961	0.3606	-0.06883	1.499	-0.4727	0.2285	0.7799	-0.3135	-0.358	0.3128	0.3724	0.256	0.1709
PSTPIP2 \Homo sapiens proline-serine-threonine phosphatase interacting protein 2 (PSTPIP2), mRNA. \NM_024430.2 \ILMN_1713058	0.6885	0.3919	0.6507	-0.04613	-0.126	-0.6155	-0.04825	-0.1084	-0.2598	0.6999	0.2896	-0.08058	0.1192	-0.08058	-0.1658	-0.5073	0.8519	0.515	-0.7951	0.3014	0.6902	0.02262	-0.1748	1.655	1.019	3.375	0.9957	1.27	-1.055	-0.7619	0.8118	-0.9808	-1.045	-3.015e-08	0.1857	-0.7335	-0.4038
EVPL \Homo sapiens envoplakin (EVPL), mRNA. \NM_001988.1 \ILMN_1727288	-0.206	0.4213	0.3416	0.02269	-0.1715	0.009405	-0.292	-0.2209	-0.1075	0.2038	0.194	0.04868	-0.1384	-0.4367	-0.5113	-0.4527	0.2744	-1.799e-07	1.068	0.6288	0.7979	-0.4965	-0.7367	0.7588	1.266	0.5597	1.522	0.993	-0.0551	0.3406	1.727	-0.5468	-0.6441	-0.5714	-0.5848	-0.5669	-0.6511
CTH \Homo sapiens cystathionase (cystathionine gamma-lyase) (CTH), transcript variant 2, mRNA. \NM_153742.3 \ILMN_2305116	-0.2808	0.1559	0.2486	-1.129e-07	-0.1528	-0.2691	-0.1583	-0.2026	-0.06608	-0.1015	-0.2396	-0.03706	-0.1453	0.5204	0.0183	-0.1808	-0.2564	-0.221	0.2403	0.05233	-0.3833	-0.125	1.78	1.141	1.133	0.6636	0.349	1.131	0.04211	0.3068	-0.2115	0.1992	0.6707	0.3835	0.5349	-0.2748	-0.179
CTH \Homo sapiens cystathionase (cystathionine gamma-lyase) (CTH), transcript variant 2, mRNA. \NM_153742.3 \ILMN_2305112	-0.334	-2.338e-07	0.7154	-0.3063	-0.06406	-0.4673	-0.3144	-0.1397	-0.4868	-0.03508	-0.2373	-0.883	-0.06878	1.522	0.2961	-0.5539	-0.6276	-0.4756	0.05567	0.389	-0.8101	0.0354	2.567	1.643	1.907	1.291	0.5286	1.607	0.4555	0.3615	-0.8521	0.7024	1.284	0.5145	0.9957	-0.6044	-0.3894
HIST1H1C \Homo sapiens histone cluster 1, H1c (HIST1H1C), mRNA. \NM_005319.3 \ILMN_1757406	-0.2625	-0.6531	0.08626	-0.5592	-0.638	-0.4626	-0.4361	-0.6356	-0.665	0.2438	0.9831	-0.3864	3.112e-07	-0.6738	-0.767	0.2689	-0.8277	0.6447	0.05215	-1.337	-1.672	0.2611	-0.267	0.7202	2.179	1.661	0.7683	1.217	-0.7842	1.502	0.7755	1.589	0.9015	0.8418	0.4372	-0.1089	-0.09226
CXCL16 \Homo sapiens chemokine (C-X-C motif) ligand 16 (CXCL16), mRNA. \NM_022059.1 \ILMN_1728478	-0.3949	-1.545	-0.5817	-1.148	-1.157	-1.65	-0.8726	-0.7922	-0.7743	-0.5791	-0.8107	-0.5329	0.1701	0.2658	8.225e-08	0.259	0.4562	-0.687	-0.1963	-1.878	-1.833	-0.5244	0.7379	0.6621	1.838	2.013	3.214	2.184	-1.625	2.564	1.487	1.504	1.586	1.213	0.8	0.3982	0.6455
TOB1 \Homo sapiens transducer of ERBB2, 1 (TOB1), mRNA. \NM_005749.2 \ILMN_1672004	-0.1162	-0.6189	-0.05764	0.04093	0.4198	-0.665	-1.352	-0.7376	-4.689e-07	-0.1392	0.5247	-0.2198	0.2842	-1.358	-0.6302	-0.01691	-0.4552	0.3756	0.308	-0.4487	-0.5944	0.4445	0.6372	1.473	1.306	1.45	1.089	0.5355	-0.5479	0.5142	0.5188	0.2003	-0.03276	0.2628	0.02288	-0.6672	-0.6029
NAPRT1 \Homo sapiens nicotinate phosphoribosyltransferase domain containing 1 (NAPRT1), mRNA. \NM_145201.3 \ILMN_1710752	-0.9068	-0.04244	-1.078	0.7826	0.3824	-0.1038	-0.4445	-0.1536	1.621e-07	-0.923	0.003405	-0.1298	0.04382	-0.2881	-0.2016	-0.5213	-0.4103	-0.4801	1.878	0.2727	0.835	2.158	2.432	0.8356	-0.04093	0.8809	2.326	2.053	3.13	0.8477	0.3405	1.683	1.839	-1.093	-1.215	-0.8101	-0.7071
C12orf56 \Homo sapiens chromosome 12 open reading frame 56 (C12orf56), mRNA. \NM_001099676.1 \ILMN_1770616	0.05297	-0.6089	-0.3789	-0.3029	0.1116	-0.2723	4.769e-08	-0.343	-0.1633	-0.5224	-0.3662	-0.5385	-0.4189	0.003153	0.02059	-0.4011	-0.297	-0.3649	1.945	-0.3074	-0.5267	1.567	1.556	-0.3246	0.7569	0.9318	1.244	0.4713	0.1101	0.06034	1.369	1.983	2.184	-0.2325	-0.4597	0.1322	0.1305
GMDS \Homo sapiens GDP-mannose 4,6-dehydratase (GMDS), mRNA. \NM_001500.2 \ILMN_1711227	-1.299	0.2369	-0.3127	-3.674e-07	-0.3155	-0.2319	-0.6014	-0.6292	-0.3475	-0.6443	-0.06915	-0.1781	-0.5007	-0.6326	-0.5641	-0.3843	0.3537	-0.7628	-0.3036	0.3255	0.4256	0.2687	0.7521	0.969	0.747	0.8749	0.9387	1.4	0.3029	1.117	0.4363	1.384	0.8029	0.3812	0.4468	-1.164	-1.087
TMEM149 \Homo sapiens transmembrane protein 149 (TMEM149), mRNA. \NM_024660.2 \ILMN_1786426	-0.01468	-0.07761	-0.03789	0.06158	0.2317	0.04593	-0.01237	-0.06284	0.1494	-0.374	-0.2466	0.102	-0.04665	-0.5743	-0.2554	-0.2454	-0.08673	-0.2436	1.415	-0.04372	3.713e-09	0.08366	0.03554	-0.2425	1.379	1.689	-0.2248	0.1992	0.2743	0.09901	0.8715	0.2541	0.2411	0.893	1.085	-0.1224	-0.231
PLA2G4C \Homo sapiens phospholipase A2, group IVC (cytosolic, calcium-independent) (PLA2G4C), mRNA. \NM_003706.1 \ILMN_1810191	0.3928	0.3162	-0.1286	0.2993	-0.0863	-0.01742	-0.1716	2.33e-07	-0.07705	0.05707	-0.06872	0.03132	0.1989	0.1597	-0.3109	0.1976	0.307	0.2819	1.085	0.1218	0.6993	-0.1376	-0.2327	-0.1214	1.383	1.891	-0.06665	-0.04013	-0.1112	0.6526	-0.04437	-0.3205	-0.291	1.238	1.47	-0.01259	-0.00479
SEMA6A \Homo sapiens sema domain, transmembrane domain (TM), and cytoplasmic domain, (semaphorin) 6A (SEMA6A), mRNA. \NM_020796.3 \ILMN_1713529	-0.08238	0.8505	-0.4444	-0.5287	-0.3633	0.006363	-0.2332	-0.1045	-0.3184	-0.2594	0.03919	-0.4828	0.04574	0.191	-0.2078	0.7713	0.3007	9.957e-08	0.8502	-0.2038	-0.2276	2.677	0.1829	2.003	2.359	3.124	-0.5243	3.152	-0.5099	1.004	-0.3737	-0.1223	0.04491	3.047	2.15	-0.515	-0.5026
FAM149A \Homo sapiens family with sequence similarity 149, member A (FAM149A), transcript variant 1, mRNA. \NM_015398.2 \ILMN_1786278	0.3252	-0.2084	-7.824e-08	0.009776	0.03224	-0.4102	-0.349	-0.278	-0.3567	-0.2146	-0.1448	0.01521	-0.1052	0.9626	0.06529	-0.09279	-0.2481	0.1758	1.291	-0.5	-0.5122	0.9184	0.995	0.2598	1.331	1.847	-0.3808	1.933	-0.3246	0.3912	-0.1274	-0.4538	-0.0502	0.4988	0.7368	-0.2289	0.01963
LRBA \Homo sapiens LPS-responsive vesicle trafficking, beach and anchor containing (LRBA), mRNA. \NM_006726.1 \ILMN_2153373	-0.6691	0.3175	-0.3607	-0.5909	-0.3377	-0.6878	-3.234e-07	-0.4587	-0.3816	-0.115	-0.1787	-0.683	0.03153	0.5602	-0.1202	-0.8177	-0.4207	0.06165	0.3736	-0.1211	0.007436	0.001946	0.3479	0.1923	1.311	1.024	0.3202	0.6227	-0.6569	0.5988	-0.1095	0.3028	0.2496	2.059	1.942	-0.1749	-0.2737
LIPG \Homo sapiens lipase, endothelial (LIPG), mRNA. \NM_006033.2 \ILMN_2189027	-0.6022	-1.645e-07	-0.7847	0.7936	-0.7957	-0.5565	-0.4674	-0.2936	-0.6539	0.1604	-0.7989	-0.6849	0.3212	-0.7116	-0.5437	-0.4653	1.682	0.4189	0.01554	-0.4716	-0.7677	-0.6106	-0.4423	1.563	3.705	2.274	2.754	3.739	2.03	2.098	0.6925	1.264	1.047	3.053	2.441	-0.877	-0.7028
LIPG \Homo sapiens lipase, endothelial (LIPG), mRNA. \NM_006033.2 \ILMN_1689037	-0.2797	-0.01097	-0.2492	0.1872	-0.2529	-0.1714	-0.08925	-0.4883	0.0807	0.02893	-0.2583	-0.03286	0.2401	-0.03737	-0.07827	-0.1628	0.9574	-7.269e-08	0.1693	-0.177	-0.2769	-0.3085	-0.2592	0.8511	2.029	0.9736	1.609	2.33	0.8823	0.7668	0.5252	0.7149	0.2806	1.628	1.143	-0.1887	-0.113
ATP1A1 \Homo sapiens ATPase, Na+/K+ transporting, alpha 1 polypeptide (ATP1A1), transcript variant 2, mRNA. \NM_001001586.1 \ILMN_2415189	-0.04024	-0.007046	-0.5454	-0.2267	-0.008825	3.591e-07	0.07365	-0.1625	-0.007046	-0.1909	-0.138	-0.1259	0.07536	-0.06103	0.7005	0.4247	0.1673	0.595	-0.05322	-0.03589	-0.01504	0.658	0.3513	0.8509	1.068	0.5351	0.3475	0.6557	0.6237	1.002	0.7799	1.386	1.452	-0.267	-0.6578	-0.4342	-0.5416
ATP1A1 \Homo sapiens ATPase, Na+/K+ transporting, alpha 1 polypeptide (ATP1A1), transcript variant 1, mRNA. \NM_000701.6 \ILMN_1731783	-0.1027	0.01968	-0.6895	-0.2431	-0.2459	-0.05801	-0.1582	-0.4159	0.1209	-0.285	-0.2657	1.346e-07	0.08595	-0.5323	0.3634	0.6527	-0.07505	0.2583	-0.1095	-0.2117	-0.273	0.5464	0.2964	1.242	1.243	0.5234	0.2749	0.7397	0.6048	1.082	0.9692	1.685	1.268	-0.3226	-0.9729	-0.6416	-0.6416
ATP1A1 \Homo sapiens ATPase, Na+/K+ transporting, alpha 1 polypeptide (ATP1A1), transcript variant 1, mRNA. \NM_000701.6 \ILMN_1775566	0.2846	-0.1012	-0.6501	-0.2649	-0.3051	0.02158	-0.03895	-0.2052	0.2135	-0.04447	-0.193	-0.1115	-1.16e-07	-2.752	0.5255	0.3612	-0.1484	0.6884	-0.06954	-0.3212	-0.2756	0.3706	0.1324	1.151	1.052	0.4806	0.3184	0.904	0.4	1.104	0.8016	1.46	1.084	-0.6317	-0.983	-0.7459	-0.679
HRASLS3 \Homo sapiens HRAS-like suppressor 3 (HRASLS3), mRNA. \NM_007069.2 \ILMN_1667711	-0.4693	0.8355	-1.001	-0.677	-0.9988	-0.7112	-1.293	-0.9594	-0.3749	-0.1996	-0.5657	-0.3258	0.001352	-0.2693	-0.6433	1.779	-0.8349	-4.231e-07	0.322	-2.46	-2.627	1.938	2.807	2.915	2.023	1.969	-1.702	3.503	0.4511	0.9937	0.9974	1.583	1.549	-0.3121	0.04672	0.3301	0.3174
NIPAL1 \Homo sapiens NIPA-like domain containing 1 (NIPAL1), mRNA. \NM_207330.1 \ILMN_1811593	0.1819	0.1507	-0.2713	0.3047	0.3667	0.04177	-0.2428	-0.1698	0.1438	-0.03347	1.033e-07	-0.001406	-0.4968	-0.4809	-0.5611	-0.5501	0.2103	-0.1872	0.7759	-0.4924	-0.4334	0.6236	2.162	1.548	1.366	1.224	0.7454	1.155	-0.55	-0.5241	0.5643	0.3191	0.5167	-0.581	-0.3388	-0.5797	-0.6708
LOC387882 \Homo sapiens hypothetical protein (LOC387882), mRNA. \NM_207376.1 \ILMN_1716382	-0.04589	0.05482	-0.1051	0.2116	0.1436	1.017	0.7638	-0.4123	-0.7567	0.2476	-0.04447	-0.7021	-2.06	-0.4804	0.5755	-1.956	0.9555	-0.09822	2.027	-1.18e-07	-0.1538	2.219	1.946	1.28	2.625	2.145	-0.1854	2.205	-0.2081	-0.1477	0.1535	0.9383	1.324	-0.5363	-0.2564	-1.532	-1.579
NHS \Homo sapiens Nance-Horan syndrome (congenital cataracts and dental anomalies) (NHS), transcript variant 1, mRNA. \NM_198270.2 \ILMN_1715864	-0.1248	0.04529	0.0239	-0.2389	-0.3233	-0.1585	-0.08143	-0.2404	-0.4394	0.1629	-0.01716	-0.03356	-0.05421	0.9482	0.5127	0.6722	0.3461	7.137e-08	1.069	-0.08524	-0.1256	1.461	1.341	0.4824	1.832	1.033	0.1772	1.693	0.361	-0.2337	-0.346	0.2986	0.623	-0.07961	-0.1915	-0.1628	-0.3658
FUT4 \Homo sapiens fucosyltransferase 4 (alpha (1,3) fucosyltransferase, myeloid-specific) (FUT4), mRNA. \NM_002033.2 \ILMN_1792072	0.2419	-0.2336	-0.2279	-0.1515	-0.205	-0.09725	-0.01453	0.2305	1.094e-07	0.2328	-0.391	-0.4707	0.1332	0.7052	0.3532	0.6184	0.1541	-0.2847	1.453	-0.4329	-0.5247	0.9276	0.9486	2.258	3.212	2.951	-0.07567	2.486	0.315	-0.793	-0.2634	2.147	2.06	-0.9679	-0.8754	-0.6371	-0.5896
MGLL \Homo sapiens monoglyceride lipase (MGLL), transcript variant 1, mRNA. \NM_007283.5 \ILMN_1657708	0.829	1.25	0.6497	-0.05408	-0.2471	0.2072	-0.06723	-0.0627	-0.1332	-0.0002823	-0.2851	-0.1306	-0.4394	0.5391	0.3644	-0.4756	3.507e-08	0.3536	1.244	-1.175	-1.071	0.6822	1.405	1.376	2.124	0.8925	-1.174	0.9557	0.08026	0.6696	-0.5949	1.742	1.071	-1.493	-1.362	-1.151	-1.421
MGLL \Homo sapiens monoglyceride lipase (MGLL), transcript variant 1, mRNA. \NM_007283.5 \ILMN_1738589	0.433	0.8603	0.7493	0.0024	-0.1721	0.7121	-0.1882	0.008265	0.1483	-1.578e-07	-0.2548	0.06121	-0.2997	-1.426	-0.822	-0.9832	-0.3042	-0.4799	1.521	-1.306	-1.524	0.8273	1.449	1.75	2.026	0.7416	-1.384	1.252	0.6171	-0.5869	-0.4184	1.819	0.8346	-1.521	-1.457	-1.412	-1.362
SESTD1 \Homo sapiens SEC14 and spectrin domains 1 (SESTD1), mRNA. \NM_178123.3 \ILMN_1724495	0.1249	0.08127	0.05824	0.02066	0.1797	-0.1307	-0.3641	-0.03901	-0.0906	0.4072	0.04689	-0.183	0.226	-1.274	-0.2893	-0.2468	-0.281	-0.06837	-1.782	0.06399	0.1529	1.427	1.545	1.052	2.136	1.78	0.4241	0.8544	0.1015	-0.1086	-0.7223	-7.23e-08	-0.009745	-1.807	-1.678	-0.2035	-0.03823
FAM3C \Homo sapiens family with sequence similarity 3, member C (FAM3C), transcript variant 2, mRNA. \NM_001040020.1 \ILMN_2368773	0.2216	-0.1407	0.4663	-0.1582	1.104e-07	0.2409	-0.05793	-0.1304	-0.1749	0.9574	0.1984	-0.239	0.3841	-0.9082	-0.1538	-0.05513	0.08718	0.8523	-0.1901	-0.4955	-0.5103	1.541	0.3349	0.4122	1.542	1.435	0.02128	1.349	-0.6655	1.586	-0.1191	0.7888	0.2776	-0.8303	-0.9495	-0.2356	-0.4192
FAM3C \Homo sapiens family with sequence similarity 3, member C (FAM3C), transcript variant 2, mRNA. \NM_001040020.1 \ILMN_1777261	0.1551	-0.1442	0.3169	2.866e-07	-0.3028	0.1653	-0.06311	-0.08398	-0.09025	0.8127	0.1204	-0.08691	0.08315	-1.065	-0.1407	-0.1247	0.2643	0.8438	-0.2671	-0.2098	-0.5034	1.58	0.2145	0.2963	1.55	1.504	0.03476	1.326	-0.6159	1.585	-0.2542	0.7254	0.4216	-0.7229	-1.086	-0.3429	-0.39
PTTG1IP \Homo sapiens pituitary tumor-transforming 1 interacting protein (PTTG1IP), mRNA. \NM_004339.2 \ILMN_1802251	-0.5647	-0.1492	-0.3795	-0.1466	-0.2813	-0.4907	-0.511	-0.3802	1.669e-07	0.01419	-0.06275	0.09578	0.3414	-1.601	-0.7801	0.8281	0.5549	1.032	0.2816	-0.4187	-0.09176	1.126	1.816	0.8461	1.154	1.134	0.5328	2.153	0.3711	0.09951	-0.1374	0.6323	0.4992	-0.6867	-1.253	-0.6415	-0.5103
MKNK2 \Homo sapiens MAP kinase interacting serine/threonine kinase 2 (MKNK2), transcript variant 2, mRNA. \NM_199054.2 \ILMN_1654060	-0.6965	-0.3122	-0.09043	0.01754	-1.35e-07	-0.6023	-0.1308	-0.2269	-0.1956	0.1702	-0.1107	-0.01283	0.1221	-1.186	0.3132	-0.5081	0.4326	1.642	1.022	0.6092	0.4813	0.3334	-0.0689	1.748	1.497	0.9643	0.9436	0.5983	-0.02905	0.8977	-0.6586	-0.7524	-0.8816	1.096	0.6138	-0.4534	-0.4137
MKNK2 \Homo sapiens MAP kinase interacting serine/threonine kinase 2 (MKNK2), transcript variant 1, mRNA. \NM_017572.2 \ILMN_2347068	-0.8076	-0.3486	-0.5004	0.3063	0.1155	-0.2826	-0.5372	-0.2017	-0.306	-0.281	-0.03308	0.0007528	-0.306	-0.7348	-0.5205	-0.5106	0.3547	0.5041	1.176	1.145	1.255	0.5169	3.248e-07	1.032	2.115	1.385	0.9013	0.07108	0.2955	1.348	-0.6917	-1.018	-1.246	1.446	0.7678	-0.5464	-1.039
HOMER2 \Homo sapiens homer homolog 2 (Drosophila) (HOMER2), transcript variant 3, mRNA. \NM_199331.2 \ILMN_1671486	-0.6918	-0.2042	-0.6203	-0.5505	-0.466	-0.651	-0.464	-0.3357	-0.2133	-0.2733	-0.5713	-0.5073	-0.5037	-0.5919	-0.6817	-0.339	2.429	1.794	1.822	3.159	2.354	1.349	1.826	1.169	2.521	2.214	2.36	8.768e-08	1.989	2.52	0.1676	-0.9147	-0.8104	1.806	1.693	1.385	1.481
HOMER2 \Homo sapiens homer homolog 2 (Drosophila) (HOMER2), transcript variant 4, mRNA. \NM_199332.2 \ILMN_2346479	-0.3916	0.004038	-0.1927	-0.3944	-0.692	-0.4021	-0.5298	-0.3001	-0.1909	-0.2676	-0.09273	-0.2457	-0.3437	-0.3612	-0.1996	-0.3287	1.446	1.069	1.142	2.156	1.319	0.4634	0.8885	0.8946	1.612	1.391	1.801	-8.861e-08	1.265	1.577	-0.08713	-0.4005	-0.4062	1.036	0.8338	0.7777	0.8223
TPD52L1 \Homo sapiens tumor protein D52-like 1 (TPD52L1), transcript variant 4, mRNA. \NM_001003397.1 \ILMN_2337923	-1.947	-1.101	-1.257	-0.8128	-1.074	-1.444	-1.964	-1.226	-0.8211	0.3909	0.5227	-0.02174	0.5205	-1.97	-1.725	-1.586	0.2098	0.8924	1.416	2.335	2.6	1.009	2.314	3.08	1.756	3.088	-0.3381	2.142	3.264e-07	1.496	2.291	-1.509	-1.336	-1.864	-1.904	0.896	1.326
TPD52L1 \Homo sapiens tumor protein D52-like 1 (TPD52L1), transcript variant 3, mRNA. \NM_001003396.1 \ILMN_1714383	-1.542	-1.099	-1.333	-0.9197	-1.476	-1.501	-1.673	-1.391	-1.149	0.3109	0.2983	-0.08173	0.2668	-1.459	-1.897	-1.594	0.08898	1.147	1.384	2.278	2.72	0.9605	2.207	2.869	1.653	3.074	-0.43	2.003	-2.204e-07	1.253	2.331	-1.39	-1.363	-2.107	-1.889	0.8204	1.459
PLCB4 \Homo sapiens phospholipase C, beta 4 (PLCB4), transcript variant 1, mRNA. \NM_000933.2 \ILMN_2397294	-0.5745	-0.6634	0.2342	-0.5004	-0.5065	0.2827	0.2797	-0.1861	-0.4801	-0.2743	-0.3211	-0.5254	-0.615	-0.9076	-0.5767	-0.6107	0.4948	0.7597	1.068	1.121	1.826	0.0687	1.55	1.266	0.7194	1.574	0.1135	0.7955	0.6773	1.105	-0.712	-0.42	-0.842	-0.7168	-0.7176	0.2622	-4.119e-08
TBC1D24 \Homo sapiens TBC1 domain family, member 24 (TBC1D24), mRNA. XM_945422 \NM_020705.1 \ILMN_1780197	-0.1884	-0.3848	-0.07402	-0.3097	-0.1978	-0.3537	-0.233	-0.2319	0.1005	0.1295	1.86e-07	0.0263	-0.03099	0.3361	0.2564	-0.09064	-0.06735	0.2564	0.7215	0.9534	1.054	0.3065	0.9562	-0.1145	1.265	1.07	-0.1641	0.8733	-0.3197	1.242	-0.2803	-0.3904	-0.2244	0.08634	-0.04519	0.1588	0.005225
LITAF \Homo sapiens lipopolysaccharide-induced TNF factor (LITAF), mRNA. \NM_004862.2 \ILMN_1713934	-1.171	-0.5354	-0.02526	-0.9235	-1.128	-1.496	-1.282	-0.7681	-0.6126	0.1979	-0.1399	-0.3968	0.03428	0.2627	0.4054	0.1601	-0.999	0.6132	1.59	2.006	2.223	1.085	1.785	0.4557	1.871	1.839	-0.4989	1.641	-1.948	1.904	0.2968	-2.423	-2.318	-0.09085	-0.2503	1.582e-07	0.2431
TNFRSF10A \Homo sapiens tumor necrosis factor receptor superfamily, member 10a (TNFRSF10A), mRNA. \NM_003844.2 \ILMN_1721316	-0.3799	0.3059	0.04846	-0.2814	-0.6889	-0.02409	-0.07063	-0.3556	-2.751e-08	0.582	-0.3195	-0.7601	-0.2536	-0.9811	-0.7454	-0.8162	0.5833	0.6701	-0.1051	0.6954	0.1234	0.638	0.3711	0.5789	1.763	0.8446	1.082	1.71	-0.3661	0.5792	0.8716	-0.937	-0.9926	-0.9275	-1.009	0.6275	0.5021
RNF144B \Homo sapiens ring finger protein 144B (RNF144B), mRNA. \NM_182757.2 \ILMN_1752526	0.4556	-0.08063	0.446	-0.5179	-0.4739	0.2661	-0.4607	-0.2931	-0.03594	1.312	0.3986	0.007547	-0.3613	-0.5966	-0.6961	-0.7529	8.33e-08	0.9396	1.594	-0.4515	0.2717	0.3204	1.941	3.521	0.1633	2.753	1.037	2.485	-0.2059	3.212	3.221	-0.8923	-0.7898	-0.8101	-0.859	-0.9364	-0.6795
AKAP12 \Homo sapiens A kinase (PRKA) anchor protein (gravin) 12 (AKAP12), transcript variant 2, mRNA. \NM_144497.1 \ILMN_1686846	-0.2195	0.8867	-0.0286	-0.1034	-0.1023	-0.1628	-0.03484	-0.3762	0.055	-0.142	0.02591	-0.1402	0.5769	-0.07574	-0.1649	-5.162e-08	0.2345	0.2092	0.2088	1.822	0.2924	1.05	1.006	1.959	2.504	0.9223	2.542	-0.1122	0.1401	-0.1947	-0.1597	0.439	0.404	-0.1688	-0.311	-0.3504	-0.2656
GAD1 \Homo sapiens glutamate decarboxylase 1 (brain, 67kDa) (GAD1), transcript variant GAD25, mRNA. \NM_013445.3 \ILMN_1660973	0.271	-0.2049	-0.3093	-0.1056	-0.1007	-0.2575	-0.2318	-0.1267	-0.1245	-0.1878	-0.3655	-0.3335	-0.2121	-0.2808	-0.2906	-0.4403	-0.004695	0.4505	0.7408	0.05842	0.0273	1.06	1.915	1.746	2.348	2.372	2.779	-1.693e-07	1.005	-0.3604	-0.04146	1.204	1.043	0.4328	0.5038	1.301	1.697
BTBD3 \Homo sapiens BTB (POZ) domain containing 3 (BTBD3), transcript variant 1, mRNA. \NM_014962.2 \ILMN_2334350	-0.0817	-0.2402	-2.467e-07	-0.5941	-0.1791	-0.3977	-0.3341	-0.2512	-0.5529	0.6931	-0.05205	-0.7689	-0.04945	0.6054	0.453	-0.2359	-0.2509	-0.5445	-0.06255	0.3429	0.5268	1.585	1.212	2.64	0.8765	0.95	2.243	0.2019	-0.5521	-0.4254	-0.2094	0.3492	0.5188	1.103	0.5179	0.5929	0.428
EIF4E3 \Homo sapiens eukaryotic translation initiation factor 4E family member 3 (EIF4E3), mRNA. \NM_173359.3 \ILMN_1796146	-0.007901	0.3109	-0.01255	0.1301	-0.2139	-0.1233	-0.1692	0.05661	0.07994	0.305	0.4865	-0.07044	0.232	-0.3198	0.1023	0.2528	0.07672	0.2768	0.2552	-0.6027	-0.4462	0.4979	0.7188	1.256	2.051	2.496	-0.1145	1.089	-0.1594	-0.1654	6.705e-08	-0.4021	-0.8594	-0.9721	-0.5193	-0.4202	-0.6016
EIF4E3 \Homo sapiens eukaryotic translation initiation factor 4E family member 3 (EIF4E3), mRNA. \NM_173359.3 \ILMN_2225144	0.3051	0.5407	-0.3398	0.5812	-0.06592	-0.5566	-0.8075	-0.1961	-0.3708	0.5166	0.9862	0.03876	0.8178	-0.02334	0.4531	0.6113	0.5511	0.6656	0.9023	-1.349	-1.296	0.5399	1.105	1.728	2.809	3.308	-2.191e-07	1.54	-0.7808	-0.9422	-0.1113	-1.138	-1.254	-1.361	-1.348	-1.275	-1.236
HCP5 \Homo sapiens HLA complex P5 (HCP5), mRNA. \NM_006674.2 \ILMN_1803945	-0.958	0.03796	0.05486	-0.1934	-0.3687	-0.7337	-0.4271	-0.765	-0.8506	-0.3214	0.8947	-0.4809	0.2894	0.9424	-0.549	1.318	0.4573	-0.2772	0.698	0.9807	1.773	0.3808	1.542	2.331	2.643	3.261	0.8954	-2.145e-07	-0.6487	1.436	0.499	-0.8954	-0.8071	-0.9919	-0.3719	-0.9996	-1.073
ERMP1 \Homo sapiens endoplasmic reticulum metallopeptidase 1 (ERMP1), mRNA. \NM_024896.2 \ILMN_1751425	-0.784	-0.1463	0.3043	-0.3092	-0.3863	-0.2866	-0.2586	-0.256	-0.391	0.09356	0.8096	-0.1291	-3.039e-07	0.2987	-0.4229	0.5569	-0.1761	-0.5165	-0.3727	0.5183	0.6072	0.431	0.3585	1.229	1.251	1.76	0.3254	1.201	-0.9223	1.23	0.6129	0.3944	0.04608	-0.7471	-0.4554	-1.197	-0.8934
ANXA4 \Homo sapiens annexin A4 (ANXA4), mRNA. \NM_001153.2 \ILMN_1711408	-1.638e-07	-0.2017	-0.022	-0.1709	-0.1465	-0.5724	-0.2005	-0.03906	-0.06911	0.4985	0.566	-0.4723	-0.03273	0.2945	0.3264	0.1387	0.676	1.404	0.3282	0.7025	0.9886	0.5096	1.067	0.8323	2.19	2.87	-0.3992	1.485	-0.6225	-0.4423	-0.5237	0.4717	1.408	-0.4875	-0.6347	-0.8162	-0.5626
WWTR1 \Homo sapiens WW domain containing transcription regulator 1 (WWTR1), mRNA. \NM_015472.3 \ILMN_1787115	-0.5368	-0.5333	-0.7152	-0.4403	-0.5272	-0.3346	9.431e-08	-0.1954	-0.08596	0.008514	0.08102	-0.2951	-0.2358	0.1991	-0.04158	0.02506	0.172	0.6031	0.572	0.6075	0.8002	1.09	0.5485	1.313	1.874	2.029	0.5343	0.6225	0.9065	0.162	-0.6881	-0.4357	-0.2241	-0.4381	-0.6329	-0.07082	-0.2266
TMTC4 \Homo sapiens transmembrane and tetratricopeptide repeat containing 4 (TMTC4), transcript variant 2, mRNA. \NM_001079669.1 \ILMN_1762095	-0.6025	-0.1916	-0.5162	-0.1153	-0.317	-0.5759	-0.212	-0.3393	-0.6095	-8.254e-08	-0.8091	-0.7525	0.01628	0.571	0.1809	-0.03948	1.274	1.155	-0.482	0.8626	1.105	0.4607	0.5289	1.015	1.99	2.681	0.5502	0.2492	0.2593	0.1404	-0.2719	-0.04513	0.2368	0.06326	-0.1204	-0.3602	-0.1222
DHCR24 \Homo sapiens 24-dehydrocholesterol reductase (DHCR24), mRNA. \NM_014762.3 \ILMN_1725510	-0.5358	-0.1865	-0.05791	-0.2431	-0.276	-0.1996	-0.07822	-0.4007	-0.2177	-4.588e-07	0.282	-0.4163	0.0768	-0.09882	-0.8685	0.1618	1.369	1.597	0.07186	0.7288	0.2764	-0.6256	0.707	0.9967	1.266	1.298	0.5045	0.6722	-0.03246	0.5182	0.2231	0.6635	0.4747	-0.2336	-0.552	-0.2946	-0.6217
MT1H \Homo sapiens metallothionein 1H (MT1H), mRNA. \NM_005951.2 \ILMN_2124802	2.124	-0.1429	-0.03207	-0.4043	-0.4014	-0.3693	-0.102	-0.04251	-0.4036	1.467	0.1155	0.006983	0.6269	0.7768	-0.2807	2.092	1.783	0.7044	2.739	1.31	-1.732e-07	-0.8894	-0.6604	1.21	5.467	3.713	0.3519	2.251	0.2618	0.07116	-0.7662	-0.1054	-0.0545	-1.275	-1.152	-1.181	-0.9523
MT1F \Homo sapiens metallothionein 1F (MT1F), mRNA. \NM_005949.2 \ILMN_1718766	1.323	-0.09009	0.05418	-0.1682	-0.1617	-1.534	-0.6975	-0.8415	-1.301	1.339	-0.2766	0.2131	0.5219	1.524	-0.6219	1.926	1.832	1.256	2.399	2.796	1.879	-0.9674	-0.09165	1.485	4.936	3.809	0.5003	1.761	-0.2673	0.842	-1.198e-07	-0.4437	-0.05987	-2.369	-2.467	-1.322	-1.759
FUCA1 \Homo sapiens fucosidase, alpha-L- 1, tissue (FUCA1), mRNA. \NM_000147.3 \ILMN_1752728	0.05202	-0.1293	0.3342	-0.7643	-0.7561	-0.3733	-0.4899	-0.7532	-0.6019	0.3831	0.4336	-0.5752	0.6564	-0.2678	-1.184	0.4331	0.6935	0.8408	-0.7006	0.2682	0.2016	0.0138	4.076e-07	-0.1003	3.081	2.839	-0.1681	1.972	0.265	2.101	0.6975	0.04509	-0.1095	-0.9241	-0.8719	-0.5556	-0.1705
TMEM189-UBE2V1 \Homo sapiens TMEM189-UBE2V1 readthrough transcript (TMEM189-UBE2V1), transcript variant 1, mRNA. \NM_199203.1 \ILMN_1677446	0.4462	-0.262	-0.04534	9.894e-08	-0.1836	-0.1376	-0.04477	-0.1873	0.1327	0.2048	0.08271	-0.04565	-0.1222	-1.407	-0.6462	0.1589	0.4714	1.215	0.05087	0.5518	0.3976	0.09901	-0.05197	1.454	1.411	0.9727	0.6299	0.8549	-0.06345	0.1746	0.7657	-0.706	-0.8985	-0.3898	-0.9869	-0.6135	-0.785
TMEM189-UBE2V1 \Homo sapiens TMEM189-UBE2V1 readthrough transcript (TMEM189-UBE2V1), transcript variant 1, mRNA. \NM_199203.1 \ILMN_1749212	0.4593	-0.3757	-0.06474	-9.177e-08	-0.3383	-0.1624	-0.2204	-0.1583	0.16	0.2978	0.2206	-0.05603	0.1819	-1.081	-0.9884	0.1567	0.2915	1.024	-0.2679	0.4828	0.2306	0.2343	-0.1192	1.363	1.212	1.125	0.3785	0.5912	-0.07659	0.1029	0.4826	-0.4731	-0.4095	-0.09533	-0.9213	-0.301	-0.569
TMEM189 \Homo sapiens transmembrane protein 189 (TMEM189), mRNA. \NM_199129.1 \ILMN_2162989	0.005858	8.937e-08	-0.2426	0.06948	-0.1494	-0.231	0.02849	-0.04658	-0.2985	0.2053	0.317	-0.05572	-0.213	0.4707	0.01545	-0.05484	0.8274	0.74	-0.6652	0.6352	0.1563	-0.004143	-0.2523	1.515	1.588	1.23	0.393	0.6717	-0.3434	0.096	0.3838	-0.6742	-0.6006	-0.341	-0.8009	-0.5716	-1.155
ACOT4 \Homo sapiens acyl-CoA thioesterase 4 (ACOT4), mRNA. \NM_152331.2 \ILMN_1764321	-0.386	0.2083	0.2706	0.2731	-0.08377	-0.4133	3.77e-08	-0.1106	-0.1416	-0.06781	0.5663	0.1304	0.1022	0.8952	0.1093	1.272	0.4721	-0.1746	-0.1004	-0.4598	-0.4465	0.9938	1.234	-0.5174	1.548	1.497	-0.09552	0.8539	0.5155	-0.1962	0.6785	0.08332	-0.05717	-0.3635	-0.2714	-0.3327	-0.2308
IGFBP1 \Homo sapiens insulin-like growth factor binding protein 1 (IGFBP1), mRNA. \NM_000596.2 \ILMN_1728445	0.1121	0.03109	-0.1698	-0.1038	-0.1241	-0.1249	-0.118	0.005106	-0.01561	-0.05474	0.01472	1.152e-07	-0.03851	1.088	-0.0536	1.639	0.2015	0.1094	-0.04603	-0.04792	0.09354	0.31	0.4094	0.1952	1.341	1.791	0.1392	0.737	-0.05095	0.06833	-0.09964	-0.102	-0.02618	-0.1057	-0.1567	-0.1339	0.01454
IGFBP1 \Homo sapiens insulin-like growth factor binding protein 1 (IGFBP1), transcript variant 2, mRNA. \NM_001013029.1 \ILMN_2387385	0.2578	0.1846	-0.1408	-0.21	0.002186	-0.1774	-0.1939	-0.00614	-0.1204	-0.01032	-0.3133	-0.05463	-0.03052	2.44	0.8653	4.199	0.2678	-0.1659	-0.09918	-0.2848	-0.2125	2.284	1.623	0.8417	4.155	4.281	0.04651	2.328	0.1329	0.3488	0.1923	0.5761	-0.2309	-0.226	-0.02784	-1.93e-07	-0.3052
PTPRU \Homo sapiens protein tyrosine phosphatase, receptor type, U (PTPRU), transcript variant 3, mRNA. \NM_005704.3 \ILMN_2383300	-0.1791	-0.3468	0.228	-0.2019	-0.1896	-0.3057	-0.3146	-0.2187	-0.4645	-1.414e-08	-0.1358	-0.1836	0.7837	0.5449	0.52	1.233	0.2373	0.1688	-0.2954	-0.1037	0.356	0.4659	0.2533	1.04	1.585	0.8531	-0.01889	1.048	0.1335	0.2539	0.5136	-0.6401	-0.3056	-0.2435	0.1191	-0.5465	-0.5924
ULK4 \Homo sapiens unc-51-like kinase 4 (C. elegans) (ULK4), mRNA. \NM_017886.2 \ILMN_3236866	-0.214	-0.02323	-0.1802	0.003422	-0.339	-0.205	-0.08284	-0.2919	-0.07281	0.1342	0.1709	-0.1435	0.1746	0.3313	0.01441	-0.5147	0.5082	0.1295	1.536	-0.2404	8.195e-09	-0.1641	0.02516	0.8961	1.338	2.507	-0.2873	1.786	0.04069	0.2625	-0.2216	-0.3358	-0.2518	0.327	0.3192	-0.01597	-0.0541
CYP27A1 \Homo sapiens cytochrome P450, family 27, subfamily A, polypeptide 1 (CYP27A1), nuclear gene encoding mitochondrial protein, mRNA. \NM_000784.2 \ILMN_1704985	-0.3363	0.437	-0.4135	-2.374e-08	-0.2047	0.1725	0.2033	0.07258	0.1169	0.5073	-0.2044	0.3029	0.1372	0.04243	-0.09776	-0.1021	0.3726	-0.5044	0.843	-0.2155	-0.4609	-0.2499	-0.2392	2.27	2.252	4.079	-0.5614	3.243	0.01063	-0.2636	0.6379	-0.04747	0.06804	-0.3363	-0.3726	-0.2607	-0.3259
VTCN1 \Homo sapiens V-set domain containing T cell activation inhibitor 1 (VTCN1), mRNA. \NM_024626.2 \ILMN_1753101	0.05829	0.1968	-0.08844	-0.1435	-0.176	-0.281	-0.1013	-0.2322	0.03032	-0.1602	-0.086	0.09604	-0.02109	0.1696	0.07317	-0.1228	-0.05729	-0.01179	0.03978	0.06612	-0.1582	-0.174	0.03181	0.3208	1.997	5.655	0.9525	2.764	-0.0709	-0.03567	1.106	0.3238	0.7277	-0.08545	-0.2981	1.905e-07	0.2017
STK32B \Homo sapiens serine/threonine kinase 32B (STK32B), mRNA. \NM_018401.1 \ILMN_2216637	0.002371	-0.01339	-0.04148	-2.825e-08	-0.03548	0.04067	0.04722	-0.07473	0.01127	-0.1825	0.5579	0.2899	0.7145	0.6694	0.5301	0.4938	0.07209	-0.07858	2.509	-0.4253	-0.3482	-0.3998	-0.2063	1.86	0.8772	3.291	-0.1198	2.613	-0.4334	-0.232	-0.378	-0.2793	-0.3547	-0.1113	-0.3964	1.16	1.211
KIAA1522 \Homo sapiens KIAA1522 (KIAA1522), mRNA. \NM_020888.2 \ILMN_1700384	-0.712	-0.04938	-0.3128	-0.5035	-0.357	-0.745	-0.4508	-0.5202	-0.2001	0.2706	0.4686	0.1073	-0.6458	-0.5108	-0.8284	0.2567	0.2549	0.6256	0.1956	-0.2432	8.674e-08	0.5643	0.9863	0.135	0.309	0.4289	0.497	0.2447	-1.559	0.3259	0.4846	0.5653	0.6237	-1.289	-1.045	-1.202	-1.024
CCDC109A \Homo sapiens coiled-coil domain containing 109A (CCDC109A), mRNA. \NM_138357.1 \ILMN_1672759	-0.5899	-0.1487	-0.224	-0.05527	-0.1912	-0.06722	-0.1563	-0.2224	0.2746	0.09774	0.05082	2.214e-07	-0.3276	-0.2559	-0.1214	-1.014	-0.169	0.005825	0.4062	0.147	0.4532	0.4597	1.141	1.476	1.592	0.739	0.6485	0.5333	-0.09162	0.3594	0.9314	0.6474	0.6482	-1.451	-1.262	-0.8107	-0.7674
ACTN4 \Homo sapiens actinin, alpha 4 (ACTN4), mRNA. \NM_004924.3 \ILMN_1725534	-1.111	0.6797	-0.5627	-0.0898	0.1163	-0.6501	-0.1371	-0.6444	-0.5574	0.2358	-0.2745	-0.1936	-0.767	-7.537e-08	-0.6143	-0.7014	0.06058	0.4063	0.8181	0.2153	0.3358	1.141	1.275	0.1531	1.436	1.061	0.949	0.04541	-0.3549	-0.3566	1.956	0.8628	1.025	-1.678	-1.876	-1.741	-1.683
DSP \Homo sapiens desmoplakin (DSP), transcript variant 2, mRNA. \NM_001008844.1 \ILMN_1655614	-0.2084	1.062e-08	0.09326	-0.7982	-0.4303	-1.024	-0.4484	-0.5257	-0.2565	-0.2792	1.494	-0.4754	-0.3499	-1.287	-1.181	-1.468	0.6536	0.3739	0.5332	0.3568	0.3184	1.252	1.564	0.3894	0.9555	0.791	1.919	1.995	-1.251	1.406	3.104	1.868	1.758	-1.326	-1.498	-1.374	-1.475
MYO6 \Homo sapiens myosin VI (MYO6), mRNA. \NM_004999.3 \ILMN_1727080	-0.5803	0.145	9.87e-08	-0.2045	-0.3063	-0.3166	-0.1903	-0.2339	-0.1316	0.3037	0.02791	-0.6725	-0.0237	-0.1782	-0.2447	-0.0917	0.1087	0.5448	0.12	0.2711	0.4354	-0.06968	0.6396	0.12	1.429	1.019	1.011	1.12	-0.9349	0.7264	0.5982	0.0242	0.09668	-1.22	-1.089	-0.5644	-0.5833
SERPINB1 \Homo sapiens serpin peptidase inhibitor, clade B (ovalbumin), member 1 (SERPINB1), mRNA. \NM_030666.2 \ILMN_1679133	-0.7625	5.579e-08	-0.482	-0.6358	0.03417	-0.5533	-0.277	-0.2284	0.02165	-0.4109	0.2594	-0.05201	0.208	0.462	-0.499	-0.03325	-0.07386	-1.126	-0.5012	1.492	1.402	0.5614	0.5285	1.282	1.313	0.859	1.312	2.247	-0.1396	1.903	0.4824	2.585	2.376	-2.025	-1.896	-2.127	-2.291
CLDN23 \Homo sapiens claudin 23 (CLDN23), mRNA. \NM_194284.2 \ILMN_1725338	0.0898	-0.47	-0.2207	-0.7598	-0.5247	0.3031	-0.2352	-0.6701	-0.5706	-0.5985	-0.7476	-0.7821	0.4048	1.861e-07	-0.5738	-0.5101	0.1876	-0.3131	1.598	0.3932	0.215	0.4029	0.4891	0.9862	1.273	0.3412	1.263	1.676	-0.6586	0.4695	0.5576	1.438	1.655	-0.9319	-0.9034	-1.349	-1.275
UNC93B1 \Homo sapiens unc-93 homolog B1 (C. elegans) (UNC93B1), mRNA. \NM_030930.2 \ILMN_2193591	-0.3691	-0.02234	-0.3142	0.1621	0.5517	-0.3369	-0.2164	-0.1669	0.002523	0.03757	0.4338	0.5394	-0.07786	0.8235	-0.1101	-0.01235	-1.152e-07	0.5018	-0.3614	0.5869	0.8802	1.347	1.165	0.5899	0.6806	0.5252	0.4672	1.058	-0.1304	0.3832	-0.01892	-0.5354	-0.3392	-0.7142	-1.117	-1.243	-1.247
LOC643384 \PREDICTED: Homo sapiens hypothetical LOC643384 (LOC643384), mRNA. \XR_016363.2 \ILMN_3219806	-0.3723	-0.07198	-0.3278	-2.559e-07	0.3415	-0.4957	-0.3955	-0.2793	0.07686	0.2101	0.4683	0.4274	-0.2086	0.6259	-0.2014	-0.1241	0.2943	0.3856	-0.7329	0.6207	0.9006	1.38	1.29	0.3812	0.3817	0.3574	0.4431	0.9349	-0.251	0.6461	-0.1766	-0.5971	-0.4855	-1.325	-1.367	-1.959	-1.82
CIB1 \Homo sapiens calcium and integrin binding 1 (calmyrin) (CIB1), mRNA. \NM_006384.2 \ILMN_1684205	-0.2338	-0.1431	0.04685	0.2478	0.2283	0.07072	-0.3655	-0.4341	-0.2354	-0.4905	-4.543e-07	0.05009	-0.2048	-0.4965	-0.8298	-0.5594	0.705	-0.02542	0.04685	0.652	0.433	1.194	0.6881	0.6737	1.038	0.5632	0.05652	0.9056	0.3142	0.9842	-0.6296	-0.2663	-0.5477	-0.7914	-0.8318	-1.298	-1.545
SEMA4B \Homo sapiens sema domain, immunoglobulin domain (Ig), transmembrane domain (TM) and short cytoplasmic domain, (semaphorin) 4B (SEMA4B), transcript variant 2, mRNA. \NM_198925.1 \ILMN_1672589	-0.9548	-0.2081	-0.5089	-0.1664	0.02191	-0.6015	-0.3727	-0.6305	-0.2209	-0.1684	-0.5689	-0.145	0.1441	0.2751	-2.002e-07	-0.5786	1.004	0.9219	0.6562	0.5134	0.3872	3.118	1.953	0.8368	1.986	1.097	-0.4395	0.2182	1.155	1.805	-0.4463	0.3252	0.1894	-0.7058	-0.4098	-1.367	-1.474
EPHA2 \Homo sapiens EPH receptor A2 (EPHA2), mRNA. \NM_004431.2 \ILMN_1699354	-0.1408	0.01603	-2.275e-07	0.04134	-0.1226	-0.2329	0.2494	-0.4145	-0.1929	0.2499	-0.4224	-0.1406	-0.6242	-0.1482	-0.08096	-0.7978	0.6825	0.7959	0.322	0.5656	-0.0252	1.637	1.05	0.8664	1.564	0.3001	0.8582	0.6117	0.4609	0.09231	0.4875	-0.08579	-0.1965	-0.1566	-0.6767	-0.7838	-1.23
TSPAN14 \Homo sapiens tetraspanin 14 (TSPAN14), mRNA. \NM_030927.1 \ILMN_1785060	-1.071	-0.09597	-0.2992	0.04658	-0.06875	-0.2598	-0.01601	-0.2311	0.03852	0.1562	-0.5226	-0.9171	-0.4645	0.9158	-1.679e-07	-0.8177	0.8573	0.6785	-0.7732	1.481	0.3852	2.046	1.766	0.3185	1.673	2.271	1.565	0.8976	0.4354	0.8281	0.8608	-0.3101	-0.2109	-1.038	-0.4707	-0.9669	-0.6154
KRT80 \Homo sapiens keratin 80 (KRT80), transcript variant 1, mRNA. \NM_182507.2 \ILMN_1705814	-1.113	0.6673	-0.5473	-0.5396	-0.945	-0.8717	-0.8677	-0.8124	-0.8765	0.01667	0.1072	8.546e-08	-1.028	-0.8364	-0.7253	-1.126	3.034	2.854	1.55	4.157	3.716	1.358	3.363	2.083	2.462	1.812	2.286	1.94	0.9257	2.768	0.9556	-1.374	-1.601	-1.553	-1.604	-1.599	-1.873
KRT80 \Homo sapiens keratin 80 (KRT80), transcript variant 1, mRNA. \NM_182507.2 \ILMN_2366445	-0.7948	0.1294	-0.5251	-0.4798	-0.6942	-0.7387	-0.5725	-0.4932	-0.6357	0.351	0.1292	-0.3172	-0.5814	6.837e-08	-0.3707	-0.7256	2.018	2.838	0.3703	2.441	1.764	0.2786	1.771	1.027	2.055	1.386	1.035	0.8213	0.2555	1.128	0.0339	-0.8251	-0.702	-0.8572	-0.9465	-1.07	-0.7863
OSBPL10 \Homo sapiens oxysterol binding protein-like 10 (OSBPL10), mRNA. \NM_017784.3 \ILMN_1669497	-1.933	-0.5362	-0.625	-1.475	-0.5867	-1.075	-0.4976	-0.8866	-0.7986	-0.6719	-0.3849	-0.7173	0.2477	1.324	-0.1719	-0.1812	0.9696	1.233	0.9123	0.5656	1.267	1.501	1.192	0.9487	1.002	0.6371	1.023	1.114e-07	1.017	1.738	0.1844	0.5668	0.3007	-2.653	-2.831	-2.64	-2.608
TFAP2A \Homo sapiens transcription factor AP-2 alpha (activating enhancer binding protein 2 alpha) (TFAP2A), transcript variant 2, mRNA. \NM_001032280.2 \ILMN_2374115	-0.1114	0.08583	1.481	-0.6649	-0.1249	0.05285	-0.9073	-0.8554	-0.4537	0.0134	-0.7627	-0.3841	-1.14	-0.7331	-1.058	-1.133	0.9692	0.5912	1.063	1.116	1.135	1.229	1.415	1.224	1.991	1.744	0.3634	1.969	0.04706	-3.389e-08	1.438	-0.8393	-1.152	-1.23	-1.331	-0.9815	-0.8946
TFAP2A \Homo sapiens transcription factor AP-2 alpha (activating enhancer binding protein 2 alpha) (TFAP2A), transcript variant 3, mRNA. \NM_001042425.1 \ILMN_1765574	0.2867	-0.1478	1.626	-1.137	0.2439	0.2578	-1.031	-1.524	-1.086	-0.3218	-0.9005	-0.3168	-2.057	-2.701	-2.724	-2.808	1.438	-4.402e-07	1.836	1.97	2.225	2.162	2.279	1.86	2.263	2.279	0.6333	2.697	1.106	0.08865	2.156	-1.772	-2.39	-2.681	-2.68	-2.1	-1.575
SYTL3 \Homo sapiens synaptotagmin-like 3 (SYTL3), mRNA. \NM_001009991.2 \ILMN_1720623	-0.4734	0.2059	0.07588	-0.2571	-0.1531	-0.202	-0.2017	-0.4193	-0.05382	0.26	0.5918	0.401	-0.5931	0.6037	-0.6033	-0.8436	-0.5359	2.069e-07	0.3314	1.843	0.461	1.007	0.6851	0.04826	1.401	0.8293	1.446	2.801	-0.5251	0.5955	1.038	-1.022	-0.9152	-1.121	-0.9295	-0.6776	-0.8643
SHROOM3 \Homo sapiens shroom family member 3 (SHROOM3), mRNA. \NM_020859.3 \ILMN_3245062	-0.483	0.06926	-0.7016	-0.6189	-0.6402	-0.8414	-0.8451	-0.8431	-0.749	-0.1818	-0.7518	-0.6495	-0.9268	-0.5858	-0.5149	-0.711	0.859	0.4747	0.9382	0.1726	0.6044	0.7042	1.414	1.564	1.699	1.93	0.2367	0.83	0.142	1.02	0.4218	-2.266e-07	-0.002985	1.391	1.146	-0.8932	-0.8742
SHRM \Homo sapiens shroom (SHRM), mRNA. \NM_020859.1 \ILMN_1685540	-0.6566	-4.214e-08	-0.8261	-1.078	-0.9357	-1.561	-1.408	-1.567	-1.343	-0.3564	-1.143	-0.8782	-1.363	-1.089	-0.889	-1.135	0.3432	0.7003	1.596	0.07214	0.5124	1.129	2.136	1.667	1.915	2.057	0.3324	0.713	0.388	1.536	0.8454	0.01828	-0.1027	0.9797	0.9933	-1.456	-1.22
PSME1 \Homo sapiens proteasome (prosome, macropain) activator subunit 1 (PA28 alpha) (PSME1), transcript variant 1, mRNA. \NM_006263.2 \ILMN_1806017	-0.324	-0.4589	-0.5889	-0.3318	-0.5495	-0.6096	-0.496	-0.6891	-0.2408	-0.6882	-0.2534	-4.659e-07	-0.1503	0.4863	-0.1899	0.09694	-0.1101	-0.002124	0.9973	0.2009	0.8239	0.1777	1.037	1.034	0.478	0.913	0.3142	1.051	0.4941	1.293	0.2067	0.117	-0.02574	0.6821	0.7723	-0.9163	-0.6949
EFNA1 \Homo sapiens ephrin-A1 (EFNA1), transcript variant 1, mRNA. \NM_004428.2 \ILMN_2371055	-1.636	-0.4539	-1.646	-1.662	-1.215	-1.533	-1.517	-1.649	-1.485	-0.7972	-0.2951	-0.7688	0.5167	-1.881	-1.991	-1.826	0.7505	0.8259	0.8435	1.092	2.241	1.051	1.761	-0.5213	1.82	2.636	0.06322	0.5143	-1.966e-07	2.752	1.482	0.7234	0.1518	0.7636	1.049	-0.2406	-0.1338
EFNA1 \Homo sapiens ephrin-A1 (EFNA1), transcript variant 1, mRNA. \NM_004428.2 \ILMN_2371053	-0.6039	-0.2017	-0.713	-0.5321	-0.5434	-0.8374	-0.6403	-0.4788	-0.4526	-0.5203	-0.4476	-0.4193	-9.015e-08	-0.3733	-0.5185	-0.5665	0.2108	0.2542	0.1906	0.6576	1.289	0.3636	1.002	-0.1958	1.11	1.875	0.08041	0.168	-0.04887	2.175	0.7977	0.2871	0.005123	0.4077	0.4228	0.0373	-0.2145
\\Homo sapiens mRNA; cDNA DKFZp686B15184 (from clone DKFZp686B15184) \\BX640973 \\ILMN_1826921	-0.0105	-0.1232	-0.05784	-0.3798	-0.1115	0.164	-0.1241	-0.1457	-0.00393	-0.0909	0.1215	0.2105	-0.1281	0.1085	-0.002328	-0.003785	1.081	0.2848	0.7443	1.128	0.06481	0.1984	0.07809	0.8059	0.8093	1.367e-07	2.147	0.1988	-0.1115	1.635	0.3544	-0.1914	0.1085	-0.1701	-0.08241	-0.09664	-0.1839
PPM1H \Homo sapiens protein phosphatase 1H (PP2C domain containing) (PPM1H), mRNA. \NM_020700.1 \ILMN_1713846	-0.1062	-0.1936	-0.175	-0.5316	-0.3261	-0.09832	-0.3345	-0.2554	-0.3768	0.2118	0.124	-0.2825	-0.09415	-2.207e-07	-0.3474	-0.248	0.2707	0.4076	1.257	2.46	2.434	0.5637	1.131	0.7872	0.3613	0.4698	3.143	0.9445	-0.2804	2.304	0.2658	1.566	1.733	-0.1764	-0.184	-0.1397	-0.3066
EDN2 \Homo sapiens endothelin 2 (EDN2), mRNA. \NM_001956.2 \ILMN_1680814	-0.2222	0.7702	-0.05454	9.357e-08	-0.0477	-0.011	0.1592	0.1329	-0.06215	-0.03613	0.2233	-0.1497	-0.08522	0.03785	-0.1619	-0.1547	0.8068	0.359	0.04427	1.869	2.497	-0.01298	0.4701	1.816	-0.06318	-0.1755	3.666	1.211	0.2287	0.04957	0.3703	0.1253	-0.02737	-0.01866	-0.0009837	-0.2928	-0.1475
UNC5A \Homo sapiens unc-5 homolog A (C. elegans) (UNC5A), mRNA. \NM_133369.2 \ILMN_1712913	-0.00539	0.1059	0.04632	-0.09066	0.09204	-0.01306	1.759e-08	-0.1603	-0.01691	-0.1843	0.06658	-0.08566	-0.1856	0.05993	0.01183	-0.2756	0.01494	0.5032	0.06573	2.188	2.844	-0.1077	-0.1257	0.1181	0.04654	-0.1976	2.871	2.725	-0.3182	1.364	-0.2824	-0.0909	-0.08732	-0.05996	-0.2233	0.2832	0.564
SILV \Homo sapiens silver homolog (mouse) (SILV), mRNA. \NM_006928.3 \ILMN_1665994	0.0294	-0.4357	-2.345e-07	-0.1364	0.1762	-0.1787	-0.02579	-0.1161	-0.07075	0.1568	-0.1026	-0.07406	-0.2374	-0.01451	-0.09164	-0.2569	0.1679	0.1514	-0.04073	1.026	0.3132	0.09163	-0.03732	0.4687	0.3164	-0.04552	1.886	1.264	-0.08142	1.294	0.1143	-0.2791	-0.0998	0.06236	0.3275	0.09924	0.06538
PDGFB \Homo sapiens platelet-derived growth factor beta polypeptide (simian sarcoma viral (v-sis) oncogene homolog) (PDGFB), transcript variant 2, mRNA. \NM_033016.1 \ILMN_2394305	-0.2245	-0.3255	-0.03267	-0.1354	0.1088	-0.007515	-0.1393	-0.02194	-0.1233	-0.05846	0.01932	-0.1072	0.287	-0.4015	-0.00931	0.03072	0.3482	-0.03303	1.599	0.5776	1.118	0.01879	0.2516	0.2977	-0.04017	0.1339	1.401	1.061	0.4287	0.8231	0.09846	-0.205	-0.1299	-9.2e-08	-0.06871	-0.07471	0.02143
PDGFB \Homo sapiens platelet-derived growth factor beta polypeptide (simian sarcoma viral (v-sis) oncogene homolog) (PDGFB), transcript variant 1, mRNA. \NM_002608.1 \ILMN_1775822	-0.5035	-0.1716	0.1545	-0.1061	0.07555	-0.1283	0.041	-0.1599	-0.2597	-8.014e-08	-0.1046	-0.1447	-0.1395	-0.07611	0.003578	-0.2256	0.804	0.1867	2.19	0.9568	1.935	-0.3782	0.1662	0.7703	0.379	0.5569	2.111	1.511	0.1242	1.381	0.1532	-0.09678	-0.1425	-0.1307	-0.08765	-0.0658	-0.3388
LOC649260 \PREDICTED: Homo sapiens similar to LIM and senescent cell antigen-like domains 1 (LOC649260), mRNA. \XM_938322.1 \ILMN_1800575	0.4079	-0.4072	0.01979	0.2275	-0.2153	-0.2834	-0.009664	-0.02783	-0.1214	-0.1295	-0.1882	-0.09175	-0.1699	-0.5578	-0.4251	-0.2953	0.4087	1.217	1.329	1.133	0.162	0.4257	0.009599	0.2338	0.9818	1.301	1.695	0.4833	0.5262	0.09562	-0.1846	2.996e-08	0.1834	-0.02874	-0.04886	-0.04623	-0.1127
LIMS1 \Homo sapiens LIM and senescent cell antigen-like domains 1 (LIMS1), mRNA. \NM_004987.3 \ILMN_1675387	0.1369	-0.509	-0.6397	-0.02304	-0.139	-0.5849	-0.3039	-0.3274	-2.387e-08	-0.6243	-0.4177	-0.2943	-0.281	-1.979	-1.179	-0.5556	1.131	2.236	1.998	2.014	0.4866	0.516	0.8909	0.3785	1.468	1.905	2.444	0.1602	0.7649	0.3689	-0.0632	0.4649	0.3825	-0.612	-0.6947	0.04277	-0.08177
LIMS1 \PREDICTED: Homo sapiens LIM and senescent cell antigen-like domains 1 (LIMS1), mRNA. \XM_938773.1 \ILMN_1733176	0.06123	-0.5303	-0.09234	0.3247	-0.1641	-0.503	-0.1526	-0.2107	-0.5198	-0.06505	-0.1709	-0.2857	-0.2031	0.383	0.182	-0.2527	1.207	1.917	1.359	1.603	0.6621	0.6019	0.4726	0.1285	1.071	1.505	1.848	3.372e-07	0.9749	0.4355	-0.3098	-0.005653	0.3295	-0.6494	-0.3568	-0.2378	-0.4274
TNFSF9 \Homo sapiens tumor necrosis factor (ligand) superfamily, member 9 (TNFSF9), mRNA. \NM_003811.2 \ILMN_1751464	0.4758	-0.4893	-0.5935	-0.181	-0.2467	-0.3896	-0.3898	-0.2272	-0.2248	-0.2132	-0.2171	-0.2923	-0.4253	-0.5562	-0.6523	-0.5173	0.2358	0.4159	1.564	1.322	1.174	1.326	1.562	0.03938	0.3557	0.13	2.454	1.032	-1.732e-07	0.6227	-0.497	0.2218	0.5391	0.4211	0.2161	-0.01772	-0.2482
CDK2AP2 \Homo sapiens cyclin-dependent kinase 2 associated protein 2 (CDK2AP2), mRNA. \NM_005851.3 \ILMN_1690653	-0.01657	-0.3022	-0.4103	-0.1085	0.5469	-0.2133	-0.1547	-4.117e-07	-0.02194	-0.4901	-0.8945	0.04161	-0.3923	0.04305	-0.1582	-0.483	0.4595	0.1051	2.184	1.302	0.2967	0.9316	1.029	0.2379	0.5566	0.5674	2.185	0.9353	-0.5133	0.4646	-0.9881	0.1153	-0.05436	0.2788	-0.1516	-0.7167	-0.617
PITPNM1 \Homo sapiens phosphatidylinositol transfer protein, membrane-associated 1 (PITPNM1), mRNA. \NM_004910.1 \ILMN_1653220	-0.2677	-0.1599	-0.4173	-0.3985	-0.08178	-0.6182	-0.09364	-0.6849	-0.4893	0.09594	-0.006223	-0.08178	-2.004e-07	0.1795	0.7857	-1.102	0.6647	1.44	2.367	1.379	1.013	2.064	1.701	1.478	0.9128	0.4895	1.509	1.501	-0.08759	0.1014	-0.2286	0.4372	0.2789	-0.1209	-0.466	-0.3792	-0.311
GCNT2 \Homo sapiens glucosaminyl (N-acetyl) transferase 2, I-branching enzyme (I blood group) (GCNT2), transcript variant 2, mRNA. \NM_001491.2 \ILMN_1680390	-0.2927	-0.2561	-0.08101	0.2585	-0.2142	0.02557	-0.2263	-0.2165	-0.1023	0.4448	0.3198	0.1813	-0.03406	-0.02028	-0.2168	-0.004975	-0.06823	-0.06692	0.4943	1.109	1.343	1.386	1.665	2.215	-0.1482	-1.79e-07	0.3179	0.002756	-0.01164	1.103	-0.06808	1.369	1.203	0.3438	0.65	-0.008579	-0.1394
FLYWCH2 \Homo sapiens FLYWCH family member 2 (FLYWCH2), mRNA. \NM_138439.1 \ILMN_1805796	-0.1206	-0.2348	1.089e-07	0.08616	0.1421	-0.2041	-0.2781	-0.131	0.1437	-0.3442	-0.2243	-0.07105	-0.1212	0.339	0.2574	0.2039	-0.2967	-0.5358	-0.1954	1.053	0.6293	1.77	1.621	1.588	-0.4793	-0.349	-0.192	0.1408	-0.2491	1.096	-0.1533	0.5083	0.3175	0.4495	0.9567	0.005318	-0.009261
TLE1 \Homo sapiens transducin-like enhancer of split 1 (E(sp1) homolog, Drosophila) (TLE1), mRNA. \NM_005077.3 \ILMN_1751572	-0.09553	-1.995e-07	-0.7097	-0.3464	-0.1019	-0.7682	-0.3282	-0.7188	-0.8308	-0.1887	0.4343	-0.0965	-0.9644	-0.1863	-1.103	-0.1184	0.4545	0.6483	0.02104	1.077	1.187	1.539	2.135	-0.3968	1.677	1.508	0.4573	0.7739	-0.1156	1.208	0.3287	1.255	1.257	-1.297	-1.303	1.368	1.526
MNX1 \Homo sapiens motor neuron and pancreas homeobox 1 (MNX1), transcript variant 1, mRNA. \NM_005515.3 \ILMN_3240365	-0.3146	-0.166	-0.05793	-0.1574	0.03232	1.781e-07	0.1063	0.1169	0.04686	-0.2188	-0.1539	-0.133	-0.07371	-0.08293	-0.1126	-0.04523	-0.09779	-0.1313	1.062	1.616	1.793	0.7697	1.017	1.389	1.16	1.01	0.1288	0.5453	-0.01901	-0.1526	-0.06484	1.228	1.319	-0.1061	-0.01103	0.2835	0.4919
POU4F1 \Homo sapiens POU class 4 homeobox 1 (POU4F1), mRNA. \NM_006237.3 \ILMN_1738691	-0.06025	-0.07467	-0.06727	-0.2826	-0.02647	-0.06555	0.02502	-0.1591	-0.1396	-0.05769	-0.2284	0.0936	-0.1045	0.06365	2.316e-07	-0.02113	0.07986	0.002129	0.05373	1.517	1.223	1.127	1.083	-0.01532	0.6844	0.4199	-0.1013	-0.09834	-0.01881	0.08528	-0.2217	1.718	1.596	-0.02213	0.02034	0.49	0.3105
FOXD2 \Homo sapiens forkhead box D2 (FOXD2), mRNA. \NM_004474.3 \ILMN_1789400	-0.3436	-0.193	0.009235	-0.1314	-0.2326	0.08844	-0.1646	-0.09149	-0.1961	-0.1095	0.03285	-0.4106	-0.08335	0.1035	-0.006083	-0.2345	-0.1053	6.644e-08	0.1139	1.199	1.327	1.574	1.734	0.3701	0.7188	0.7451	-0.1226	-0.0692	0.1521	0.005262	-0.02774	2.077	2.581	-0.04214	-0.1105	0.9431	0.843
PPP1R9A \PREDICTED: Homo sapiens protein phosphatase 1, regulatory (inhibitor) subunit 9A, transcript variant 3 (PPP1R9A), mRNA. \XM_934519.1 \ILMN_1741674	-0.08163	-0.1502	-0.2677	-0.4022	-0.2862	-0.2695	-0.413	-0.3798	-0.3188	-0.4756	-0.1831	-0.2003	-0.1972	0.02138	-0.1301	-0.2397	0.1173	-7.303e-08	0.7506	1.447	1.946	0.5733	0.6637	0.3847	0.4382	0.6577	0.4506	0.5002	0.09807	0.8101	-0.03635	1.076	1.52	-0.1939	-0.2158	0.7164	0.6675
SORL1 \Homo sapiens sortilin-related receptor, L(DLR class) A repeats-containing (SORL1), mRNA. \NM_003105.3 \ILMN_1759818	-0.1886	-0.1032	-0.1458	-0.4398	-0.3009	-0.3554	-0.184	-0.1612	-0.1093	-0.3906	-0.258	-0.1262	-0.2936	-0.2431	-0.5125	0.1813	-7.387e-08	0.5139	0.07652	1.802	1.977	1.357	1.529	0.02596	0.1831	0.3033	0.4863	0.9137	-0.2966	2.032	0.1463	1.988	1.755	-0.1103	-0.2505	0.4238	0.4572
SORL1 \Homo sapiens sortilin-related receptor, L(DLR class) A repeats-containing (SORL1), mRNA. \NM_003105.3 \ILMN_2060115	-0.08368	-0.01711	-0.2499	-0.3002	0.01339	-0.2476	-0.1873	-0.04052	-0.2978	-0.1191	-0.1743	-0.2516	-0.2125	-0.0534	-0.1097	-0.1842	1.661e-07	0.3066	0.2393	1.956	2.266	1.484	1.519	0.1935	0.209	0.1555	0.5476	1.098	-0.09252	2.145	0.5376	2.115	1.849	-0.0902	-0.0722	0.297	0.386
PLCG2 \Homo sapiens phospholipase C, gamma 2 (phosphatidylinositol-specific) (PLCG2), mRNA. \NM_002661.2 \ILMN_1815719	-0.1368	0.1257	0.7282	-0.09372	-0.331	-0.3353	-0.3982	-0.3921	-0.3668	0.1037	-0.2492	-0.5892	-0.6512	-0.7459	-0.583	-0.5571	1.662e-08	-0.2483	1.651	1.792	2.089	1.418	1.549	1.246	1.252	0.9356	1.403	-0.2963	0.3396	1.358	-0.07739	0.9566	0.8013	-0.4986	-0.4191	1.209	1.325
ZIC2 \Homo sapiens Zic family member 2 (odd-paired homolog, Drosophila) (ZIC2), mRNA. \NM_007129.2 \ILMN_1696339	-0.04428	5.362e-08	0.05417	-0.1438	-0.3542	-0.2091	-0.05773	-0.275	-0.1228	-0.1981	-0.01461	-0.04316	0.1523	-0.05372	-0.1801	-0.0193	-0.09821	-0.1348	0.6659	3.657	2.969	4.65	4.54	3.659	4.26	3.472	-0.161	3.95	-0.01711	-0.2304	1.27	2.416	2.251	1.299	0.9754	4.685	4.929
GLB1L2 \Homo sapiens galactosidase, beta 1-like 2 (GLB1L2), mRNA. \NM_138342.2 \ILMN_2144401	0.4635	0.1013	-0.1546	-0.1239	-0.1234	-0.1646	0.07837	-0.177	-0.06325	-0.00726	-0.1063	-0.02926	-0.4679	-0.05616	-0.1422	-0.1044	-7.592e-08	0.4276	0.01311	1.564	1.821	1.726	1.78	-0.1065	-0.2927	-0.2748	1.224	0.05659	0.1416	0.2029	0.03062	-0.2267	-0.1432	0.03747	0.2502	0.4123	0.8097
RNF165 \Homo sapiens ring finger protein 165 (RNF165), mRNA. \NM_152470.2 \ILMN_1792389	0.4038	-0.08837	0.001179	-0.4982	-0.5391	-0.405	-0.2184	-0.2839	-0.6118	-0.3452	-0.4638	-0.3115	-0.3159	0.726	-0.05394	1.788	0.6067	0.1483	1.276	1.022	1.552	2.082	2.283	3.002	1.801e-07	-0.09264	1.699	1.16	0.2959	1.492	-0.1142	-0.5217	-0.05553	-0.1276	-0.04138	0.5818	0.837
CYFIP2 \Homo sapiens cytoplasmic FMR1 interacting protein 2 (CYFIP2), transcript variant 3, mRNA. \NM_014376.2 \ILMN_1677200	0.4222	-1.006	-0.7434	-0.9822	-0.8956	-1.084	-1.057	-1.127	-1.143	-0.6324	-0.7748	-0.8208	-0.8087	-0.869	-1.173	-5.901e-09	0.7396	0.1836	1.656	0.7169	1.823	1.299	2.455	2.896	0.6082	1.106	0.9198	3.108	-0.8416	1.121	-1.275	-1.334	-1.329	1.214	0.5012	0.8783	1.15
CYFIP2 \Homo sapiens cytoplasmic FMR1 interacting protein 2 (CYFIP2), transcript variant 1, mRNA. \NM_001037333.1 \ILMN_2354478	0.1756	-0.1512	2.031e-07	-0.1821	-0.5144	-0.3924	-0.2445	-0.2396	-0.2555	-0.2011	-0.2459	-0.3079	-0.1747	-0.1048	-0.2134	-0.0423	0.1823	0.7951	0.2108	0.4544	0.9348	1.145	1.346	1.929	0.02907	0.1252	0.394	1.482	-0.2972	0.07581	-0.217	-0.01196	-0.3946	0.3761	0.4328	0.5339	0.6468
PLEKHA1 \Homo sapiens pleckstrin homology domain containing, family A (phosphoinositide binding specific) member 1 (PLEKHA1), transcript variant 2, mRNA. \NM_001001974.1 \ILMN_1662839	0.3879	0.04849	0.08954	-0.3191	-0.6062	-0.9158	-0.6288	-0.4708	-1.07	1.663e-07	-0.1731	-0.4504	0.2061	-0.1139	-0.5276	-0.372	0.06509	0.3317	1.309	0.9245	0.9478	1.339	1.066	0.8232	0.5966	-0.3874	0.363	1.195	-0.7828	1.125	-0.09614	-0.207	-0.4789	0.04812	0.3765	-0.1908	-0.1472
PLEKHA1 \Homo sapiens pleckstrin homology domain containing, family A (phosphoinositide binding specific) member 1 (PLEKHA1), transcript variant 1, mRNA. \NM_021622.3 \ILMN_2394250	0.2396	-0.2437	0.02051	-0.2936	3.843e-07	-0.6978	-0.6727	-0.5405	-0.6053	-0.3317	-0.3732	-0.3683	0.004566	0.02021	-0.3202	-0.5708	-0.1494	-0.06661	1.298	1.206	1.184	1.711	1.566	1.101	0.6387	-0.2182	0.364	1.289	-0.7655	1.1	-0.08893	-0.04856	-0.2046	0.3756	0.4658	0.08979	0.4469
FLJ35767 \Homo sapiens FLJ35767 protein (FLJ35767), mRNA. \NM_207459.1 \ILMN_1730351	-0.1938	-0.3083	0.09863	-0.02044	-0.4023	-0.06283	-0.1348	-0.03384	-0.1019	-0.02712	-0.01306	-0.3073	-0.09024	-0.03863	-0.0668	-0.3567	-0.05841	-0.07755	0.2068	1.273	2.132	2.294	2.471	0.819	0.5214	0.3973	0.1694	2.06	0.1987	-0.05735	-7.437e-08	0.8105	0.7307	0.6393	1.466	0.2218	0.1829
DHRS2 \Homo sapiens dehydrogenase/reductase (SDR family) member 2 (DHRS2), transcript variant 1, mRNA. \NM_182908.3 \ILMN_2384857	0.4991	-0.03549	-0.3962	-0.3583	-0.1617	-0.004146	-0.06464	-0.1366	0.4242	-0.2758	-0.1727	-0.2327	0.8985	0.04645	-0.2531	-0.3667	0.1765	-0.02169	3.438e-08	2.402	3.765	5.793	5.332	0.008943	-0.3913	-0.4625	0.4614	6.152	-0.1741	1.538	-0.1281	0.01688	0.1944	0.3891	0.5845	0.01619	-0.2867
DHRS2 \Homo sapiens dehydrogenase/reductase (SDR family) member 2 (DHRS2), transcript variant 1, mRNA. \NM_182908.3 \ILMN_1725726	0.1847	-0.4173	-0.2585	-0.05277	-0.001156	0.0402	0.2423	0.2395	0.3857	-0.2145	-0.1184	-0.1863	0.6727	-0.3953	-0.3498	-0.2397	0.2661	-9.423e-08	0.1723	2.056	3.114	5.406	5.317	-0.2044	-0.2321	-0.15	0.4184	5.99	-0.006782	0.9324	-0.1067	0.01331	-0.05329	0.5298	0.4768	-0.02968	-0.2363
KLHDC9 \Homo sapiens kelch domain containing 9 (KLHDC9), transcript variant 2, mRNA. \NM_001007255.1 \ILMN_2405470	-0.2881	-0.2619	-0.385	-0.1965	-0.207	-0.1541	-0.0918	-0.5082	-0.1696	-0.2283	-0.05647	-0.2362	-0.1928	-0.1577	-0.2915	0.0227	0.5094	0.6561	6.883e-08	0.3798	0.731	1.291	1.167	1.29	0.5172	1.118	0.2621	1.278	-0.08887	0.568	0.04594	6.883e-08	0.01955	0.5326	0.8868	-0.3063	-0.4285
KLHDC9 \Homo sapiens kelch domain containing 9 (KLHDC9), transcript variant 3, mRNA. \NM_001007256.1 \ILMN_1701918	-0.2164	-0.2878	-0.424	-0.2608	-0.507	-0.3409	-0.09481	-0.3315	-0.1143	-0.1668	-0.28	-0.3509	-1.971e-07	-0.3022	-0.4411	-0.133	1.123	1.429	0.3191	0.652	1.342	2.362	2.381	2.04	1.121	2.041	0.4692	1.732	-0.0834	1.367	0.6899	0.1947	0.2951	1.127	1.602	-0.6203	-0.8647
CELSR2 \Homo sapiens cadherin, EGF LAG seven-pass G-type receptor 2 (flamingo homolog, Drosophila) (CELSR2), mRNA. \NM_001408.1 \ILMN_1711208	-0.3697	-0.3108	-0.2602	-0.467	-0.3742	-0.1786	-0.1556	-0.3116	-0.3915	0.06473	-0.3903	-0.2699	-0.1048	-0.4489	-0.1932	-0.2694	0.6606	1.23	-0.2215	1.458	1.562	2.055	2.213	1.603	0.8435	1.319	0.2049	0.0257	0.1531	0.7679	0.6374	-0.07178	0.05855	0.1285	0.1099	-0.05049	3.456e-08
TMEM56 \Homo sapiens transmembrane protein 56 (TMEM56), mRNA. \NM_152487.1 \ILMN_1782429	-0.533	-0.2881	-0.1472	-0.4703	-0.3101	-0.2201	-0.1712	-0.2414	-0.2486	-0.2217	-0.2368	-0.3513	-0.1555	-0.1143	-0.2249	-2.208e-07	-0.176	0.006542	0.04189	1.522	2.09	1.991	3.171	0.7162	2.095	1.865	0.6672	1.108	-0.04758	1.1	-0.2776	0.4675	0.6496	1.41	1.585	0.4103	0.5947
TRIM47 \Homo sapiens tripartite motif-containing 47 (TRIM47), mRNA. \NM_033452.2 \ILMN_1712708	-0.01396	-0.2076	-0.0447	-0.1672	1.477e-07	-0.2208	0.2842	-0.1154	-0.0872	-0.1378	-0.1347	-0.2484	0.1054	-0.07634	-0.224	-0.09379	0.5062	0.01847	1.852	1.504	1.196	1.497	2.423	0.4178	-0.04118	0.3228	0.06925	0.7422	0.8158	3.301	1.711	-0.1764	0.004054	0.05266	-0.3091	-0.2805	-0.03045
RIPK4 \Homo sapiens receptor-interacting serine-threonine kinase 4 (RIPK4), mRNA. \NM_020639.2 \ILMN_1680018	-0.2017	-0.3501	9.489e-08	-0.123	-0.3705	0.04624	-0.1857	-0.4548	-0.3591	-0.03545	0.1016	-0.3622	-0.08374	-0.5187	-0.3363	-0.06849	0.3609	-0.2512	0.9498	2.507	1.957	2.474	2.489	1.51	0.6615	0.5125	0.9449	1.414	0.558	2.203	1.982	0.003151	0.2852	-0.3133	-0.5057	-0.3191	-0.2974
EDN1 \Homo sapiens endothelin 1 (EDN1), mRNA. \NM_001955.2 \ILMN_1682775	-0.6699	1.115	-0.7611	-0.3275	-0.6519	-0.7491	-0.5484	-0.5426	-0.6725	0.33	-0.8608	-0.6126	3.1e-08	-0.6553	-0.5437	-0.7635	1.645	-0.3496	1.287	2.667	2.257	2.973	4.07	1.508	0.6896	1.97	3.421	0.5353	2.284	2.421	1.541	0.6222	1.189	-0.8936	-0.8397	-0.6367	-0.6336
WNT7B \Homo sapiens wingless-type MMTV integration site family, member 7B (WNT7B), mRNA. \NM_058238.1 \ILMN_2153495	-0.2135	-0.1636	0.01282	0.02189	-0.06587	-0.1189	-0.03551	-0.276	-0.06866	0.03856	-0.1061	-0.1152	-4.787e-08	-0.2613	-0.1341	0.1385	0.04028	-0.02916	-0.03901	2.992	2.198	3.092	3.292	1.34	1.492	0.9176	-0.04281	1.62	0.09522	0.01091	0.3369	-0.03536	-0.2651	0.0264	0.02087	-0.07785	-0.02659
LBX2 \Homo sapiens ladybird homeobox 2 (LBX2), mRNA. \NM_001009812.1 \ILMN_1808731	-0.09993	0.06389	-1.426e-07	-0.2282	-0.08177	-0.08154	-0.1355	-0.0959	-0.04567	0.02959	0.05048	-0.2027	-0.187	0.07591	-0.3358	-0.1561	-0.2037	-0.188	0.3385	1.538	1.391	1.273	1.185	0.4031	0.5843	0.3736	-0.03383	0.06474	0.3725	-0.0293	-0.1289	0.6212	0.2689	0.03111	-0.05438	-0.2813	0.01695
HAS3 \Homo sapiens hyaluronan synthase 3 (HAS3), transcript variant 1, mRNA. \NM_005329.2 \ILMN_1794501	-0.2301	-0.1363	-0.08382	-0.3747	-0.4848	-0.2038	-0.3071	-0.255	-0.3266	0.04511	-0.1115	-0.498	-0.3556	-0.2897	-0.2655	-0.3462	0.2291	-0.1387	2.579	4.537	4.766	2.236	3.312	0.8383	2.464	0.4569	2.278	2.292	1.674	0.5806	0.3092	-0.4674	-0.5272	0.1411	0.03791	-1.14e-07	0.2345
PLCD3 \Homo sapiens phospholipase C, delta 3 (PLCD3), mRNA. \NM_133373.3 \ILMN_1722798	-0.4641	0.02934	-0.112	-0.2691	-0.1016	-0.3459	-0.007486	-0.1133	-0.08587	0.1916	-0.0912	-0.09203	0.1882	-0.4624	0.1954	0.08725	-0.1201	0.723	0.5053	0.8095	1.407	1.484	1.712	1.05	0.3758	0.7018	0.7627	0.7454	0.0175	6.781e-08	0.01154	-0.2421	-0.456	-0.456	-0.4101	-0.06229	-0.1306
RTN4R \Homo sapiens reticulon 4 receptor (RTN4R), mRNA. \NM_023004.5 \ILMN_1737484	-0.1754	-0.1753	-0.2382	-0.04202	0.02715	-0.08504	-0.3518	-0.226	-0.05626	-0.1237	0.163	0.09059	-0.1054	-0.2479	-0.4781	-0.2044	-0.07416	-0.3465	1.304	1.301	1.466	1.075	1.969	-1.747e-07	0.3944	0.192	0.6893	0.5112	-0.3277	0.532	0.524	-0.4445	-0.392	0.3006	0.6249	0.4655	0.4068
MST1R \Homo sapiens macrophage stimulating 1 receptor (c-met-related tyrosine kinase) (MST1R), mRNA. \NM_002447.2 \ILMN_1688154	-0.3672	-0.1668	-0.1321	-0.04269	0.0539	-0.2814	-0.2113	-0.1792	0.2465	0.0738	0.5374	0.442	-0.0731	-0.2472	-0.0954	0.08574	1.061	0.7396	-0.1608	0.4079	0.4666	2.65	2.107	-0.1723	1.213	-0.04317	2.128	1.547	0.398	1.286	-0.09042	-0.006559	0.01025	-0.2151	-0.2617	-0.2665	6.758e-08
PPAP2C \Homo sapiens phosphatidic acid phosphatase type 2C (PPAP2C), transcript variant 2, mRNA. \NM_177526.1 \ILMN_2405156	0.183	0.1458	0.1252	0.05816	-0.1759	0.07642	-0.04448	-1.249e-08	-0.2451	-0.1883	0.248	-0.05019	-0.2592	-0.3676	-0.2089	-0.001795	-0.01593	-0.05236	-0.01593	1.028	0.9292	1.697	1.44	-0.003592	0.4255	1.194	1.022	1.019	-0.1296	1.696	0.02446	-0.2084	-0.3247	-0.1473	-0.09947	0.3102	0.44
PPAP2C \Homo sapiens phosphatidic acid phosphatase type 2C (PPAP2C), transcript variant 2, mRNA. \NM_177526.1 \ILMN_1710170	0.4825	0.3632	0.2226	-0.0723	-0.3072	-0.18	-0.06382	-0.01762	-1.765e-07	-0.2838	0.2931	-0.02099	-0.3357	-0.1572	-0.2981	-0.2178	-0.1756	-0.07631	0.1654	1.73	1.504	2.94	2.433	0.07754	1.017	1.756	1.463	1.223	-0.3421	1.882	0.3301	-0.3542	-0.4632	-0.3813	-0.4486	0.8997	1.033
C1orf186 \Homo sapiens chromosome 1 open reading frame 186 (C1orf186), mRNA. \NM_001007544.1 \ILMN_1690209	-0.1173	-0.04882	0.04078	-0.2999	-0.007338	9.853e-08	-0.05818	-0.1788	-0.06582	-0.03934	-0.224	-0.04882	-0.2412	-0.05199	-0.17	-0.05481	0.8103	0.07528	0.2072	0.5395	0.9443	2.301	2.161	0.9874	1.118	1.107	0.9086	1.005	0.2614	1.565	0.01507	0.03415	-0.02455	-0.0355	-0.07422	0.1093	-0.1135
LOC441453 \PREDICTED: Homo sapiens misc_RNA (LOC441453), miscRNA. \XR_041341.1 \ILMN_3277332	-0.3904	-0.1097	-0.4622	-0.2294	-0.3655	-1.783e-07	0.6019	-0.03376	-0.1036	-0.04584	-0.001618	-0.3056	0.2585	-0.4681	-0.2728	-0.4061	-0.1059	-0.08865	-0.0614	1.153	1.259	1.952	2.722	-0.1099	0.9647	0.9657	2.206	2.197	0.1264	0.3447	0.1159	-0.03722	0.004842	0.2343	0.3279	0.2175	0.2556
CGB5 \Homo sapiens chorionic gonadotropin, beta polypeptide 5 (CGB5), mRNA. \NM_033043.1 \ILMN_2163790	-0.2053	0.01797	-0.1517	-0.1929	0.1512	0.01714	-0.04984	-0.08086	-0.01034	0.06977	-0.05769	-0.3491	-0.07133	0.03079	0.1767	-0.08264	-0.2082	-0.138	1.23	0.5762	1.655	2.591	1.87	-1.063e-07	-0.1644	-0.03511	0.1898	0.4412	0.007758	0.1871	-0.1468	-0.04679	-0.3208	0.4321	0.3587	-0.1757	0.0008406
TMEM170B \Homo sapiens transmembrane protein 170B (TMEM170B), mRNA. \NM_001100829.1 \ILMN_3236428	-0.1696	-0.1636	-0.2426	-0.2942	-0.3339	-0.2469	-0.3732	-0.5163	-0.3041	-0.3088	-0.273	-0.2624	0.3441	0.05983	-0.4252	0.2546	-0.1025	-0.352	0.2141	1.175	1.338	1.276	1.55	0.2256	0.06854	0.2083	0.2348	-1.211e-07	-0.4094	-0.1808	-0.06488	0.4139	0.507	0.5552	0.3565	0.05832	0.2152
\TC125227 Human breast cancer tissue, large insert, pCMV expression library Homo sapiens cDNA clone TC125227 5 similar to Homo sapiens LOC399828 (LOC387724), mRNA sequence \DN997246 \ILMN_1846922	-0.4013	-0.3645	-0.5121	-0.2767	-0.223	0.1264	-0.3281	-0.3011	-0.4141	-0.553	-0.6914	0.3055	0.03223	0.05663	-0.1924	-0.5173	-0.4609	-0.5525	0.6671	2.033	1.872	1.228	1.502	0.5245	-0.04117	-0.2446	0.3501	1.047	-0.5103	0.1126	-0.7823	7.333e-09	0.01522	1.207	2.371	0.831	0.6424
HCFC1R1 \Homo sapiens host cell factor C1 regulator 1 (XPO1 dependent) (HCFC1R1), transcript variant 3, mRNA. \NM_001002018.1 \ILMN_1757877	-0.3237	-0.8601	-0.8157	-0.5347	0.01792	-0.4138	-0.2126	-0.2753	-0.1834	-0.6023	-0.3728	0.3303	0.4258	-0.4665	-0.2519	0.6011	-1.146	0.3057	0.9548	2.07	2.831	2.221	2.157	0.718	-0.03256	-0.2338	-0.1064	0.7139	0.4114	0.5608	-0.7841	2.806e-07	-0.04462	0.7107	1.148	1.063	1.145
ABCA7 \Homo sapiens ATP-binding cassette, sub-family A (ABC1), member 7 (ABCA7), mRNA. \NM_019112.3 \ILMN_1743205	-0.3916	0.005545	-0.2745	-0.3419	-0.05858	-0.1458	-0.3871	-0.1777	-0.2029	-0.2129	0.006036	0.08311	-0.0021	-0.3355	-0.3683	-0.2333	0.007143	0.1058	0.4027	1.963	2.435	0.4442	1.15	-0.08977	-1.778e-07	-0.2064	0.531	1.048	-0.02177	-0.04476	-0.3512	0.1868	0.171	0.2861	0.3844	0.009597	0.2103
HEXIM2 \Homo sapiens hexamthylene bis-acetamide inducible 2 (HEXIM2), mRNA. \NM_144608.1 \ILMN_1701006	-0.3795	-0.3193	-0.04163	-0.01432	-0.1108	-0.1244	-0.118	-0.1385	-0.272	-0.1912	-0.5331	-0.285	-0.3175	0.4895	-0.03242	0.228	-0.2081	-0.276	0.5607	1.161	1.248	0.738	0.7045	1.261	0.1786	0.4595	0.1917	0.228	0.3396	1.488	-0.07891	4.843e-08	-0.03621	1.507	0.9069	0.2355	0.248
C19orf54 \Homo sapiens chromosome 19 open reading frame 54 (C19orf54), mRNA. \NM_198476.2 \ILMN_1729546	-0.4317	-0.4542	-0.3682	-0.03622	-0.1185	-0.2101	-0.2124	-0.32	-0.2495	-0.3654	-0.2689	0.176	2.577e-08	0.4002	-0.08223	-0.03114	-0.2798	-0.2175	0.697	1.292	1.903	0.4821	0.7793	0.2633	0.242	0.3422	-0.09572	0.01923	0.2305	1.339	-0.4141	0.4355	0.8448	1.565	0.8187	-0.3202	0.03961
YBX2 \Homo sapiens Y box binding protein 2 (YBX2), mRNA. \NM_015982.2 \ILMN_1755354	-0.2585	-0.2156	7.837e-09	-0.02906	-0.255	-0.1328	-0.104	-0.3217	-0.155	-0.09598	-0.03856	-0.1692	0.1988	0.1067	-0.1855	0.04992	-0.2139	-0.01574	0.7716	2.359	2.667	1.654	1.924	-0.3334	-0.03912	0.06375	0.09545	0.08416	0.07139	2.203	0.09016	-0.2378	-0.133	2.776	3.451	0.3033	0.4382
VAV3 \Homo sapiens vav 3 guanine nucleotide exchange factor (VAV3), transcript variant 1, mRNA. \NM_006113.4 \ILMN_2399463	0.01378	2.121e-07	-0.03741	-0.1261	-0.1489	-0.05793	-0.2765	-0.1813	-0.09369	0.1204	-0.1525	-0.02656	0.01675	0.06808	-0.2447	-0.2411	-0.01648	-0.1026	0.0441	2.9	4.596	1.249	2.805	2.336	1.204	2.981	-0.2101	3.209	0.07992	2.422	-0.1818	-0.05026	-0.1592	3.808	3.577	-0.1395	0.08624
VAV3 \Homo sapiens vav 3 guanine nucleotide exchange factor (VAV3), transcript variant 1, mRNA. \NM_006113.4 \ILMN_1657679	-0.2352	0.09444	-0.1536	-0.096	0.2812	-0.2795	-0.1833	-0.1938	-0.1009	-0.3273	-0.09206	-0.1441	-0.18	-0.1629	-0.1919	-0.1461	-0.08719	-0.2087	2.049	2.313	3.926	0.3223	1.067	1.677	0.3469	1.482	-2.172e-07	1.925	-0.01141	1.051	0.8337	0.1515	0.03414	1.912	1.801	-0.1386	0.09651
TMEM144 \Homo sapiens transmembrane protein 144 (TMEM144), mRNA. \NM_018342.3 \ILMN_1708110	-0.7562	-0.8359	-0.3045	-0.5534	-0.6312	-0.564	-0.5153	-0.498	-0.5888	-0.3667	0.07424	-0.4739	-0.5024	0.3518	-0.2427	0.7349	-0.3237	-0.4956	2.204	0.8694	1.467	0.1449	0.2412	2.87	0.7147	1.389	0.423	1.564	-0.6743	-0.2853	0.1698	0.5369	1.035	-0.3216	-2.235e-07	0.9548	0.6942
RAP1GAP \Homo sapiens RAP1 GTPase activating protein (RAP1GAP), mRNA. \NM_002885.1 \ILMN_1776519	-0.4924	-0.955	-0.2499	-0.5208	-0.4796	-0.6233	-0.7383	-0.8183	-0.7346	-0.3136	0.411	-0.1259	-0.9241	-0.1387	-0.6956	0.8035	0.7274	-0.1511	3.462	1.613	3.68	0.5683	1.105	2.694	0.1932	1.362	1.737e-07	1.227	-0.4367	0.7561	0.3514	2.245	2.126	0.02668	0.2237	-0.2842	-0.05488
SLC48A1 \Homo sapiens solute carrier family 48 (heme transporter), member 1 (SLC48A1), mRNA. \NM_017842.2 \ILMN_3247587	-0.4458	-0.2848	-0.3928	-0.4787	-0.498	-0.1885	-0.6133	-0.4371	-0.5792	-0.4682	0.4225	-0.1802	0.01116	-0.6402	-0.4896	1.105	-0.3045	0.1844	0.6376	1.711	2.498	0.5533	1.527	2.082	-0.4041	-0.003847	0.1607	0.4855	0.07873	0.1891	-0.5592	-0.2021	-2.738e-08	0.3528	0.09778	0.3963	0.3368
FLJ20489 \Homo sapiens hypothetical protein FLJ20489 (FLJ20489), mRNA. \NM_017842.1 \ILMN_1778144	-1.079	-0.454	-0.5177	-0.7007	-0.6078	-0.8634	-0.4959	-0.6431	-0.4762	0.03747	0.3526	-0.2697	-0.3048	0.7102	-0.2743	0.9437	-0.2926	0.7118	1.671	1.753	2.474	0.6563	1.946	1.642	-0.0228	1.099	-0.1764	0.2643	-2.184e-07	0.5566	-0.9262	0.008595	0.5168	0.337	0.3404	-0.1252	-0.000633
GAL3ST1 \Homo sapiens galactose-3-O-sulfotransferase 1 (GAL3ST1), mRNA. \NM_004861.1 \ILMN_1729905	-0.0257	-0.01077	0.02235	-0.112	1.949e-07	-0.2685	-0.001053	0.05453	0.1401	0.3088	-0.151	0.2924	0.1338	-0.0512	0.1619	0.05148	1.693	0.5296	3.465	4.592	5.186	0.1863	0.548	3.413	-0.1104	-0.1214	-0.08787	3.203	-0.01502	-0.04121	0.272	-0.0919	-0.07873	-0.1168	-0.02184	-0.08966	-0.3006
PHYHD1 \Homo sapiens phytanoyl-CoA dioxygenase domain containing 1 (PHYHD1), mRNA. \NM_174933.2 \ILMN_2183692	-0.2908	-0.1618	-0.2498	-0.1034	-0.08931	-0.08905	-0.3355	-0.2218	-0.1415	-0.1174	-0.3301	-0.07055	-8.494e-08	0.01788	0.135	0.3122	-0.09314	-0.2043	0.5515	1.845	1.884	-0.09647	-0.04805	0.1413	1.795	1.502	-0.1734	1.513	0.1895	0.7825	0.007417	0.1023	-0.03718	1.216	1.513	0.06657	0.3381
PSORS1C3 \Homo sapiens psoriasis susceptibility 1 candidate 3 (non-protein coding) (PSORS1C3), non-coding RNA. XM_001723557 \NR_026816.1 \ILMN_3309634	-0.07441	-0.05032	-0.09141	-0.05492	0.1532	-8.031e-08	-0.3561	-0.1309	0.08562	-0.1062	0.04987	0.1472	-0.05703	-0.0408	-0.0372	-0.0783	-0.0626	0.02796	-0.2072	1.745	1.321	0.2549	0.1709	1.19	1.952	0.9998	0.07777	0.7622	-0.02964	0.1007	0.6786	0.1867	0.08457	-0.008699	-0.2042	-0.1461	-0.05071
\PREDICTED: Homo sapiens hypothetical LOC126435 (LOC126435), mRNA \XM_059047 \ILMN_1868866	-0.06969	0.02587	0.03763	2.051e-08	-0.01975	-0.1166	-0.2057	-0.01447	-0.1589	-0.3239	0.03161	0.0282	-0.07218	-0.07185	-0.0009495	-0.05022	0.05677	-0.004913	-0.1578	2.21	2.396	0.615	-0.003168	1.176	1.075	1.208	0.7149	-0.1368	0.009304	0.4737	0.0198	0.2818	0.6358	0.08479	-0.08874	-0.2074	-0.1568
NUAK2 \Homo sapiens NUAK family, SNF1-like kinase, 2 (NUAK2), mRNA. \NM_030952.1 \ILMN_2094952	-0.02495	0.3044	0.3679	-0.04018	-0.3426	-0.4771	6.634e-09	-0.2613	-0.2485	0.08064	-0.2672	0.3845	0.3808	-0.0862	-0.04576	0.05765	-0.05647	-0.4384	1.85	2.507	2.627	-0.1986	0.05895	1.619	1.489	2.463	0.994	0.6864	-0.3681	1.693	0.26	-0.1864	-0.2093	0.4672	-0.05749	-0.4499	-0.5
NUAK2 \Homo sapiens NUAK family, SNF1-like kinase, 2 (NUAK2), mRNA. \NM_030952.1 \ILMN_1789793	-0.3989	-0.02693	-0.005729	-0.1803	0.1226	-0.1792	0.03151	-0.187	-0.1178	0.2291	-0.1361	0.1041	0.1962	-0.1668	0.02591	-0.3614	-0.2906	-0.2689	1.525	1.899	2.213	2.042e-07	0.06521	1.429	1.201	2.158	0.5305	0.253	-0.2039	1.109	0.1635	-0.3561	-0.04283	0.3041	-0.1493	-0.1543	-0.2312
RBKS \Homo sapiens ribokinase (RBKS), mRNA. \NM_022128.1 \ILMN_1732127	-0.1497	-0.07247	0.1275	-0.2271	-0.3634	-0.1	-0.3073	-0.2265	-0.2728	-0.102	5.729e-08	0.02932	0.03278	-0.1339	-0.598	-0.1147	0.6519	0.447	1.728	1.987	2.165	0.06255	0.7397	1.257	2.393	3.205	0.5728	1.488	0.4066	0.8647	-0.02407	-0.7349	-0.5577	-0.296	0.2171	-0.8368	-0.7554
SPNS2 \Homo sapiens spinster homolog 2 (Drosophila) (SPNS2), mRNA. \NM_001124758.1 \ILMN_3301749	-0.01706	-0.3156	-0.1628	-0.04468	-0.05131	-1.996e-07	-0.07219	0.04289	-0.01829	-0.08348	0.6277	0.07862	0.03396	-0.009194	-0.1315	0.2298	0.3157	-0.1381	1.113	1.799	3.448	-0.1811	-0.02636	0.8904	1.224	1.17	-0.01381	3.28	-0.01597	0.1424	0.08885	0.2129	0.1435	-0.003058	-0.232	-0.2816	0.003509
FXYD2 \Homo sapiens FXYD domain containing ion transport regulator 2 (FXYD2), transcript variant a, mRNA. \NM_001680.3 \ILMN_2289593	-0.03358	-0.1555	-0.1204	-0.09107	-0.1213	0.01357	0.1109	-0.101	0.0179	-2.065e-07	-0.2491	-0.1552	1.21	-0.2233	-0.2491	-0.0005149	0.185	-0.09959	4	5.116	6.551	0.2376	0.3375	0.5477	5.368	4.696	-0.05641	6.618	0.1747	-0.01969	0.1913	-0.3836	0.1047	-0.3514	-0.00103	0.02171	-0.0415
FXYD2 \Homo sapiens FXYD domain containing ion transport regulator 2 (FXYD2), transcript variant a, mRNA. \NM_001680.3 \ILMN_2398572	0.03301	0.01416	-0.1884	-0.1326	0.07515	-0.2106	-0.07669	-0.1282	0.1055	0.04583	-0.01626	-0.05553	0.09421	-0.05152	-0.2699	0.04668	-0.1361	0.09536	1.099	2.027	2.751	-0.068	-0.2185	0.0275	1.875	1.198	-0.1655	3.258	0.07732	-0.01377	0.06729	-0.02356	-0.07835	0.01972	-0.0175	1.669e-07	-0.08449
FXYD2 \Homo sapiens FXYD domain containing ion transport regulator 2 (FXYD2), transcript variant b, mRNA. \NM_021603.2 \ILMN_1781045	0.103	0.08074	-0.1678	-1.835e-07	-0.02475	-0.2335	-0.2148	0.1436	0.08148	-0.196	-0.2043	0.1089	-0.03534	0.3318	0.02479	-0.1931	-0.04294	-0.05221	0.9772	1.523	2.203	0.06714	-0.002204	0.2004	1.547	0.9556	-0.08036	2.818	-0.1488	0.06007	0.08608	-0.312	0.04307	-0.07754	-0.1356	-0.03068	-0.122
FXYD2 \Homo sapiens FXYD domain containing ion transport regulator 2 (FXYD2), transcript variant b, mRNA. \NM_021603.2 \ILMN_1715301	0.01439	1.525e-07	-0.153	-0.08502	0.0778	-0.005268	-0.08557	-0.1822	-0.03567	-0.08502	0.004987	0.0897	0.0773	-0.1157	0.05494	-0.1541	-0.1275	-0.08753	0.3809	2.348	3.063	-0.0764	0.05241	0.1409	2.313	0.3894	0.06302	3.078	0.1049	-0.007645	-0.02333	0.02062	-0.07945	-0.0454	-0.1771	-0.08279	0.03378
FOXJ1 \Homo sapiens forkhead box J1 (FOXJ1), mRNA. \NM_001454.2 \ILMN_1802190	-0.1618	2.269e-07	0.02912	-0.06127	-0.2705	0.1712	-0.1022	-0.05717	-0.1456	-0.2456	-0.0142	-0.1002	-0.09749	0.09153	-0.1569	-0.1605	-0.09699	0.02707	0.5705	2.027	2.468	0.1058	0.05699	-0.09501	1.203	1.691	-0.2497	1.374	-0.02618	0.04357	-0.09402	0.1983	0.1212	0.02616	0.08259	-0.004639	0.04985
C10orf65 \Homo sapiens chromosome 10 open reading frame 65 (C10orf65), mRNA. \NM_138413.2 \ILMN_1777591	-0.2612	-0.2249	-0.001928	0.1172	-0.05452	-0.3182	-0.1221	-0.04424	-0.173	0.1504	0.5119	0.07282	0.2493	-0.03799	-0.2149	-0.03997	0.08782	0.3755	2.122	1.718	4.081	-0.208	0.1717	1.96	2.866	4.179	-0.165	2.297	-0.04424	0.6414	-1.408e-07	-0.3475	-0.1856	0.1339	0.008864	-0.3044	-0.0386
LOC100101266 \Homo sapiens hepatitis A virus cellular receptor 1 pseudogene (LOC100101266), non-coding RNA. \NR_003603.1 \ILMN_1691662	-0.2095	-0.07958	-0.1185	-0.148	0.001202	0.01173	0.06993	0.09288	-0.259	0.07793	-0.1416	-0.09748	0.1473	-0.03974	-0.1313	2.037e-07	-0.1885	-0.07248	1.367	2.394	3.21	0.09198	0.4827	0.4503	1.743	2.979	-0.05589	1.432	-0.0007213	-0.02718	-0.02278	0.232	0.4507	-0.2934	-0.2314	-0.0519	0.07359
\BX110351 NCI_CGAP_Kid5 Homo sapiens cDNA clone IMAGp998C243778, mRNA sequence \BX110351 \ILMN_1852151	0.03254	-0.1288	0.02786	-0.1994	0.01803	-0.2692	-0.05591	-0.1764	-0.09158	-0.07964	-0.3595	0.02468	-0.3496	0.1112	-0.02855	-0.04615	-0.3043	-0.07935	2.145	2.712	3.319	0.01469	0.3915	1.655	2.183	3.643	0.04881	2.155	2.215e-07	-0.1318	0.1979	0.7818	0.4203	-0.1723	-0.2243	-0.1671	-0.09053
BCMO1 \Homo sapiens beta-carotene 15,15'-monooxygenase 1 (BCMO1), mRNA. \NM_017429.2 \ILMN_1814686	-0.05809	0.005765	-0.07625	-0.02036	0.1559	-0.01098	-0.04208	-0.09486	-0.1591	-0.03149	-0.1568	-0.2157	0.2827	0.1111	-0.2962	-0.0317	0.06278	-0.07364	1.364	0.8759	2.477	0.07026	0.1096	2.045	1.129	1.024	0.1343	1.257	-0.01222	-0.08936	-0.1195	0.1033	0.254	0.04409	-0.04123	3.472e-08	-0.1081
BRE \Homo sapiens brain and reproductive organ-expressed (TNFRSF1A modulator) (BRE), transcript variant 5, mRNA. \NM_199192.1 \ILMN_1778684	-0.02171	0.146	3.342e-07	-0.2611	-0.4324	-0.615	-0.5908	-0.5693	-0.3091	0.6883	-0.1025	-0.09024	-0.03883	0.6023	-0.1727	0.02831	0.2267	0.2742	0.5001	1.726	1.104	0.05289	0.4066	0.4833	1.584	2.075	0.2906	0.5972	0.0399	0.1317	-0.2861	-0.2054	-0.1535	-0.5612	-0.3969	-0.4491	-0.2119
BRE \Homo sapiens brain and reproductive organ-expressed (TNFRSF1A modulator) (BRE), transcript variant 3, mRNA. \NM_199191.1 \ILMN_2363489	0.04256	0.03148	0.01656	-0.2398	-0.301	-0.57	-0.6898	-0.4015	-0.04336	0.8297	-0.07316	-0.06752	-3.553e-07	-0.5795	-0.1597	-0.09984	0.155	0.5435	0.3847	1.849	1.149	0.0698	0.3968	0.3975	1.664	2.031	0.2546	0.6112	0.1013	0.2221	-0.2512	-0.03016	-0.1232	-0.7396	-0.4246	-0.5412	-0.1328
SLCO4A1 \Homo sapiens solute carrier organic anion transporter family, member 4A1 (SLCO4A1), mRNA. \NM_016354.3 \ILMN_1727200	-0.1707	-0.2814	3.281e-09	-0.2015	-0.1286	0.06319	-0.2101	-0.4391	-0.2752	-0.3032	-0.2087	-0.06622	0.09203	-0.3737	-0.1331	-0.05667	-0.05043	-0.1774	3.886	3.218	1.095	2.629	0.5715	1.814	2.92	1.669	0.8194	2.103	2.106	2.492	0.5638	-0.3553	-0.3664	0.2191	-0.05843	0.489	0.3581
LOC440030 \PREDICTED: Homo sapiens hypothetical LOC440030 (LOC440030), mRNA. \XM_498510.2 \ILMN_1664154	-0.3337	-0.2411	-0.09679	-0.3975	-0.1532	-0.1037	-0.1723	0.1431	-0.1711	-0.3271	-0.2667	-0.4379	0.09466	-0.2614	-0.3027	-0.1485	0.9102	-0.2578	2.688	2.711	2.333	1.657	0.8482	1.266	2.575	1.865	-0.2497	2.525	2.125	2.192	2.022	-6.365e-08	0.02993	-0.08527	-0.1938	0.9427	0.9309
SERTAD4 \Homo sapiens SERTA domain containing 4 (SERTAD4), mRNA. \NM_019605.2 \ILMN_1730794	-0.1421	-0.1392	-0.1419	-0.2211	-0.2017	-0.1617	-0.1571	-0.02082	-0.1852	0.05967	-0.1235	-0.1462	0.01666	-0.2451	-0.01531	-0.1207	-0.1061	-0.0006529	0.5666	0.977	1.385	0.4967	0.6765	-0.3605	1.982	1.853	0.7527	0.5031	1.918	0.7749	0.7956	0.1972	-0.005886	-6.349e-08	0.01472	0.9638	0.8998
C1orf133 \Homo sapiens chromosome 1 open reading frame 133 (C1orf133), non-coding RNA. XM_001720763 \NR_024337.1 \ILMN_3241665	-0.2778	-0.251	-0.1204	-0.2517	1.819e-07	-0.5179	0.06302	-0.2122	-0.2343	-0.2591	-0.05296	0.0869	-0.4153	-0.1418	-0.1305	-0.2023	0.1394	0.113	1.033	1.333	1.676	0.7255	0.9857	-0.288	1.564	1.384	0.9849	0.195	2.419	0.89	0.2413	-0.3601	-0.184	-0.4118	-0.1454	0.4743	0.3927
RPS6KA5 \Homo sapiens ribosomal protein S6 kinase, 90kDa, polypeptide 5 (RPS6KA5), transcript variant 1, mRNA. \NM_004755.2 \ILMN_1657515	-0.3932	-0.4243	-0.07557	-0.2492	-0.01814	0.05223	-0.1665	-0.2737	-0.3671	-0.2615	-0.2182	-0.4307	-0.356	-0.2867	-0.1474	-0.2904	-0.05446	-0.1997	1.14	1.138	0.8357	0.705	0.5271	-0.02807	2.849	1.796	1.143	0.2382	0.8026	0.3179	-1.436e-07	0.4402	0.1699	0.2747	0.244	0.4539	0.4525
MLLT6 \Homo sapiens myeloid/lymphoid or mixed-lineage leukemia (trithorax homolog, Drosophila); translocated to, 6 (MLLT6), mRNA. \NM_005937.3 \ILMN_1718734	-3.99e-07	-0.2359	-0.282	-0.2083	-0.3597	0.04205	-0.06331	-0.321	-0.04159	-0.6634	-0.4742	-0.1609	-0.4797	-0.3172	-0.1302	0.02822	0.005434	-0.5442	0.5109	0.6274	0.4124	1.065	1.042	0.8952	1.467	1.745	0.5333	0.4963	0.7751	1.181	0.2532	-0.3208	-0.07403	-0.1063	-0.2196	0.4981	0.6763
CNKSR3 \Homo sapiens CNKSR family member 3 (CNKSR3), mRNA. \NM_173515.2 \ILMN_1748844	-0.7968	-0.354	-8.687e-09	-0.6054	-0.006411	-0.1989	-0.3612	-0.2011	-0.5701	-0.444	-0.2584	-0.7025	-0.6583	0.1462	-0.06503	-0.1698	-0.4431	-0.2661	1.481	0.7243	1.68	0.1545	1.166	1.032	1.65	2.33	-0.3974	1.117	0.5537	0.7786	1.057	0.618	0.4668	0.1022	-0.01528	0.3888	0.4337
CDKN2AIP \Homo sapiens CDKN2A interacting protein (CDKN2AIP), mRNA. \NM_017632.2 \ILMN_1773066	-0.1117	-0.4371	-0.5033	-0.5075	-0.2443	-0.08615	-0.4846	-0.2183	-0.4014	-0.3564	-0.4158	-0.5345	0.115	-1.238	-0.8676	-0.1747	-0.1389	-0.07157	2.144	0.688	0.247	0.07873	0.8543	0.6686	1.736	1.962	0.3629	1.508	0.121	0.3563	0.04131	0.5141	0.3714	0.3671	0.01392	-1.157e-07	-0.1518
SYNE2 \Homo sapiens spectrin repeat containing, nuclear envelope 2 (SYNE2), transcript variant 1, mRNA. \NM_015180.4 \ILMN_2391419	-0.1805	0.1249	-0.3231	-0.2209	-0.1944	-0.2158	-0.6737	-0.4061	-0.2638	-0.2089	-0.3607	-2.151e-08	-0.2868	0.1222	-0.2007	-0.2844	0.1041	-0.2006	1.089	1.091	1.425	1.35	0.7242	1.291	1.187	1.732	-0.207	0.9343	-0.3388	0.8134	-0.3632	0.1201	0.2688	-0.0188	0.05689	0.3654	0.04607
SEMA4D \Homo sapiens sema domain, immunoglobulin domain (Ig), transmembrane domain (TM) and short cytoplasmic domain, (semaphorin) 4D (SEMA4D), mRNA. \NM_006378.2 \ILMN_1687533	-1.333	-0.755	-0.9557	-0.8977	-0.2257	-0.2237	-0.8876	-0.9118	-0.183	-0.3825	2.027e-07	0.06524	0.7578	-1.356	-1.383	-0.9268	-0.004631	-0.02778	2.057	1.828	1.761	1.138	1.493	0.9915	1.642	1.985	0.262	1.192	-1.003	1.41	0.3341	-0.06896	0.2295	0.3572	-0.07696	0.3219	0.4322
RASEF \Homo sapiens RAS and EF-hand domain containing (RASEF), mRNA. \NM_152573.2 \ILMN_1779517	0.01267	-0.08028	-0.1316	-0.07573	0.07993	-0.04669	0.05772	-0.1255	-0.03759	-0.013	-0.1845	-0.2405	-0.1528	1.535e-07	0.009675	-0.1697	-0.09449	-0.02173	0.516	1.641	1.328	0.0834	-0.002159	0.03263	0.9353	1.135	0.0282	1.189	-0.09772	0.9931	1.116	-0.1544	-0.1658	-0.05586	0.12	0.8255	1.156
PGBD5 \Homo sapiens piggyBac transposable element derived 5 (PGBD5), mRNA. \NM_024554.2 \ILMN_1733831	0.2285	0.341	-0.1315	0.1809	-0.09314	-0.2377	-0.1983	0.1173	-0.193	-2.269e-07	-0.2412	-0.2066	0.0739	-0.2135	-0.1683	-0.1709	-0.2697	0.2374	0.7582	0.8163	1.42	-0.13	0.1226	0.9025	1.782	1.672	0.05416	1.449	-0.2322	1.098	2.338	-0.0882	-0.2616	-0.03925	0.154	-0.07008	-0.1083
MOSC1 \Homo sapiens MOCO sulphurase C-terminal domain containing 1 (MOSC1), mRNA. \NM_022746.2 \ILMN_1799106	-0.3021	-0.1652	-0.3258	-0.11	-0.3775	0.1611	-0.1289	-0.2069	-0.2146	0.1934	-0.1151	-0.1687	0.3492	1.276e-07	-0.1621	0.04622	0.3314	-0.3591	0.1369	-0.1847	-0.35	0.2497	0.426	0.9448	0.5129	0.3858	1.612	1.43	1.172	0.6138	2.978	1.265	1.335	-0.304	-0.4334	-0.5777	-0.2991
RAB25 \Homo sapiens RAB25, member RAS oncogene family (RAB25), mRNA. \NM_020387.2 \ILMN_1791826	-0.002064	-0.06693	0.005971	0.03506	-0.06801	-0.1959	0.2276	0.1878	0.07771	-0.3056	-0.2014	0.1577	0.2973	0.1513	0.09693	0.06278	-0.06175	-0.2726	3.472e-08	-0.2068	0.09036	-0.09772	-0.001032	-0.09574	0.1222	0.06731	4.896	5.234	-0.02015	3.213	4.766	-0.1317	-0.07234	-0.1648	-0.2376	0.003503	-0.1008
KRTCAP3 \Homo sapiens keratinocyte associated protein 3 (KRTCAP3), mRNA. \NM_173853.2 \ILMN_1700728	-0.108	-0.02272	-0.02872	-0.00253	-0.298	-0.03281	-0.02851	0.06869	-0.01546	0.1262	0.09477	0.06225	-0.04884	-0.1231	0.05233	-0.1112	0.1009	-0.04775	-0.06594	-0.1073	0.04378	0.1457	0.01049	-0.108	-0.2164	0.01091	2.797	2.608	0.1699	1.833	1.648	0.04234	0.2529	-0.1967	2.193e-07	-0.1397	0.05152
CBLC \Homo sapiens Cas-Br-M (murine) ecotropic retroviral transforming sequence c (CBLC), mRNA. \NM_012116.2 \ILMN_1811729	-0.2001	-0.05306	-1.106e-07	-0.3089	-0.03434	-0.03618	-0.09529	-0.01848	-0.2387	-0.03905	-0.08361	-0.1166	-0.1144	-0.06032	0.03315	0.1743	0.09725	-0.1019	0.3521	0.8758	0.5736	0.08864	0.06822	-0.02781	-0.1279	-0.1712	2.052	1.144	0.3386	1.157	1.814	0.9549	0.532	0.1833	0.2528	0.1496	-0.1209
B3GNT3 \Homo sapiens UDP-GlcNAc:betaGal beta-1,3-N-acetylglucosaminyltransferase 3 (B3GNT3), mRNA. \NM_014256.3 \ILMN_1800082	0.02206	-0.3387	-0.2535	-0.2074	0.2316	-0.002881	2.246e-07	-0.1391	0.04037	0.0492	-0.1117	-0.01786	0.1927	-0.0945	0.1045	-0.00192	-0.08497	-0.02924	0.1185	-0.07314	0.04858	0.2907	0.2342	-0.009948	1.091	0.5611	1.008	1.992	-0.0516	2.02	2.173	0.182	0.1509	-0.1139	-0.403	-0.02013	-0.111
LOC100132240 \PREDICTED: Homo sapiens misc_RNA (LOC100132240), miscRNA. \XR_038432.1 \ILMN_3203196	0.009728	0.1466	-0.102	0.07189	0.1242	-0.1902	-0.09027	-0.2392	0.05108	-0.0785	-0.2177	-0.1816	-0.1538	0.3789	-0.1946	-0.5301	-0.08992	0.001009	1.038e-07	0.9102	0.4316	0.2269	-0.02769	0.3892	2.008	-0.0486	1.238	0.8836	0.2287	3.685	4.283	-0.05261	-0.223	-0.07265	0.3801	-0.3466	-0.2051
C19orf46 \Homo sapiens chromosome 19 open reading frame 46 (C19orf46), mRNA. \NM_001039876.1 \ILMN_1801697	0.05368	-0.07188	0.0233	-0.1911	-0.01942	0.02528	0.1635	-0.01857	-0.2289	0.03481	-7.878e-09	-0.0123	-0.04585	-0.1076	0.01336	0.1112	-0.03343	-0.09481	-0.1381	0.1695	0.4533	-0.31	-0.1243	-0.1414	1.448	1.85	1.799	0.2144	0.2112	2.147	4.385	-0.2019	-0.06467	0.5544	0.9567	-0.02863	-0.3333
SERPINB5 \Homo sapiens serpin peptidase inhibitor, clade B (ovalbumin), member 5 (SERPINB5), mRNA. \NM_002639.3 \ILMN_1793888	-0.1003	-0.2055	-0.1537	-0.1336	0.0962	-0.1102	0.0626	0.1436	-0.08021	-0.05374	-0.1089	0.1527	-1.821e-07	0.002004	-0.1014	0.09357	0.07979	-0.2964	-0.0008027	-0.107	-0.0259	1.027	0.4009	0.09	1.227	0.3963	2.527	0.7091	1.106	1.955	5.043	0.03194	-0.2749	-0.004621	-0.3466	-0.1035	-0.008045
IRF6 \Homo sapiens interferon regulatory factor 6 (IRF6), mRNA. \NM_006147.2 \ILMN_1725946	-0.01186	-0.2509	-0.07987	0.05295	-0.2414	-0.08141	-0.05285	-0.02975	-0.1744	-0.2693	-0.07081	0.01436	-0.01333	0.03158	0.03029	-0.1311	-2.274e-07	0.08299	0.1175	-0.0408	0.06289	0.7032	0.7691	-0.1843	1.94	1.24	2.025	1.935	-0.1636	1.644	3.773	0.1641	0.2795	-0.2383	-0.1002	-0.09162	0.01306
IRF6 \Homo sapiens interferon regulatory factor 6 (IRF6), mRNA. \NM_006147.2 \ILMN_2072357	-0.05767	0.02219	-0.07462	-0.3854	-0.04039	0.004362	-0.2746	-0.0703	-0.04861	0.1273	-0.03196	0.02825	-0.09177	0.03252	-0.04941	-0.0874	-0.1315	-0.2393	-0.06572	0.0105	-0.2521	0.243	0.4134	-0.1743	1.246	0.8853	1.566	1.254	0.1444	1.113	3.328	-0.0338	0.2795	0.08386	0.1698	2.04e-07	-0.02907
SCEL \Homo sapiens sciellin (SCEL), transcript variant 1, mRNA. \NM_003843.2 \ILMN_2388190	-0.03571	-0.01149	-0.04243	-0.0122	-0.2182	-0.08565	7.796e-08	0.1555	-0.1119	0.1194	0.01418	-0.0584	-0.1157	-0.002338	0.0514	-0.05136	0.894	0.1306	-0.06181	-0.1873	-0.1341	0.327	0.4778	0.6241	2.618	0.04982	3.682	1.429	1.704	1.897	2.663	-0.04846	0.02455	-0.07774	0.02041	-0.01243	-0.03571
SCEL \Homo sapiens sciellin (SCEL), transcript variant 2, mRNA. \NM_144777.1 \ILMN_1710325	0.03991	-0.098	-0.0384	-0.1358	0.02168	-0.1063	-0.1209	0.07311	0.2092	-0.3847	0.08451	-0.01177	0.07935	-0.06773	-0.1855	-0.03396	0.1203	0.0371	-0.01339	0.08754	-0.1087	0.1622	0.09357	0.2825	1.705	-0.03264	2.867	0.9798	1.172	1.359	2.043	-0.2769	-0.02625	-0.04237	7.711e-08	-0.003537	-0.08108
S100A14 \Homo sapiens S100 calcium binding protein A14 (S100A14), mRNA. \NM_020672.1 \ILMN_1783287	-0.1978	-0.6105	-0.5027	-0.0841	-0.4465	-0.2886	-0.2162	0.07492	0.0567	-0.1196	-0.4847	-0.3572	-0.09628	0.3468	-0.04004	-0.1103	4.766e-08	-0.1692	0.09981	-0.08449	0.01445	0.2024	0.3675	0.1399	1.755	0.6935	2.343	0.5591	0.2021	1.953	2.171	-0.1798	-0.3233	-0.07954	0.0453	0.01176	0.0613
MUC16 \Homo sapiens mucin 16, cell surface associated (MUC16), mRNA. \NM_024690.2 \ILMN_2125346	0.01206	-0.08227	0.016	0.1023	-0.1354	-0.2393	-0.07578	0.1898	-0.07613	-0.0334	0.1367	-0.02713	0.04973	-0.05668	-0.1101	-0.06602	-0.02106	-0.2206	0.1547	0.06631	0.2444	2.193e-07	1.474	0.07704	0.2046	0.2747	2.14	0.9894	-0.284	1.854	1.149	-0.1433	-0.3177	-0.1222	-0.1287	-0.1092	0.05852
LYPD3 \Homo sapiens LY6/PLAUR domain containing 3 (LYPD3), mRNA. \NM_014400.2 \ILMN_1739605	0.3413	-0.0999	-0.1162	0.01691	0.03622	0.1455	-0.1211	-0.1218	-0.1445	0.0262	-0.2011	-0.1634	-0.06604	-0.05323	-0.2478	0.003888	0.2325	-0.09442	0.25	-9.996e-08	0.04539	0.595	0.2512	-0.2087	1.146	1.181	1.48	0.2854	0.06609	1.089	1.01	-0.341	-0.06475	-0.1149	-0.4507	-0.07702	-0.1252
KRT6A \Homo sapiens keratin 6A (KRT6A), mRNA. \NM_005554.3 \ILMN_2219002	0.1769	1.663	-0.05445	0.008879	0.4495	-0.08126	-0.3975	2.407	0.6171	1.379	0.04977	-0.4134	2.818	-0.4903	-0.1911	-0.01316	4.38	3.012	-0.3753	-0.5294	-0.5381	-0.001655	-0.3314	0.8478	1.004	-0.4567	7.435	2.17	0.9633	3.598	7.566	6.687e-08	-0.528	-0.6373	-0.3744	-0.4472	-0.4078
MUC1 \Homo sapiens mucin 1, cell surface associated (MUC1), transcript variant 6, mRNA. \NM_001044391.1 \ILMN_1756992	-1.576	-0.2382	-4.231e-07	0.5819	-0.2549	-1.098	-1.053	-0.8399	-1.18	-0.3634	-0.1341	0.3989	2.048	0.5109	0.7001	2.058	1.129	0.3599	-2.743	-1.343	-1.143	1.527	2.468	4.605	2.403	1.73	3.609	4.493	0.8588	4.036	4.677	-0.1686	-0.4367	-0.4511	-0.7202	-2.248	-2.478
MUC1 \Homo sapiens mucin 1, cell surface associated (MUC1), transcript variant 5, mRNA. \NM_001044390.1 \ILMN_2371911	-0.9274	-0.03928	-0.1704	0.2185	0.03585	-1.027	-0.7247	-0.5947	-0.6297	-0.1556	-0.2631	-1.909e-07	1.641	0.788	0.7602	1.572	0.4906	0.5779	-1.277	-0.833	-0.7025	1.639	2.33	4.847	2.691	1.639	3.354	4.694	0.3731	4.101	5.12	-0.05139	-0.06119	-0.2599	-0.281	-1.304	-1.306
MUC1 \Homo sapiens mucin 1, cell surface associated (MUC1), transcript variant 1, mRNA. \NM_002456.4 \ILMN_1677314	-0.2015	-0.002707	-0.06943	0.1053	-0.07151	-0.2489	-0.2209	-0.09173	0.1433	0.04333	-2.305e-07	-0.0273	0.6674	-0.2521	0.5958	0.5369	0.1837	0.4348	-0.4332	-0.1497	-0.03688	0.5702	1.022	3.824	1.319	0.9111	2.108	3.531	0.1578	2.701	3.924	-0.1074	-0.04802	-0.007048	-0.04096	-0.3713	-0.179
LAMC2 \Homo sapiens laminin, gamma 2 (LAMC2), transcript variant 1, mRNA. \NM_005562.1 \ILMN_1701424	1.479	0.03419	1.554	-1.235	1.391	-0.3559	-0.9159	-0.9525	-1.029	0.2179	0.2977	-0.2008	0.2068	-0.07979	-1.451	-0.5032	3.912	-0.1542	1.74	-1.995	-2.006	1.411	0.783	0.5253	2.501	-3.411e-07	3.377	3.739	0.9207	3.193	3.269	-0.5654	-0.3082	-2.317	-2.282	-2.399	-2.531
LAMC2 \Homo sapiens laminin, gamma 2 (LAMC2), transcript variant 1, mRNA. \NM_005562.1 \ILMN_1653824	1.1	-0.2653	0.5992	-0.962	0.7188	-0.6421	-0.7008	-0.2227	0.02078	0.09023	-0.1537	-0.4275	-1.459e-07	-0.6073	-1.099	-0.6387	3.259	0.293	1.521	-1.121	-1.002	1.47	0.9962	0.8966	2.548	0.4193	3.298	3.783	1.31	2.937	2.898	-0.582	-0.6109	-1.231	-1.354	-1.035	-1.238
LAMC2 \Homo sapiens laminin, gamma 2 (LAMC2), transcript variant 2, mRNA. \NM_018891.1 \ILMN_1706519	0.101	-0.2195	-0.07331	-0.2073	0.6222	-0.1845	-0.1707	-0.06798	-0.2355	0.1624	-0.1029	0.1721	0.08466	0.3046	-0.08169	-0.1397	1.63	0.1176	0.1658	-0.3222	-0.104	0.5173	0.3588	-6.365e-08	1.341	0.2839	1.688	2.7	0.03357	1.168	1.721	-0.2349	-0.3741	-0.3573	-0.3322	-0.093	-0.2433
RAC1 \Homo sapiens ras-related C3 botulinum toxin substrate 1 (rho family, small GTP binding protein Rac1) (RAC1), transcript variant Rac1b, mRNA. \NM_018890.2 \ILMN_1652445	0.2243	-0.2015	-0.08566	0.1701	-0.04936	0.3017	-0.1307	-0.2379	-0.222	-0.6593	-0.5882	-0.4393	0.0745	0.5119	0.08086	-0.0112	0.2958	-8.333e-08	1.704	-0.1199	-0.659	1.058	1.599	0.4298	1.741	2.038	1.848	2.639	1.26	2.145	2.045	-0.6645	-0.5244	-0.1561	-0.7296	-0.9712	-0.8928
IRF7 \Homo sapiens interferon regulatory factor 7 (IRF7), transcript variant b, mRNA. \NM_004029.2 \ILMN_1798181	-0.1727	-0.1351	-1.644e-07	-0.05754	0.1237	0.08577	-0.4018	-0.3241	-0.2122	-0.6887	0.05568	0.06492	0.003468	0.01796	-0.4666	0.2618	0.5356	-0.104	1.021	-0.5242	-0.4403	0.4872	0.8329	-0.5403	0.4554	0.6421	1.699	2.544	0.8375	2.035	0.3248	-0.1878	-0.3231	-1.073	-1.246	-1.054	-1.366
MAPK13 \Homo sapiens mitogen-activated protein kinase 13 (MAPK13), mRNA. \NM_002754.3 \ILMN_1749327	-1.013	-0.07073	-0.8912	-0.5911	-0.7344	1.147	0.1183	0.3861	0.01328	-0.1212	0.02918	-0.06564	-0.09015	-0.09932	-0.1708	0.4143	1.821	-0.5639	3.232	-0.7665	-1.006	0.04653	0.6188	-0.8299	3.381	3.118	2.579	3.027	4.436e-08	3.261	2.258	0.9334	0.4077	-1.096	-0.858	-0.8707	-0.9108
PPP1R14C \Homo sapiens protein phosphatase 1, regulatory (inhibitor) subunit 14C (PPP1R14C), mRNA. \NM_030949.2 \ILMN_1664855	1.286	-0.09803	0.797	-0.2148	-0.1321	-0.1619	-0.02821	-0.01802	-0.1326	-0.1271	-0.4514	-0.09127	-0.01599	-0.08013	1.199	-0.03294	1.191	0.5013	1.93	0.4297	0.4581	1.029	1.579	0.64	1.699	1.804	1.246	0.07796	-0.2896	2.264	4.132	-0.2187	-0.08798	-5.244e-08	-0.2849	-0.1308	0.08671
GDA \Homo sapiens guanine deaminase (GDA), mRNA. \NM_004293.3 \ILMN_1812494	-0.2021	-0.1078	-0.0778	0.08056	0.03911	-0.04754	-0.03968	-0.08569	0.03498	0.1489	-0.0648	-0.2382	-0.003563	0.07043	-2.276e-07	0.1286	-0.02892	0.1326	0.01768	-0.0114	-0.1686	1.554	1.338	0.5684	2.335	1.163	0.1573	0.6122	0.1623	1.833	2.299	-0.2021	-0.07191	-0.07066	-0.09235	-0.0416	-0.2286
TRIM25 \Homo sapiens tripartite motif-containing 25 (TRIM25), mRNA. \NM_005082.4 \ILMN_1813625	-0.3576	-0.1658	-0.7571	-0.5003	-0.05226	-0.09088	-0.1034	-0.4488	-0.1201	-0.1343	-0.3389	0.02459	-0.1863	0.4124	-0.1319	0.3334	3.031e-07	0.3331	-0.2605	0.3518	0.511	0.7453	1.501	0.7637	1.421	1.325	1.031	0.3521	-0.07853	0.3648	0.5	-0.1682	-0.08231	0.4768	0.2522	-0.06602	0.1045
VEZF1 \Homo sapiens vascular endothelial zinc finger 1 (VEZF1), mRNA. \NM_007146.2 \ILMN_1705310	-0.4791	-0.4841	-0.2649	-0.2735	-0.152	-0.3602	-0.33	-0.411	-0.4152	-0.4779	-0.5008	-0.2549	0.08666	0.1764	-0.4474	-0.2493	0.3453	0.2978	-3.204e-07	0.3559	0.3546	1.601	1.305	0.4661	1.016	0.8742	0.7289	-0.1208	-0.2986	1.207	0.1221	0.04876	0.1495	-0.3602	-0.5499	0.1691	0.3879
AIG1 \Homo sapiens androgen-induced 1 (AIG1), mRNA. \NM_016108.2 \ILMN_1797974	-0.4653	0.1152	-0.0562	-0.3587	-0.645	-0.7968	-0.5892	-0.3066	-0.0431	-0.2374	-0.3979	-0.06658	0.238	0.4577	-0.299	0.2146	-0.2158	0.6822	-0.4457	0.3015	0.7802	1.884	1.688	-4.584e-07	1.561	1.561	1.072	1.486	0.03018	0.9901	1.463	-0.4611	-0.7041	-1.053	-0.95	0.4178	0.4566
TRPC6 \Homo sapiens transient receptor potential cation channel, subfamily C, member 6 (TRPC6), mRNA. \NM_004621.4 \ILMN_1656410	0.04261	0.1475	0.02324	-0.08124	-0.1075	0.01657	-0.01164	0.04612	-0.1799	-0.3358	-0.007023	-0.03225	0.02941	0.2211	-0.0741	-0.05716	-0.0627	0.09217	-0.1275	0.009391	0.09557	1.858	1.307	2.199	-0.0879	-0.04042	0.06864	1.587	-0.01335	0.1467	0.01967	6.716e-08	-0.1815	-0.04166	0.1521	-0.1657	-0.1293
\DA728582 NT2RM2 Homo sapiens cDNA clone NT2RM2002174 5, mRNA sequence \DA728582 \ILMN_1844299	-0.2367	-0.1149	0.1728	-0.3114	-0.03831	0.01099	-0.1516	0.03971	-0.1098	-0.05077	0.163	-0.1984	0.1379	-0.1972	-0.04173	0.1179	-0.2048	0.2314	-0.08675	-0.05622	0.282	1.929	2.206	2.963	0.2998	0.2348	0.9003	3.048	1.84	-0.1079	-0.3107	0.1864	0.1843	-0.02685	3.55e-08	-0.09271	-0.1011
LOC643272 \PREDICTED: Homo sapiens hypothetical protein LOC643272 (LOC643272), mRNA. \XM_926633.1 \ILMN_1681260	0.2658	0.1759	-0.214	-0.4121	0.0958	-0.2028	-0.01962	0.003269	0.03541	0.1775	0.1154	-0.1606	1.986e-07	-0.1586	0.1726	0.06841	-0.00119	-0.08153	-0.1387	-0.07463	-0.169	2.195	1.952	3.909	0.07308	-0.2816	1.182	1.195	3.052	-0.1975	-0.215	1.49	1.195	-0.197	-0.3033	-0.1106	-0.06604
ST3GAL6 \Homo sapiens ST3 beta-galactoside alpha-2,3-sialyltransferase 6 (ST3GAL6), mRNA. \NM_006100.2 \ILMN_1781560	0.3732	-0.1702	-0.1388	-0.4969	-0.383	-0.05642	-0.1625	-0.02584	-0.1753	-0.13	-0.1358	-0.2011	0.1125	0.3744	0.5234	-0.234	0.2414	0.5041	0.1629	0.1601	0.2522	1.145	0.6962	3.29	0.7291	1.034	0.2466	1.699	-2.328e-07	1.887	-0.09544	0.8599	-0.116	-0.6672	-0.5298	-0.5606	-0.7712
PORCN \Homo sapiens porcupine homolog (Drosophila) (PORCN), transcript variant A, mRNA. \NM_022825.2 \ILMN_2337058	0.06508	1.195	0.3778	-0.2678	-0.2535	-0.2057	0.03919	-0.1183	-0.1	-0.1955	-0.2393	-0.09261	9.389e-08	-0.5464	0.3109	-0.3721	0.3453	-0.1782	-0.6098	0.936	-0.04119	2.07	1.256	3.003	1.548	0.7745	0.372	2.09	-0.04461	0.5877	0.3254	0.5377	0.3122	-0.3903	-0.5286	-0.4886	-0.5251
MYCN \Homo sapiens v-myc myelocytomatosis viral related oncogene, neuroblastoma derived (avian) (MYCN), mRNA. \NM_005378.4 \ILMN_2219767	-0.03124	-0.1444	0.1172	-0.1204	-0.02295	-0.1098	0.02739	-0.3235	0.2259	-0.1344	-0.02609	-0.02974	0.07988	-0.1587	-0.009955	-0.161	0.1192	0.07433	0.04467	-0.3217	-0.1674	-1.511e-07	0.02691	2.552	0.1673	-0.1777	-0.1328	3.289	0.4896	0.1472	0.05598	1.897	1.892	0.06316	0.0073	-0.07888	-0.2759
\HESC3_16_C05.g1_A036 Human embryonic stem cells Homo sapiens cDNA clone IMAGE:7476876 5, mRNA sequence \CX782759 \ILMN_1837167	-0.001319	1.131e-07	0.09253	-0.2451	-0.04027	-0.06694	-0.1967	0.002634	-0.1526	-0.119	-0.04196	-0.3098	-0.2647	-0.08047	-0.1065	0.1002	0.1447	-0.01957	-0.1156	0.3168	0.5445	0.9527	1.102	1.927	0.4846	0.1769	0.4541	2.153	0.7673	0.1735	0.3606	2.193	1.398	-0.2396	-0.2911	-0.1386	-0.09976
WDR91 \Homo sapiens WD repeat domain 91 (WDR91), mRNA. \NM_014149.2 \ILMN_1652223	-0.2891	-0.2701	-0.09535	-0.4211	-0.1299	-0.2373	-0.2276	-0.1619	-0.1638	-0.1376	-0.3413	-0.403	-0.06163	0.1808	0.3815	0.1514	-0.1027	-0.2057	-1.21e-07	0.7451	0.8852	1.607	1.513	1.834	1.579	1.099	0.1196	1.808	0.09276	-0.563	0.1833	0.184	0.4576	-0.1219	-0.3235	0.09706	0.2056
SLC44A3 \Homo sapiens solute carrier family 44, member 3 (SLC44A3), mRNA. \NM_152369.2 \ILMN_1658498	-0.4391	-0.4394	-0.04818	-0.635	-0.3067	-0.4536	-0.5231	-0.4458	-0.2797	-0.1164	-0.1048	-0.5273	0.1524	0.5099	0.0235	0.8798	-0.1109	0.1366	-0.4016	0.6619	0.9191	0.7414	1.525	2.433	1.222	1.821	0.5659	2.116	-0.06274	-0.2681	1.446	1.545	1.421	-0.5889	-0.6599	-2.287e-07	0.1519
C1orf115 \Homo sapiens chromosome 1 open reading frame 115 (C1orf115), mRNA. \NM_024709.4 \ILMN_1674817	-0.03879	0.01866	0.167	1.152e-07	-0.5053	-0.146	-0.5562	-0.3561	-0.3351	0.1807	-0.4635	-0.4511	-0.4896	-0.3715	-0.5701	-0.3469	0.2152	0.4377	-0.05584	0.9669	1.347	0.8276	1.666	2.226	0.6321	0.7184	-0.212	1.14	-0.1272	-0.6469	0.6725	1.883	1.798	-0.6814	-0.824	0.2599	0.5165
SLC25A15 \Homo sapiens solute carrier family 25 (mitochondrial carrier; ornithine transporter) member 15 (SLC25A15), nuclear gene encoding mitochondrial protein, mRNA. \NM_014252.2 \ILMN_2070013	-0.6239	-0.5277	-0.2455	0.07784	-6.305e-08	0.1763	0.03677	0.06216	0.1701	-0.2873	-0.4174	-0.2963	-0.5419	0.2215	0.3265	-0.8386	-0.4104	-0.5281	-0.1043	0.6115	0.1379	-0.2001	-0.00627	2.558	1.938	1.354	0.2989	2.289	1.122	-0.5177	-0.1722	-0.436	-0.5725	-0.07923	0.2677	0.2345	0.2381
SLC25A15 \Homo sapiens solute carrier family 25 (mitochondrial carrier; ornithine transporter) member 15 (SLC25A15), nuclear gene encoding mitochondrial protein, mRNA. \NM_014252.1 \ILMN_1667670	-0.3335	-0.4922	-0.2253	-0.3446	-0.1697	0.1009	0.1196	-0.0333	0.0095	-0.5111	-0.7872	-0.4252	-0.3873	0.1031	0.3215	-0.6975	-0.681	-1.132	-0.6133	1.117	0.4189	0.07328	9.543e-08	2.718	2.018	1.43	0.4455	2.097	0.2994	-0.914	-0.5009	-0.4153	-0.3566	0.3792	0.6668	0.8045	0.8493
KCNG3 \Homo sapiens potassium voltage-gated channel, subfamily G, member 3 (KCNG3), transcript variant 2, mRNA. \NM_172344.1 \ILMN_2335319	-0.02079	-0.04322	-0.195	-0.2188	-0.3718	-0.1127	-0.2286	-2.268e-07	-0.1676	-0.1468	-0.166	-0.1321	0.05485	0.1342	0.04175	-0.07277	-0.122	-0.09373	0.1226	0.8202	0.9088	0.06804	0.5332	2.505	1.029	1.282	-0.002152	2.161	0.05175	-0.1134	0.0748	-0.07254	-0.1693	0.5817	0.722	0.7825	0.7487
WDR40B \Homo sapiens WD repeat domain 40B (WDR40B), mRNA. \NM_178470.3 \ILMN_1802766	0.01318	0.002419	0.1746	0.003129	-0.09369	0.03433	-0.02746	-0.06704	-0.1258	-0.2081	-0.03707	0.2367	0.1687	-1.672e-07	0.05436	-0.0654	-0.006566	-0.06913	-0.111	0.04914	-0.0343	-0.1151	-0.01993	1.561	1.284	1.489	0.8544	1.282	0.8778	0.2266	0.07045	-0.1176	-0.07617	-0.1971	-0.09643	0.2281	-0.1814
SEMA4A \Homo sapiens sema domain, immunoglobulin domain (Ig), transmembrane domain (TM) and short cytoplasmic domain, (semaphorin) 4A (SEMA4A), mRNA. \NM_022367.2 \ILMN_1702787	-0.02279	-0.04043	-0.07353	0.2222	0.1419	-0.01312	0.1068	-0.02194	-0.07019	-0.2196	-0.02245	0.03786	-0.02518	0.05956	-0.1682	-0.07883	0.01483	-0.03699	-0.07195	0.09731	0.06597	-0.07107	0.0722	4.725	2.8	1.202	-0.1132	2.62	-0.03013	-0.04405	0.4341	0.09903	0.1595	0.02623	0.09809	1.731e-08	-0.04959
RBP4 \Homo sapiens retinol binding protein 4, plasma (RBP4), mRNA. \NM_006744.3 \ILMN_1814719	1.309	0.2159	-0.07096	-0.3361	-0.1699	-0.1245	-0.072	-0.2742	-0.2489	0.346	0.02843	0.6271	0.2025	-0.02249	-0.02984	0.2038	0.2833	0.04316	-0.2232	-0.2483	-0.1414	-0.05349	-0.01137	5.727	3.187	3.901	0.02215	2.016	0.08615	0.1712	-0.001313	0.01095	8.86e-08	0.1566	-0.1757	-0.005425	-0.3538
DOK7 \Homo sapiens docking protein 7 (DOK7), mRNA. \NM_173660.3 \ILMN_1654212	0.01853	-0.2504	0.1072	-0.182	0.0001961	-0.1086	-0.2342	0.06431	-1.961e-07	-0.1595	-0.1669	-0.06772	-0.1836	-0.2029	-0.1729	-0.04041	0.7113	0.5757	-0.1002	0.424	0.1262	0.3479	1.341	2.258	1.299	0.7348	0.6915	1.421	-0.0481	0.5444	0.2506	0.01251	-0.111	-0.2628	-0.1939	-0.112	-0.08282
ASRGL1 \Homo sapiens asparaginase like 1 (ASRGL1), mRNA. \NM_025080.2 \ILMN_1810199	-0.2011	-0.252	-0.2225	-0.09974	0.1324	-0.2671	-0.3079	-0.07516	-0.1634	-0.1331	-0.1121	-0.106	-0.1998	-0.0347	-0.06207	-0.1078	0.1369	-6.752e-08	0.7712	1.373	1.597	1.09	2.12	4.899	3.221	3.05	2.5	3.843	0.009291	-0.1404	-0.1213	1.539	1.47	-0.1782	0.3668	1.287	1.202
PRODH \Homo sapiens proline dehydrogenase (oxidase) 1 (PRODH), nuclear gene encoding mitochondrial protein, mRNA. \NM_016335.2 \ILMN_1671365	-0.1688	-0.1636	-0.1521	-0.1614	-0.1044	-0.02986	0.1059	0.2238	-0.3316	-0.2161	-0.375	-0.1694	0.5423	-0.1309	-0.1477	-0.185	-0.1488	-0.07247	2.424	0.1213	1.046	0.4873	0.9147	4.547	5.088	2.625	2.954	5.831	-0.2244	0.052	0.5767	-0.03995	0.006389	0.1033	-0.1217	0.09668	-9.963e-08
FA2H \Homo sapiens fatty acid 2-hydroxylase (FA2H), mRNA. \NM_024306.2 \ILMN_1791531	-0.07362	-0.03846	-0.2238	-0.04673	-0.2094	-0.03198	-0.09087	0.1551	-0.01812	-0.04723	-0.1686	-8.9e-08	-0.0004867	0.2563	0.09212	-0.01541	-0.1998	-0.03098	0.008732	0.08181	0.1289	0.9206	1.128	1.594	2.339	0.704	0.475	3.668	-0.06468	-0.05176	0.07051	0.1179	0.2373	-0.06698	0.05841	0.003645	-0.05126
TM4SF4 \Homo sapiens transmembrane 4 L six family member 4 (TM4SF4), mRNA. \NM_004617.2 \ILMN_1792404	-0.4037	-0.1787	0.1288	-0.1591	-0.09192	-0.1444	-0.1976	-0.05999	0.1301	0.6331	2.14	0.2417	-0.1857	-0.2068	-0.2468	-0.3594	-0.2118	-1.643e-07	1.379	1.012	1.963	-0.08757	0.3292	4.315	2.338	1.848	0.2169	2.385	-0.3088	-0.4844	-0.2619	1.346	0.6802	0.6803	0.9262	-0.4015	-0.5026
SLC25A29 \Homo sapiens solute carrier family 25, member 29 (SLC25A29), nuclear gene encoding mitochondrial protein, mRNA. \NM_001039355.1 \ILMN_1697544	-0.1787	-0.3463	-0.322	-0.5387	-0.3125	-0.5474	-0.3696	-0.2331	-0.4113	-0.2994	-0.4223	-0.5489	-0.1642	-0.7879	0.04574	-0.6471	0.6613	0.2337	0.04993	0.9079	-1.765e-08	1.015	0.6599	3.37	1.882	1.706	0.5834	0.4294	0.1932	1.397	-0.2301	-0.373	-0.256	0.3965	0.1122	0.9323	0.6347
SLC25A29 \Homo sapiens solute carrier family 25, member 29 (SLC25A29), nuclear gene encoding mitochondrial protein, mRNA. \NM_001039355.1 \ILMN_2350801	-0.07124	-0.2334	0.01564	-0.4183	-0.3483	-0.3913	-0.2181	-0.2152	-0.09738	-0.3002	-0.2132	-0.1875	-0.1703	-0.5573	-7.185e-08	-0.3531	0.9896	0.2921	-0.01581	0.9488	0.4622	1.366	0.9688	3.231	2.234	2.02	0.7209	0.4357	0.2849	1.611	-0.06356	-0.2941	-0.1031	0.8539	0.5681	1.272	0.9724
NELL2 \Homo sapiens NEL-like 2 (chicken) (NELL2), mRNA. \NM_006159.1 \ILMN_1725417	-0.01024	-0.07938	0.07072	-0.1419	0.07357	-0.01006	-0.1374	-0.01699	-0.0202	-0.2341	-0.144	0.1022	-0.1995	-0.09602	0.07039	-0.08161	0.1112	0.1442	1.947	-0.131	-0.06901	-0.05505	1.01	3.632	0.6623	1.953	-0.1425	0.9226	0.428	0.3515	-4.654e-08	-0.09922	-0.163	0.08041	0.3664	1.159	1.378
HIST1H2BH \Homo sapiens histone cluster 1, H2bh (HIST1H2BH), mRNA. \NM_003524.2 \ILMN_1688666	-0.2124	-0.09242	-0.4168	1.069	-0.1861	0.06604	-0.3136	-0.2178	-0.1574	-0.1275	-0.1686	-0.04965	-0.1579	0.2088	-0.3514	-0.1948	0.1206	-5.382e-08	0.6825	-0.2979	-0.3567	0.3646	0.1588	2.543	0.868	1.67	1.234	-0.09119	1.05	0.2123	0.1032	-0.2114	-0.417	0.2636	0.3646	1.26	1.082
FOXQ1 \Homo sapiens forkhead box Q1 (FOXQ1), mRNA. \NM_033260.3 \ILMN_1669046	-0.3461	-0.3861	-0.29	-0.2194	0.05663	-0.1583	-0.1109	1.139	-0.1036	-0.2418	-1.112e-07	0.7315	-0.5746	-0.2482	-0.4026	-0.252	0.6725	0.6907	0.5664	-0.1765	-0.2807	5.212	3.233	0.2771	5.139	4.278	6.144	0.3218	3.196	3.357	2.092	5.066	5.251	-0.2508	-0.2883	-0.3616	-0.1535
FKBP2 \Homo sapiens FK506 binding protein 2, 13kDa (FKBP2), transcript variant 1, mRNA. \NM_004470.2 \ILMN_1807563	-0.1519	-0.1377	-0.2361	-0.05893	-0.1156	0.03863	-0.0247	0.1241	0.2792	-0.2784	-0.251	-0.03411	-0.2598	-0.5892	0.02873	-0.1722	-2.123e-07	-0.07572	0.01713	0.2724	0.04348	0.7857	0.6322	0.7648	0.7554	0.9466	1.008	-0.001967	0.4394	1.05	1.327	1.542	1.173	-0.01825	-0.1125	-0.1926	-0.3002
HES1 \Homo sapiens hairy and enhancer of split 1, (Drosophila) (HES1), mRNA. \NM_005524.2 \ILMN_1710284	-0.7197	-0.4279	-1.076	3.715e-08	-0.1051	-0.5196	-0.4772	-0.5759	-0.1376	-0.02657	0.03799	-0.2181	-0.1856	0.2959	-0.2131	-0.8362	0.6839	0.4727	0.8882	0.39	-0.1751	1.118	0.7795	2.079	1.429	-0.04147	0.8275	1.027	0.2882	1.591	0.05475	1.894	2.435	0.1012	-0.2534	-0.6457	-0.612
DEFB1 \Homo sapiens defensin, beta 1 (DEFB1), mRNA. \NM_005218.3 \ILMN_1686573	-0.167	-0.2828	0.04334	0.02077	0.2357	-0.01456	0.09983	-0.05449	-0.1674	-0.1129	-1.821e-07	-0.04247	-0.07922	-0.06362	-0.0713	-0.2236	0.002858	-0.2082	0.05268	0.008914	0.4136	-0.02763	0.0008937	5.053	2.143	5.288	-0.06194	0.9028	-0.00843	0.9318	0.7634	3.085	2.251	0.07492	-0.02872	-0.03036	-0.1614
LOC642252 \PREDICTED: Homo sapiens similar to Homogentisate 1,2-dioxygenase (Homogentisicase) (Homogentisate oxygenase) (Homogentisic acid oxidase), transcript variant 6 (LOC642252), mRNA. \XM_930670.1 \ILMN_1767929	-0.01973	-0.00471	-0.04037	-0.1742	0.1797	0.125	-0.09189	-0.02338	0.04642	-0.0659	-0.003452	-0.1167	-0.03667	0.2928	-0.192	-0.03795	0.05339	-0.1026	0.2479	0.3835	0.3044	0.6764	0.3012	3.152	0.7448	0.8871	-5.879e-08	1.191	0.307	0.3967	-0.03811	1.457	1.239	-0.09256	-0.3387	-0.2332	-0.04021
HGD \Homo sapiens homogentisate 1,2-dioxygenase (homogentisate oxidase) (HGD), mRNA. XM_930683 \NM_000187.2 \ILMN_2198239	-0.1635	-0.02249	-0.01662	-0.1638	-0.181	-0.06941	-0.05543	-0.14	-0.1868	0.02993	-0.02232	-0.04704	-0.1177	0.3353	-0.0851	-0.01162	-0.1068	0.05449	1.412	1.427	0.8635	2.069	0.8081	5.074	2.615	2.791	1.125e-07	1.892	2.605	2.332	-0.1953	4.59	3.961	0.09064	0.1386	-0.07218	-0.1851
SLC45A4 \PREDICTED: Homo sapiens solute carrier family 45, member 4, transcript variant 2 (SLC45A4), mRNA. \XM_933796.2 \ILMN_1745778	-0.09736	0.002156	0.1627	-0.1309	-1.518e-07	-0.3432	-0.1382	-0.3114	-0.319	-0.2177	-0.06303	-0.2645	-0.1569	0.3133	-0.09591	-0.295	0.1766	-0.08864	1.041	0.765	0.0112	-0.4603	-0.1755	2.963	1.179	1.494	0.1125	0.872	0.2322	1.526	0.6364	1.34	1.363	-0.2085	-0.2088	0.2956	-0.2206
CP \Homo sapiens ceruloplasmin (ferroxidase) (CP), mRNA. \NM_000096.1 \ILMN_1813206	-1.528e-07	-0.2944	-0.1041	-0.2013	-0.009269	-0.05579	-0.2805	-0.1148	-0.1655	-0.06542	-0.1515	-0.2828	0.09909	-0.2917	0.09577	-0.1796	0.09	0.3745	0.2228	0.4603	0.4955	-0.1991	0.1092	3.232	2.141	2.089	-0.1394	1.254	0.2009	3.139	-0.2742	1.374	1.319	0.3045	0.04409	-0.1433	-0.05431
MYLIP \Homo sapiens myosin regulatory light chain interacting protein (MYLIP), mRNA. \NM_013262.3 \ILMN_1656111	-0.9731	-0.8564	-1.062	-0.4883	-0.5181	-0.5059	-0.6486	-0.6596	-0.4785	-0.5213	-0.3534	-0.8271	-0.3957	-0.02324	-0.3872	-0.2918	0.2537	0.8928	1.192	0.7841	1.604	0.9827	1.208	3.509	1.397	1.634	2.134e-07	1.109	1.462	3.198	1.476	2.073	2.256	-0.2893	-0.491	0.1832	0.2467
JAG1 \Homo sapiens jagged 1 (Alagille syndrome) (JAG1), mRNA. \NM_000214.1 \ILMN_1691376	0.4883	-0.08987	-0.6176	-0.04341	-0.5149	-0.284	-2.017e-07	-0.3933	-0.3534	-0.1847	-0.01108	-0.3633	-0.06898	0.8297	-0.247	-0.08474	0.2645	0.5403	1.511	1.226	0.6931	0.9025	0.8869	2.55	0.6571	1.476	0.5663	-0.2089	0.4283	1.925	0.8796	1.421	2.307	-0.3586	-0.3015	-0.7334	-0.8592
IL1R2 \Homo sapiens interleukin 1 receptor, type II (IL1R2), transcript variant 2, mRNA. \NM_173343.1 \ILMN_2251766	-0.08212	-0.2574	-0.0703	-0.2886	-0.3741	-0.03281	-0.1809	-0.13	-0.2134	-1.982e-07	0.002376	-0.1304	0.3568	0.05744	-0.1478	-0.3118	-0.005105	0.09323	-0.07943	0.3213	0.3495	0.3462	0.1636	2.051	2.015	1.135	0.9041	-0.01143	0.8664	0.2701	0.04053	1.027	0.8919	0.01588	-0.07889	-0.2317	-0.144
KCNJ16 \Homo sapiens potassium inwardly-rectifying channel, subfamily J, member 16 (KCNJ16), transcript variant 1, mRNA. \NM_018658.1 \ILMN_1813741	-0.1337	-0.24	-0.07173	2.826e-08	-0.1967	-0.128	-0.1037	-0.05199	-0.3277	-0.1521	0.04314	-0.1087	-0.05082	-0.1591	-0.2461	-0.1612	2.048	3.467	2.345	2.853	2.58	1.231	0.06695	3.454	3.302	2.394	0.1207	0.9032	-0.05619	2.972	-0.05821	3.798	4.549	0.08549	-0.03501	-0.1492	0.02785
SPP1 \Homo sapiens secreted phosphoprotein 1 (SPP1), transcript variant 1, mRNA. \NM_001040058.1 \ILMN_2374449	-0.1601	-0.0641	0.4316	-0.4688	-0.3642	-0.356	-0.3925	-0.3345	-0.4228	0.3371	3.212	-0.2282	-0.3722	-0.3994	-0.3954	0.8542	0.0645	2.018	6.081	1.829	3.321	4.364	3.295	6.119	6.508	6.285	-0.5234	1.978	1.373e-07	1.016	-0.3206	4.27	4.757	-0.2037	-0.288	-0.2235	-0.5416
SPP1 \Homo sapiens secreted phosphoprotein 1 (SPP1), transcript variant 2, mRNA. \NM_000582.2 \ILMN_1651354	-0.6106	-0.145	0.3955	-0.7235	-0.5698	-0.6143	-0.3554	-0.6109	-0.7499	0.1462	3.044	-0.4729	-0.6217	-0.3821	-0.7171	0.7816	-9.272e-08	2.024	6.039	2.023	3.416	4.428	3.444	6.094	6.337	6.38	-0.8213	1.892	0.08252	0.8487	-0.9408	4.361	5.078	-0.2008	-0.4598	-0.8011	-0.762
GPRC5C \Homo sapiens G protein-coupled receptor, family C, group 5, member C (GPRC5C), transcript variant 2, mRNA. \NM_018653.3 \ILMN_2352090	-0.4452	-1.521	-0.4638	-0.4047	-0.3345	-0.5164	-1.255	-0.7886	-0.574	-0.2025	0.9707	0.5588	0.3841	-2.596	-0.8683	-0.2556	1.793	1.325	2.299	0.04334	9.044e-08	2.205	1.525	3.325	1.288	2.006	0.2077	1.368	0.7436	2.531	-0.7586	2.701	2.143	-1.144	-0.9837	-2.354	-2.365
GPRC5C \Homo sapiens G protein-coupled receptor, family C, group 5, member C (GPRC5C), transcript variant 1, mRNA. \NM_022036.2 \ILMN_1724211	-0.2261	-0.2887	-0.3901	-0.4336	-1.35e-08	-0.2405	-0.3559	-0.2679	-0.1985	0.1298	0.5453	0.2419	0.01028	-0.6493	-0.08631	-0.001623	0.7729	1.192	1.58	0.05669	-0.09495	1.627	0.973	2.591	1.306	1.36	-0.05155	0.615	0.4096	1.883	-0.3941	2.296	1.8	-0.4494	-0.5284	-0.7611	-0.7374
SIPA1L2 \Homo sapiens signal-induced proliferation-associated 1 like 2 (SIPA1L2), mRNA. \NM_020808.3 \ILMN_1732923	-0.0632	0.5947	-0.3244	-0.4408	-0.4705	-0.61	-0.2248	-0.03055	3.438e-08	0.2678	-0.3971	-0.2698	1.332	-0.1694	-0.2797	-0.0297	1.217	1.433	2.264	1.947	2.245	1.095	0.4305	1.954	4.237	3.163	-0.5597	-0.3672	0.9932	3.026	2.062	1.842	1.864	-0.9946	-0.7657	-0.5926	-0.7789
GCNT3 \Homo sapiens glucosaminyl (N-acetyl) transferase 3, mucin type (GCNT3), mRNA. \NM_004751.1 \ILMN_1712082	-0.6766	0.5413	-0.3438	-0.9015	-0.9911	-0.9956	-1.378	-0.907	-0.9598	0.02543	1.274	2.204e-07	-1.295	-0.1414	-0.7298	1.101	0.8186	0.5777	2.074	0.5446	1.752	-1.008	-0.6531	2.144	2.867	2.077	1.45	2.948	-1.178	4.561	1.091	4.297	3.758	-1.629	-1.69	-1.524	-1.459
FAM107B \Homo sapiens family with sequence similarity 107, member B (FAM107B), mRNA. \NM_031453.2 \ILMN_1758672	-0.3982	1.099	0.408	0.02685	-0.3473	-0.4007	-0.07763	-0.5998	-1.076	0.7375	0.8067	-0.3606	-0.3	0.5279	-1.008	-0.5059	0.5774	-0.1494	0.5536	0.05271	0.09548	4.201e-07	-0.05463	1.753	2.076	2.132	0.511	1.293	-0.09303	2.132	-0.6833	1.306	1.956	-0.2442	-0.2578	-0.5116	-0.3166
WNT10A \Homo sapiens wingless-type MMTV integration site family, member 10A (WNT10A), mRNA. \NM_025216.2 \ILMN_1658426	0.1498	0.2842	-0.1152	0.03494	-0.06027	-0.05888	-0.2108	-0.0002212	0.0604	-0.1531	-0.1776	0.192	-0.003098	0.02781	-0.07114	0.001105	0.0933	-0.0723	-1.115e-07	-0.1404	-0.1796	1.255	2.988	0.6641	-0.01645	0.1852	0.6727	1.51	-0.03445	0.9989	1.542	0.06421	0.2676	-0.2457	-0.0216	-0.001327	-0.004872
SIM2 \Homo sapiens single-minded homolog 2 (Drosophila) (SIM2), transcript variant SIM2, mRNA. \NM_005069.2 \ILMN_1700448	-0.1401	0.02698	-1.48e-07	0.2089	-0.08229	-0.1902	-0.1648	-0.0868	-0.1126	-0.1048	-0.152	0.4145	-0.2591	0.3706	-0.01201	-0.163	-0.238	-0.03756	1.773	0.2071	0.2178	1.447	1.757	0.2647	1.089	0.7472	0.3314	0.8721	-0.3292	0.8381	0.74	0.5102	0.6461	-0.1431	-0.1013	-0.1272	-0.2339
ICAM2 \Homo sapiens intercellular adhesion molecule 2 (ICAM2), transcript variant 1, mRNA. \NM_001099786.1 \ILMN_1786823	-0.05348	-0.07299	-0.07349	-0.1441	-0.2041	-0.09454	-0.02456	-0.2765	-0.06431	0.004486	-0.07548	0.06677	0.03988	1.604	0.3563	0.1482	-0.05569	-0.07748	2.864	-0.3028	-0.1684	4.673	4.112	0.7299	-1.807e-07	-0.08148	1.403	3.679	1.465	2.18	1.818	1.285	1.12	-0.03543	-0.03858	-0.03591	0.02019
MCTP1 \Homo sapiens multiple C2 domains, transmembrane 1 (MCTP1), transcript variant L, mRNA. \NM_024717.3 \ILMN_1654685	0.4265	-1.809e-07	-0.03033	-0.3553	-0.4358	0.2288	-0.03211	-0.3161	-0.2783	-0.1154	0.1951	-0.2618	-0.6233	-0.5239	-0.3217	-0.4174	-0.09335	0.04812	1.27	-0.3107	-0.3306	0.6494	0.7206	1.983	0.9326	0.4642	-0.4698	0.6593	1.029	1.776	0.4735	0.8659	0.4382	0.1028	0.05264	-0.2279	-0.3376
AFAP1L2 \Homo sapiens actin filament associated protein 1-like 2 (AFAP1L2), transcript variant 2, mRNA. \NM_032550.2 \ILMN_2404917	-0.2435	-0.2094	-0.2236	-0.1718	0.01838	-0.1456	-0.08982	-0.165	-0.2178	-0.07929	0.05467	-0.1109	0.05228	-0.1519	-0.01201	-0.02251	1.77	0.6619	2.292	-0.05683	-0.03563	0.9145	2.445	1.036	0.4417	1.502	-0.1509	-0.1637	0.1796	2.219	0.1482	0.6901	0.4909	0.03697	-0.1449	1.739e-07	0.01504
AFAP1L2 \Homo sapiens actin filament associated protein 1-like 2 (AFAP1L2), transcript variant 1, mRNA. \NM_001001936.1 \ILMN_1730995	-0.09547	-0.1612	-0.14	9.545e-08	-0.1525	-0.1384	-0.05055	-0.1697	-0.1642	-0.06659	-0.1285	-0.2027	-0.1003	-0.04928	-0.186	0.1278	2.787	0.8782	3.703	-0.04271	-0.08956	1.502	3.201	1.859	0.9316	2.256	0.1416	0.1643	0.5242	3.278	0.596	1.282	1.117	-0.2008	-0.04144	0.159	0.1293
MAL \Homo sapiens mal, T-cell differentiation protein (MAL), transcript variant a, mRNA. \NM_002371.2 \ILMN_2320330	2.346e-07	-0.1539	-0.08611	-0.1015	-0.1041	-0.08969	-0.07059	0.07578	-0.1706	-0.005551	0.01534	-0.2934	-0.1124	-0.1758	-0.1585	-0.1411	0.6951	1.106	4.51	-0.107	-0.0408	4.438	6.095	6.814	0.415	0.1482	1.4	1.964	0.5694	6.314	1.68	3.67	3.576	-0.125	-0.08406	0.05946	-0.03734
MAL \Homo sapiens mal, T-cell differentiation protein (MAL), transcript variant d, mRNA. \NM_022440.1 \ILMN_2327860	0.1248	-0.04899	-0.0193	-7.277e-08	-0.1942	-0.202	-0.1587	-0.02011	-0.1578	0.01602	-0.1007	0.2319	-0.3241	-0.054	-0.07014	-0.2769	1.596	1.344	5.362	-0.1874	-0.1106	5.183	6.768	7.327	0.195	-0.002257	2.312	3.106	1.366	7.182	2.629	4.389	4.38	0.04707	-0.043	-0.005973	-0.05684
TFIP11 \Homo sapiens tuftelin interacting protein 11 (TFIP11), transcript variant 1, mRNA. \NM_001008697.1 \ILMN_1695000	-0.06773	0.1318	-0.06773	-0.1032	-0.3044	6.634e-08	-0.3277	-0.04571	-0.1118	-0.323	-0.273	-0.1049	-0.2472	-0.1255	-0.3625	0.1566	1.246	0.2068	0.6812	0.1753	0.2441	0.6491	0.8338	0.1908	0.603	1.071	0.4456	1.037	-0.03475	1.764	0.204	0.8654	0.3835	-0.3007	-0.2685	-0.4304	-0.3018
PLAU \Homo sapiens plasminogen activator, urokinase (PLAU), mRNA. \NM_002658.2 \ILMN_1656057	-0.1979	-1.191	-1.237	-1.203	-0.5576	2.444	1.39	-0.8832	-0.2624	-1.197	-1.111	-0.7778	-0.5197	-0.6921	-0.6057	-0.5613	3.555	3.764	4.673	-0.1308	-0.8523	3.92	3.081	1.245	3.95	2.335	1.287	3.093	2.331	5.537	1.561	3.272	3.905	0.2593	1.877e-07	-0.9731	-1.036
STOX2 \Homo sapiens storkhead box 2 (STOX2), mRNA. \NM_020225.1 \ILMN_1803256	-0.1924	-0.3273	-6.004e-08	-0.02906	0.01438	0.1502	-0.01524	-0.04652	-0.02776	0.111	-0.1141	-0.03326	-0.2465	-0.05813	-0.1511	-0.167	-0.266	-0.05518	2.117	-0.1112	-0.2262	0.9118	1.187	1.481	1.367	1.903	-0.05121	0.8146	-0.1851	0.937	0.5234	0.7126	0.2983	0.5816	0.3938	1.76	2.041
ADAP2 \Homo sapiens ArfGAP with dual PH domains 2 (ADAP2), mRNA. \NM_018404.2 \ILMN_1763000	-0.3016	-0.2431	-0.2119	-0.1026	-0.3126	-0.4384	-0.2146	-0.372	-0.3187	-0.241	-0.07855	-0.05559	-0.3423	-0.2111	-0.3306	-0.1984	0.7499	2.158e-07	2.372	-0.2213	0.1007	0.7524	1.961	0.8499	0.9871	1.318	0.3876	1.735	-0.4327	2.44	1.142	0.2688	1.014	0.5495	0.951	0.8734	1.363
HERC5 \Homo sapiens hect domain and RLD 5 (HERC5), mRNA. \NM_016323.2 \ILMN_1729749	0.5939	-0.3999	-0.3148	-0.514	-0.4382	0.1197	-0.7119	-0.1108	-0.2732	-0.1888	-0.1639	-0.3731	-0.4494	1.037e-07	-0.3156	-0.3395	-0.3249	0.06929	2.414	-0.4761	-0.527	4.447	5.48	1.557	3.008	3.576	-0.3725	2.541	2.786	3.964	1.848	-0.04946	0.215	0.5841	0.3139	1.943	2.148
CCNO \Homo sapiens cyclin O (CCNO), mRNA. \NM_021147.3 \ILMN_1676631	0.7415	0.03501	-0.02476	-0.1543	-0.268	-0.1315	-0.3737	-0.2335	-0.08793	0.02344	-0.1564	-0.2447	-0.2024	-0.1538	-0.204	-0.2529	0.3845	1.104	-2.064e-07	-0.4039	-0.393	1.943	1.887	0.5498	2.086	2.049	-0.08272	2.076	1.106	2.06	1.224	0.2825	0.1522	-0.2599	-0.03306	1.881	1.832
MDK \Homo sapiens midkine (neurite growth-promoting factor 2) (MDK), transcript variant 1, mRNA. \NM_001012334.1 \ILMN_2261876	-0.2581	-0.1838	-0.2956	-0.01762	0.1101	-0.1	-0.00911	-0.1098	-0.2078	-0.0006486	-0.07159	-0.2719	0.2423	-0.03369	-0.1084	-0.1491	2.343e-07	-0.2437	0.2026	0.02932	0.182	0.9867	1.246	2.696	0.01206	0.07397	-0.09981	0.3439	0.02402	1.041	0.7004	1.577	1.468	-0.2617	-0.1255	1.893	1.458
MDK \Homo sapiens midkine (neurite growth-promoting factor 2) (MDK), transcript variant 2, mRNA. \NM_001012333.1 \ILMN_1659142	-0.1334	-0.03845	-0.07757	-0.3546	-0.2144	-0.2072	-0.1729	4.78e-08	-0.01845	-0.1481	-0.3551	-0.1435	-0.08514	-0.2491	0.01477	-0.2673	0.1079	-0.1166	0.733	0.07796	0.2125	0.1268	0.09024	1.494	0.1899	-0.07545	0.02111	0.2888	0.5742	0.9243	0.7346	1.947	2.311	-0.3261	-0.01938	1.221	1.097
MDK \Homo sapiens midkine (neurite growth-promoting factor 2) (MDK), transcript variant 1, mRNA. \NM_001012334.1 \ILMN_2349393	-0.9916	0.01214	-0.9826	0.1673	0.01263	-0.9031	-0.8182	-0.7534	-0.847	-0.5091	-0.9161	-0.7565	-0.4423	-0.8358	-0.6015	-0.2187	1.398	-0.8352	3.863	-1.057	-1.017	2.574	2.719	4.344	1.537	2.172	-9.584e-08	1.242	2.935	4.512	3.655	5.452	5.635	-0.7914	-1.019	4.697	4.717
CPVL \Homo sapiens carboxypeptidase, vitellogenic-like (CPVL), transcript variant 2, mRNA. \NM_019029.2 \ILMN_1682928	0.1571	0.06978	-0.2362	-0.268	-0.3812	-0.2868	-0.08399	0.06978	-0.2522	0.102	-0.282	-0.2765	-0.2973	-0.1551	-0.2404	0.7134	0.2863	-0.02315	2.097	-0.4749	-0.4242	0.03284	-0.1537	4.88	3.402	3.278	8.692e-08	-0.04768	2.572	5.891	3.275	2.696	2.727	-0.1282	-0.4047	2.198	2.488
CPVL \Homo sapiens carboxypeptidase, vitellogenic-like (CPVL), transcript variant 1, mRNA. \NM_031311.3 \ILMN_2400759	0.1689	0.04364	-0.5442	-0.194	-0.2762	-0.6284	-0.1185	-0.465	-0.5631	0.2383	-0.5044	-0.05492	-0.5993	-0.5535	-0.2659	1.14	0.5426	0.4477	3.069	-0.5366	-0.5824	-0.09743	2.009e-07	5.449	4.255	4.007	-0.3837	0.1919	3.518	6.459	4.16	3.943	3.888	-0.5073	-0.4665	3.254	3.605
NINJ2 \Homo sapiens ninjurin 2 (NINJ2), mRNA. \NM_016533.4 \ILMN_1731745	-0.1502	-0.2894	0.0346	0.04875	-0.005633	-0.0344	-0.07205	-0.02397	-0.1834	0.03883	0.08919	-0.1168	-0.2342	0.0554	-0.3441	-0.01413	0.09805	0.1339	2.151	-0.00307	-0.03518	0.4587	-0.1405	0.2279	1.244	1.132	-0.04887	-0.1713	0.7686	1.649	1.372e-07	2.165	2.178	0.117	-0.1785	0.09901	-0.1041
C8orf4 \Homo sapiens chromosome 8 open reading frame 4 (C8orf4), mRNA. \NM_020130.3 \ILMN_1656369	-0.09412	-0.07212	-0.1582	-0.1877	-0.1745	0.00824	-0.0877	-0.04976	-0.09031	0.074	-0.2188	-0.08699	1.933e-07	-0.1798	-0.09222	1.933e-07	0.08309	-0.1377	4.174	-0.124	-0.09436	1.962	2.259	2.004	2.602	2.127	2.047	0.1541	1.265	4.223	0.1968	3.9	4.413	-0.06907	-0.08841	0.7929	1.503
C10orf58 \Homo sapiens chromosome 10 open reading frame 58 (C10orf58), transcript variant 1, mRNA. \NM_032333.4 \ILMN_1754538	-0.4858	-0.5761	-0.4516	-0.4719	-0.8684	-0.7297	-0.6459	-0.7135	-0.7506	-0.6449	-0.3172	-0.585	-0.6199	-0.5143	-0.5639	-1.309e-07	0.1249	-0.2168	2.638	-0.4735	-0.5373	2.676	2.827	2.97	4.563	4.767	2.238	2.33	2.121	3.665	2.949	3.684	3.203	2.241	2.362	2.251	2.568
C10orf58 \Homo sapiens chromosome 10 open reading frame 58 (C10orf58), mRNA. \NM_032333.2 \ILMN_2118472	-0.7286	-0.1086	-0.6528	0.02558	-0.5567	-0.4096	-0.8456	-0.485	-0.6015	-1.291	-0.8077	-0.2824	-0.5725	-1.223	-1.109	-1.375e-07	-0.1639	-1.312	1.021	-0.187	-0.08484	1.307	1.359	1.489	2.301	2.579	0.9252	0.9525	0.8833	1.726	1.389	1.746	1.616	0.9748	0.9717	0.963	1.224
C1orf106 \Homo sapiens chromosome 1 open reading frame 106 (C1orf106), mRNA. \NM_018265.1 \ILMN_1713952	-0.7223	-0.8664	-0.7564	-0.7091	-0.5007	-0.8412	-0.6614	-0.6215	-0.9173	-0.5857	-0.7356	-0.6228	-0.3379	-0.6566	-0.5114	-0.8356	-0.5966	-0.7771	7.448e-08	0.9126	1.279	2.281	2.245	3.217	2.626	2.055	1.595	2.481	0.4216	1.823	2.135	3.157	3.224	0.6864	1.342	1.147	1.394
LSR \Homo sapiens lipolysis stimulated lipoprotein receptor (LSR), transcript variant 3, mRNA. \NM_205835.2 \ILMN_1749396	-0.566	-0.2489	-0.1005	-0.2439	-0.3159	-0.02182	-1.591e-07	-0.3543	-0.1336	-0.4954	-0.4361	-0.2439	-0.4307	-0.163	-0.0435	-0.00779	-0.1818	-0.2514	0.7212	0.3494	0.3127	0.7096	0.6917	0.534	1.801	1.548	0.7837	1.411	-0.2037	1.317	1.721	1.578	1.404	0.6822	0.4563	0.3979	0.5362
LSR \Homo sapiens lipolysis stimulated lipoprotein receptor (LSR), transcript variant 3, mRNA. \NM_205835.2 \ILMN_2363498	-0.1872	-0.3538	-0.3461	-0.01345	0.02047	-0.1738	-0.199	-0.1719	-0.2393	-0.4007	-0.383	-0.04819	-0.3335	-0.7701	-0.186	2.057e-07	-0.1762	-0.2313	0.08239	0.2405	0.3776	0.08949	0.3118	-0.003389	1.325	0.7064	0.6238	1.113	-0.6416	0.8524	1.38	1.138	0.9073	0.15	0.2017	0.2811	0.3895
KLHL23 \Homo sapiens kelch-like 23 (Drosophila) (KLHL23), mRNA. \NM_144711.3 \ILMN_1732550	-0.3803	-0.2498	-0.06399	-0.4536	-0.33	-0.423	-0.09291	0.07811	-0.03107	-0.1035	-0.3491	-0.4179	0.03353	-0.5872	-0.3442	-0.0358	-0.293	6.807e-08	0.5638	-0.248	-0.2951	0.5328	0.7767	-0.214	0.9364	0.9457	0.2359	0.4692	0.6229	0.5611	0.5534	1.469	1.132	0.6857	1.152	1.11	1.119
CKB \Homo sapiens creatine kinase, brain (CKB), mRNA. \NM_001823.3 \ILMN_1671478	-0.1441	-0.8953	-0.5082	-0.6747	-0.6226	-0.9349	-0.454	-0.6819	-0.5624	-0.4712	-0.6111	-0.7504	-0.3001	-0.9206	-0.4927	0.0417	-0.399	0.3821	2.398	-0.9549	-0.8226	2.862	2.19	-1.808e-07	2.438	1.333	2.621	2.4	2.562	1.681	3.656	3.975	3.993	3.271	2.576	2.556	2.242
CGN \Homo sapiens cingulin (CGN), mRNA. \NM_020770.1 \ILMN_1746801	-1.091	-0.884	-1.065	-1.074	-0.9871	-1.077	-0.911	-0.7842	-0.9406	-0.8891	-0.444	-0.944	-0.5266	-1.053	-1.089	0.9427	-0.0906	-0.4782	0.6135	0.3836	1.353	-2.172e-07	2.122	-0.01353	1.442	1.177	2.833	3.729	0.00672	1.725	2.674	3.542	2.819	0.4122	0.4185	3.003	3.094
SLAIN1 \Homo sapiens SLAIN motif family, member 1 (SLAIN1), transcript variant 1, mRNA. \NM_001040153.2 \ILMN_1746784	-0.1219	-0.3113	-0.3781	-0.3367	-0.4201	-0.3318	-0.2634	-0.153	-0.03715	-0.1597	-0.3128	-0.3356	-0.2389	-0.1668	-0.3	-0.3504	0.9212	0.2849	0.5618	-0.1884	4.769e-08	0.6314	1.414	0.02119	1.668	1.617	1.792	2.059	0.9884	1.146	0.03034	1.351	1.564	0.06509	-0.04736	1.569	1.538
RASL11B \Homo sapiens RAS-like, family 11, member B (RASL11B), mRNA. \NM_023940.2 \ILMN_2148469	-0.1353	-0.3105	-0.1659	-0.1608	-0.2663	-3.187e-08	0.002945	-0.1178	-0.03211	-0.4012	-0.1322	-0.2697	-0.02828	-0.1347	-0.0914	0.123	-0.1664	-0.2332	-0.07451	0.7762	0.01413	-0.3561	0.2556	2.307	1.832	1.947	2.259	1.464	1.386	-0.1966	1.453	0.367	0.561	0.5674	0.6109	0.2521	0.316
FLJ12684 \Homo sapiens hypothetical protein FLJ12684 (FLJ12684), mRNA. XR_001254 \NM_024534.4 \ILMN_2072622	0.01895	-0.1086	-0.118	-0.3582	-0.2467	-0.05798	0.05328	-0.08944	-0.01224	-0.2446	-0.1442	-0.2537	0.1313	-0.1122	-0.002953	-0.03867	-0.06188	-0.1364	0.747	-9.141e-08	-0.1339	-0.1974	0.1327	1.922	2.382	2.7	2.089	2.21	1.347	0.9949	2.12	0.001572	-0.008481	0.652	0.7263	1.401	1.344
THOC3 \Homo sapiens THO complex 3 (THOC3), mRNA. \NM_032361.1 \ILMN_2298936	-0.49	-0.6377	-0.545	0.03192	-0.9342	0.1282	-0.5059	-0.3159	-2.95e-08	-1.166	-0.8771	-0.6054	-0.5899	-2.66	-0.2744	-0.5175	0.01134	-0.5699	0.2086	0.57	0.2496	-0.1305	-0.03342	1.971	2.222	1.592	1.605	1.405	0.5966	1.443	1.081	0.09089	0.2005	-0.3021	0.1126	-0.004725	0.2862
LOC728554 \PREDICTED: Homo sapiens similar to THO complex 3 (LOC728554), mRNA. \XR_015669.1 \ILMN_1813246	-0.2543	-0.4006	-0.1832	0.2111	-0.3808	0.3244	-0.4835	-0.188	-0.05941	-0.8801	-0.6202	-0.3256	-0.3776	-1.216	0.1172	-0.3674	0.154	-0.5178	0.251	0.1359	0.1303	-0.1619	-0.3053	1.594	1.968	1.665	1.179	1.162	0.64	1.42	0.821	0.02942	0.1357	-0.05898	0.2965	-0.1119	-1.997e-07
THOC3 \Homo sapiens THO complex 3 (THOC3), mRNA. \NM_032361.1 \ILMN_2415926	-0.3212	-0.5027	-0.4072	-0.09641	-0.4448	0.4223	-0.591	-0.173	0.2637	-1.302	-1.082	-0.3173	-0.4411	-0.2004	-2.816e-07	-0.4202	-0.2133	-0.6131	0.1608	0.5198	0.2392	-0.471	-0.07771	2.306	2.416	1.767	1.709	1.459	0.7159	1.297	1.301	0.4125	0.04979	-2.816e-07	0.1331	0.1582	0.1997
LOC728554 \PREDICTED: Homo sapiens similar to THO complex 3 (LOC728554), mRNA. \XR_015669.1 \ILMN_1691949	-0.7	-0.7109	-0.4997	-0.09811	-0.6001	0.409	-0.7663	-0.4408	-0.2994	-1.548	-1.244	-0.4771	-0.5924	-0.1608	-0.4185	-0.5076	-3.101e-07	-1.072	0.1473	0.5556	0.3959	-0.3221	0.08865	1.55	1.652	1.295	1.445	1.205	0.6413	1.019	0.9493	0.1934	0.2469	0.06727	0.409	-0.01483	0.1801
FRAT2 \Homo sapiens frequently rearranged in advanced T-cell lymphomas 2 (FRAT2), mRNA. \NM_012083.2 \ILMN_1788213	-0.2479	-0.4914	-0.4752	-0.486	-0.3197	-0.1754	-0.4619	-0.5395	-0.4525	-0.7061	-0.1967	-0.6035	-0.009597	-0.2102	-0.3915	-0.7752	0.308	0.2397	0.6978	-0.03523	-0.2897	-7.417e-08	0.2618	1.203	1.776	1.921	0.9851	0.8684	0.04579	0.9396	0.2664	0.3923	0.3353	1.089	0.9399	0.04069	0.1829
LOC390557 \PREDICTED: Homo sapiens hypothetical LOC390557 (LOC390557), mRNA. \XM_001726973.1 \ILMN_3233930	-0.1482	-0.06512	-0.1171	-0.6719	-1.009	-0.4826	-0.6455	-0.9563	-0.8966	0.08849	0.2733	-0.5492	0.01545	-1.337	-1.882	-0.7473	0.3588	-0.2144	1.092	0.6563	0.9201	0.2218	0.8152	1.708	0.198	0.4612	1.27	1.455	-0.1806	1.736	1.125	0.7078	0.7641	-0.3072	-0.6008	2.039e-07	-0.01184
CLDN1 \Homo sapiens claudin 1 (CLDN1), mRNA. \NM_021101.3 \ILMN_1724686	-0.6406	3.336e-07	-1.605	-2.913	-2.642	-2.403	-2.401	-2.921	-3.157	1.044	-0.2909	-1.662	-2.221	-3.547	-3.795	-0.1826	2.704	3.476	2.62	1.379	0.6531	0.7492	1.775	2.414	3.108	3.253	0.6549	2.48	1.223	4.645	3.074	1.718	2.044	-3.597	-3.519	-3.712	-3.498
MET \Homo sapiens met proto-oncogene (hepatocyte growth factor receptor) (MET), transcript variant 2, mRNA. \NM_000245.2 \ILMN_1715175	-0.6022	0.3783	-0.4644	-0.3125	-0.3507	-0.2739	-0.5751	-0.3691	-0.6588	0.1314	-0.3557	-0.3182	-0.7836	-0.5993	-1.06	-1.128	0.4394	0.618	0.5223	0.7451	0.5685	0.7183	-3.399e-07	0.8299	1.412	1.024	1.35	0.7353	0.5292	1.207	0.3556	0.117	0.3339	-0.9331	-0.8775	-1.566	-1.567
BCL2L1 \Homo sapiens BCL2-like 1 (BCL2L1), nuclear gene encoding mitochondrial protein, transcript variant 1, mRNA. \NM_138578.1 \ILMN_1742410	-0.01633	0.176	-0.1358	-0.5095	-0.179	-0.1592	-0.04234	-0.2771	-0.2737	7.868e-08	-0.1465	-0.3309	-0.4487	-1.341	-0.9042	-0.6251	0.3616	1.189	1.042	0.7481	0.407	1.189	0.7766	1.271	1.156	1.064	1.22	0.8349	0.3977	3.467	1.117	0.9868	0.3485	-0.9207	-1.084	-0.502	-0.6393
BCL2L1 \Homo sapiens BCL2-like 1 (BCL2L1), nuclear gene encoding mitochondrial protein, transcript variant 1, mRNA. \NM_138578.1 \ILMN_1654118	-0.5389	0.2234	-0.4799	-0.8294	-0.1325	-0.4775	8.035e-08	-0.6578	-0.8741	-0.4242	-0.8062	-0.83	-0.9701	0.0132	-0.352	-0.8294	0.2666	1.287	0.591	0.8887	0.5225	1.32	0.7287	1.262	1.34	0.6655	1.649	1.312	-0.1212	3.042	0.6309	0.616	0.429	-0.9404	-1.41	-1.222	-1.133
JUP \Homo sapiens junction plakoglobin (JUP), transcript variant 1, mRNA. \NM_002230.1 \ILMN_1741970	-0.5983	-0.3234	-0.08716	-0.5325	-0.3852	-0.4504	-0.4638	-0.2822	-0.3321	0.4927	0.1396	-0.1419	-0.405	-0.3396	-0.3148	-0.5189	0.3999	1.097	0.6832	2.366e-07	-0.2186	0.423	0.3581	0.9654	1.627	0.9978	1.21	1.256	0.09655	0.6291	0.9859	0.5489	0.3114	0.1061	-0.1374	-0.2236	-0.3507
JUP \Homo sapiens junction plakoglobin (JUP), transcript variant 2, mRNA. \NM_021991.1 \ILMN_2366864	-0.4114	-0.2008	-0.2074	-0.1684	-0.3346	-0.2001	-0.355	-0.0704	-0.1195	0.3454	0.01114	-0.3947	-0.3224	-0.5318	-0.3971	-0.2505	0.4745	1.617	0.9835	-3.083e-09	-0.1514	0.7499	1.035	1.165	1.683	1.417	1.061	1.568	0.1659	0.833	1.172	0.4671	0.4024	0.01371	-0.03577	-0.09286	-0.1715
JUP \Homo sapiens junction plakoglobin (JUP), transcript variant 1, mRNA. \NM_002230.1 \ILMN_1733811	-2.436	-0.7527	-0.9125	-2.061	-0.7634	-2.22	-1.343	-1.512	-1.252	0.3668	0.1976	-0.7464	-0.9415	-2.94	-1.826	-1.71	1.484	2.095	1.685	0.1144	-2.002	1.805	2.17	2.048	2.595	2.338	2.066	2.351	0.271	2.129	2.245	1.085	1.412	-0.1975	6.487e-08	-0.8372	-0.8324
CD24 \Homo sapiens CD24 molecule (CD24), mRNA. \NM_013230.2 \ILMN_1805519	-1.33	2.059	-1.119	-0.6402	-1.279	-0.8695	-1.078	-0.4811	-1.159	-0.06838	-1.174	-1.113	2.064e-08	-1.334	-1.37	-1.2	3.069	2.262	2.862	0.8247	2.896	0.5287	1.571	2.134	2.142	3.231	3.271	1.544	2.313	1.435	2.508	2.284	1.907	-0.9246	-1.052	-1.355	-1.232
UCP2 \Homo sapiens uncoupling protein 2 (mitochondrial, proton carrier) (UCP2), nuclear gene encoding mitochondrial protein, mRNA. \NM_003355.2 \ILMN_1685625	-0.5965	-0.4321	-0.5055	-0.3282	-0.06509	-0.335	-0.5785	2.117e-07	-0.3835	-0.2375	-0.6841	-0.3995	0.0922	-0.4714	-0.284	-0.2399	0.3171	-0.1077	5.056	-0.5358	-0.4509	2.102	4.314	4.37	3.818	3.983	4.66	4.646	1.394	2.162	-0.1453	0.4907	0.3559	3.572	3.457	1.353	1.569
GPC4 \Homo sapiens glypican 4 (GPC4), mRNA. \NM_001448.2 \ILMN_1789502	0.5063	-0.01938	-0.4194	-0.375	-0.3691	-0.2415	-0.1924	-0.2958	-0.4258	-0.2486	-0.5262	-0.1324	-0.1988	-0.5822	-0.05636	-0.231	-0.1936	0.9144	3.98	2.141	2.04	2.047	1.893	3.351	1.884	2.453	1.573	2.247	-2.32e-07	0.3851	0.7438	-0.4372	-0.3099	1.449	1.336	0.01606	0.2962
AIM1L \Homo sapiens absent in melanoma 1-like (AIM1L), mRNA. \NM_001039775.2 \ILMN_3307874	0.05155	0.1359	-0.03258	-0.09881	-0.03355	-0.1657	-0.1242	-0.4404	-0.08769	-0.1895	0.005107	-0.2941	-0.3236	-0.2639	-0.1931	-0.2198	-0.1084	-0.02832	-0.3382	1.013	0.1586	0.2923	0.862	0.2651	2.007	1.39	2.388	1.217	-3.001e-08	0.1586	0.5663	1.154	1.287	0.1465	-0.01965	0.2023	-0.02176
RNASET2 \Homo sapiens ribonuclease T2 (RNASET2), mRNA. \NM_003730.3 \ILMN_1671565	-0.1068	-0.577	0.4506	0.1912	-0.1597	-0.53	-1.047	-0.5187	-0.2618	-0.1814	0.4248	-0.09614	0.9945	0.8941	-0.6135	1.28	-0.1419	-1.039	-2.601e-07	1.994	1.916	2.419	2.339	3.362	1.74	1.572	2.297	3.436	1.463	1.127	0.6422	-0.5668	-0.3857	-0.6569	-0.8636	-0.4774	-0.1039
LOC642559 \PREDICTED: Homo sapiens similar to POU domain, class 5, transcription factor 1 (Octamer-binding transcription factor 3) (Oct-3) (Oct-4) (LOC642559), mRNA. \XR_016333.1 \ILMN_1679060	0.1264	-0.1316	-0.2561	-0.04331	-0.2644	-0.08811	-0.1337	-0.1528	0.1192	-0.1238	-1.844e-07	0.2799	-0.1654	0.07547	-0.07604	-0.001334	-0.1576	-0.1697	0.7772	0.8805	0.5954	0.9526	1.204	1.739	0.8284	0.1817	1.412	1.227	0.5693	0.4195	0.168	0.08625	-0.2923	-0.1669	-0.05081	-0.2093	-0.0737
LOC648814 \PREDICTED: Homo sapiens hypothetical protein LOC648814 (LOC648814), mRNA. \XM_943472.1 \ILMN_1658044	-0.1052	0.03504	-0.2009	4.934e-08	-0.1126	0.03035	-0.2183	0.07987	-0.3116	-0.1561	-0.2886	-0.2213	-0.05836	-0.03084	-0.09868	0.4552	0.01336	-0.3213	0.3312	0.985	1.391	0.5974	0.6403	1.222	0.8984	1.176	1.896	1.273	0.04529	-0.0939	0.05855	-0.01107	-0.06103	-0.17	-0.1586	0.06146	-0.1556
MARVELD2 \Homo sapiens MARVEL domain containing 2 (MARVELD2), transcript variant 2, mRNA. \NM_144724.1 \ILMN_1711124	-0.6921	-0.3674	-0.01342	-0.6071	-0.2598	0.02482	0.1241	2.352e-07	-0.1433	-0.2212	-0.1759	-0.4541	-0.5928	0.7381	-0.08741	-0.5483	0.2121	0.2135	-0.864	0.1471	0.08768	0.8852	1.569	0.7406	1.907	2.258	1.769	1.408	-0.6403	0.7743	1.311	0.8073	0.9001	-1.101	-0.7978	-1.036	-1.057
CDS1 \Homo sapiens CDP-diacylglycerol synthase (phosphatidate cytidylyltransferase) 1 (CDS1), mRNA. \NM_001263.2 \ILMN_1801476	-0.06385	-0.9933	0.1663	-0.549	-0.08325	-0.07919	-0.1814	-0.004832	-0.3497	0.2709	1.104	0.4032	-0.05998	0.1517	-0.2063	0.05806	0.2048	0.1697	-0.5379	-0.4917	-0.4506	0.9097	1.575	1.787e-07	2.349	2.989	2.148	2.466	-1.268	1.535	1.541	0.6178	1.535	-1.271	-1.069	-1.228	-1.081
F11R \Homo sapiens F11 receptor (F11R), transcript variant 5, mRNA. \NM_144504.1 \ILMN_2342033	0.5459	-0.2064	0.1045	-0.1533	-0.5336	-0.5433	-0.7654	-0.5735	-0.6957	-2.092e-07	0.6063	-0.02436	-0.2882	0.02443	-1.026	0.6201	0.8832	0.394	0.3928	-0.2964	-0.3009	1.524	0.8025	1.312	1.283	2.488	1.087	1.653	-0.9674	2.062	1.651	-0.06695	0.6276	-0.9852	-0.8836	-0.5123	-0.4009
F11R \Homo sapiens F11 receptor (F11R), transcript variant 1, mRNA. \NM_016946.3 \ILMN_2406532	0.5115	-0.4179	0.134	-0.3819	-0.5476	-0.01523	-0.4384	-0.2031	-0.442	-0.05131	0.403	-0.1329	-0.1828	0.3907	-0.4212	0.3522	0.4867	0.3292	0.2968	-0.1264	-0.04888	0.6048	0.4053	1.286	0.8641	2.12	1.464	1.915	-0.4106	1.554	1.598	-4.789e-08	0.1969	-0.315	-0.1444	-0.2728	-0.1532
TRIM55 \Homo sapiens tripartite motif-containing 55 (TRIM55), transcript variant 3, mRNA. \NM_184086.1 \ILMN_2347622	0.01398	-0.00395	-0.03014	-0.09265	-0.1743	1.484e-07	-0.1378	0.2989	-0.2342	-0.01661	0.03339	-0.1101	0.07095	-0.01213	-0.05887	0.09354	-0.03443	0.1053	1.111	0.02323	-0.000493	0.275	-0.08348	0.1133	2.66	2.177	1.772	1.505	0.9487	0.8657	-0.2322	-0.2772	-0.15	0.4099	0.04131	-0.1671	-0.2415
SYK \Homo sapiens spleen tyrosine kinase (SYK), mRNA. \NM_003177.3 \ILMN_2059549	0.1087	-0.06184	-0.01089	6.246e-08	0.04745	0.0884	-0.2639	0.06922	-0.1733	0.1809	0.08272	0.01678	0.04066	-0.06967	-0.04756	0.03644	-0.2191	0.3268	-0.1141	0.03385	-0.2398	-0.2068	-0.08442	-0.04209	3.461	3.269	2.001	0.4632	-0.03318	1.282	0.4522	-0.188	-0.06587	-0.1482	-0.04956	0.1024	-0.01576
ACSL5 \Homo sapiens acyl-CoA synthetase long-chain family member 5 (ACSL5), transcript variant 1, mRNA. \NM_016234.3 \ILMN_1705247	0.02136	-0.1516	-0.2788	0.006006	-0.003469	-0.1881	-0.2092	0.1904	1.268e-07	-0.07198	0.154	0.03513	-0.1964	0.9423	-0.1966	1.302	0.006913	-0.02039	0.3857	-0.1435	-0.236	0.0394	-0.1575	-0.06681	4.529	2.976	4.875	0.8209	-0.04539	1.682	0.3741	1.09	0.1238	-0.3872	-0.3591	-0.5976	-0.5643
MMP7 \Homo sapiens matrix metallopeptidase 7 (matrilysin, uterine) (MMP7), mRNA. \NM_002423.3 \ILMN_2192072	0.22	-0.01698	-0.1617	-0.2254	-0.01378	-0.04365	-0.134	2.718	-1.233e-07	-0.07916	-0.1849	-0.05047	1.532	-0.06474	-0.05841	-0.0867	0.2955	0.06499	4.293	-0.02555	0.01391	0.1542	3.22	4.937	7.339	7.997	7.811	4.071	0.1332	1.825	1.926	-0.1491	0.1537	-0.3816	-0.17	-0.2205	-0.06557
MMP7 \Homo sapiens matrix metallopeptidase 7 (matrilysin, uterine) (MMP7), mRNA. \NM_002423.3 \ILMN_1685403	0.01035	0.0644	0.04367	-0.2586	-0.1114	-0.2374	-0.3549	2.226	-0.3071	0.05728	-0.04446	-0.1475	1.07	7.603e-08	-0.1943	-0.102	0.09129	-0.07286	3.662	-0.07814	-0.1286	0.0241	2.233	4.174	6.43	7.13	7.094	3.344	-0.1674	1.256	1.448	-0.08974	0.01421	-0.1351	-0.1869	-0.1806	-0.149
NLRP2 \Homo sapiens NLR family, pyrin domain containing 2 (NLRP2), mRNA. \NM_017852.1 \ILMN_1664878	-0.9136	-1.058	-0.9882	0.3497	-0.7464	-0.9586	-0.3022	-0.8666	-0.7657	0.2623	-0.2967	-0.04927	-0.2947	-1.124	-1.025	-0.5505	0.4	0.4429	1.779	1.137	1.316	0.3237	1.154	1.799	5.167	5.97	2.261	3.011	1.529e-07	1.037	2.266	-0.8748	-1.125	1.169	0.7915	-1.032	-1.183
NPFFR2 \Homo sapiens neuropeptide FF receptor 2 (NPFFR2), transcript variant 1, mRNA. \NM_004885.1 \ILMN_1739690	-0.009183	-0.03386	0.04672	-0.1721	-0.175	-0.03547	-0.2119	-0.05778	-0.09549	-0.1303	-0.07787	-0.07154	-0.02598	0.2227	0.009409	-1.217e-07	0.788	0.3406	0.001287	-0.05957	-0.02205	1.487	2.732	-0.01712	2.221	1.97	0.206	1.943	0.002715	0.1585	-0.06091	0.8118	0.5672	0.2474	0.1228	-0.1384	-0.02278
ZNF114 \Homo sapiens zinc finger protein 114 (ZNF114), mRNA. \NM_153608.1 \ILMN_1746831	-0.3027	-0.3194	-0.1859	-0.09443	-0.03005	-0.0404	-0.3293	-0.1733	-0.3025	-0.2994	-0.1795	0.01646	-0.2137	-0.2304	0.03602	1.916e-08	-0.12	-0.2332	1.341	0.5388	0.834	2.045	2.072	-0.1095	3.403	2.716	-0.02363	2.041	0.61	-0.09756	0.6045	0.1442	0.3119	0.9238	1.008	0.8664	0.8222
CLIC6 \Homo sapiens chloride intracellular channel 6 (CLIC6), mRNA. \NM_053277.1 \ILMN_1699665	0.243	-0.02803	0.06271	0.02194	-0.2386	-0.1399	0.06861	-0.03259	-0.03171	-0.2225	-0.02385	-0.2165	0.06107	-0.008078	0.02968	-0.02594	-0.0679	-0.1152	1.17	0.08033	0.1278	0.3994	0.8542	-0.03944	2.778	2.708	-0.103	1.385	0.1451	0.05333	0.02784	0.06321	-1.643e-07	-0.02228	-0.02576	-0.1223	-0.08234
CYP4F11 \Homo sapiens cytochrome P450, family 4, subfamily F, polypeptide 11 (CYP4F11), mRNA. \NM_021187.2 \ILMN_1719883	0.07442	-0.02412	-0.2032	0.04063	-0.06664	-0.3842	-0.1628	-0.2885	-0.1418	-0.0004022	-0.1431	0.1278	-0.1423	-1.596e-07	0.0683	-0.1859	0.1195	0.6722	0.049	0.1216	0.4437	1.515	1.448	-0.2136	3.522	2.279	0.8686	1.886	0.003212	0.681	0.2522	-0.374	-0.2466	-0.1122	-0.07784	-0.1773	-0.3701
GRB7 \Homo sapiens growth factor receptor-bound protein 7 (GRB7), transcript variant 2, mRNA. \NM_001030002.1 \ILMN_2405254	-0.1826	-0.1535	-0.05229	-0.2354	0.04686	-0.1472	-0.2945	-0.1411	-0.3199	0.04549	0.1741	-0.1859	-0.2425	-0.3535	-0.1088	-5.926e-08	0.2781	0.4486	1.406	0.7344	1.888	2.25	2.658	0.7466	3.531	3.889	0.2535	1.617	-0.2851	1.613	0.7579	-0.2159	0.01735	-0.2805	-0.2813	-0.3291	-0.2498
GRB7 \Homo sapiens growth factor receptor-bound protein 7 (GRB7), transcript variant 1, mRNA. \NM_005310.2 \ILMN_1740762	-0.1302	0.1392	-0.1521	-0.2615	-0.06304	0.1386	-0.1492	-0.1195	-0.2042	0.08231	0.2105	-0.1492	-0.1383	-0.2583	-1.24e-07	-0.1253	0.2894	0.1427	0.2619	0.4523	1.052	1.342	1.551	0.4471	2.555	2.772	0.2105	0.9589	-0.07477	0.8719	0.195	-0.18	-0.2747	-0.4124	-0.01235	-0.09062	-0.05838
KLHL13 \Homo sapiens kelch-like 13 (Drosophila) (KLHL13), mRNA. \NM_033495.2 \ILMN_2140510	-0.1964	-0.08656	-0.06411	0.07953	-0.2342	0.1038	-0.04326	-0.2422	-0.09025	0.05756	-0.3005	-0.2549	-0.1318	-0.0155	-0.1428	-0.06738	-0.04254	0.3789	1.436	-0.2369	-0.2562	1.082	1.559	1.971	3.323	2.842	0.05306	1.588	0.7523	0.8912	-0.25	-0.4924	9.271e-08	0.546	0.9423	0.9767	0.8963
TJP3 \Homo sapiens tight junction protein 3 (zona occludens 3) (TJP3), mRNA. \NM_014428.1 \ILMN_1659610	-0.1113	-0.2781	-0.2228	-0.111	-0.3857	-0.1216	-0.2275	0.003044	-0.1805	-0.1104	-0.03767	-0.1058	-2.023e-07	-0.1073	-0.4523	-0.1051	0.09836	-0.1509	0.08578	0.1003	0.7267	-0.003255	0.9011	0.09208	0.6524	0.7701	1.161	1.593	-0.1679	2.255	0.3356	0.2176	0.4642	0.6993	1.02	0.02038	-0.02273
SYTL1 \Homo sapiens synaptotagmin-like 1 (SYTL1), mRNA. \NM_032872.1 \ILMN_1750785	-0.2762	-0.08136	-0.123	-0.1289	-0.1567	-0.08639	-0.162	-6.72e-08	-0.05967	-0.0601	-0.1729	-0.14	-0.1618	-0.08114	0.09704	-0.14	0.07917	0.4452	-0.01997	0.1914	1.023	0.8911	1.179	0.2398	0.471	0.5305	2.201	1.986	-0.2536	1.385	0.625	0.2429	0.3944	0.7695	0.567	-0.11	-0.01099
SMPDL3B \Homo sapiens sphingomyelin phosphodiesterase, acid-like 3B (SMPDL3B), transcript variant 1, mRNA. \NM_014474.2 \ILMN_1678095	-1.486e-07	-0.06879	-0.3	-0.1701	-0.3182	-0.2556	-0.07834	-0.02162	-0.3161	-0.199	0.01886	-0.2407	-0.2372	-0.2941	-0.158	-0.2125	0.05171	-0.02112	0.934	0.6427	0.9867	-0.007115	0.07336	-0.05141	1.522	1.691	2.184	2.342	-0.1117	2.552	0.2302	0.696	0.08212	0.4178	0.6308	0.4882	0.9748
SMPDL3B \Homo sapiens sphingomyelin phosphodiesterase, acid-like 3B (SMPDL3B), transcript variant 2, mRNA. \NM_001009568.1 \ILMN_1719660	0.08726	-0.2255	-0.1436	-0.1855	-0.1144	-0.2222	-0.1729	-0.04769	-0.1235	-0.04636	-0.1305	-0.2806	-7.72e-08	-0.1282	-0.01732	-0.04858	-0.1228	-0.1892	0.8907	0.4779	0.6552	0.07465	0.08706	0.02855	1.386	1.445	1.931	1.962	-0.08418	1.289	-0.1324	0.1284	0.004083	0.1505	0.02242	0.3279	0.4889
RAPGEF3 \Homo sapiens Rap guanine nucleotide exchange factor (GEF) 3 (RAPGEF3), mRNA. \NM_006105.3 \ILMN_2135258	-0.2565	-0.1781	-0.1356	-0.08157	-0.2269	-0.1083	-0.1032	-0.1588	-0.1169	-0.04953	-0.2249	0.0879	-0.1415	-0.1729	0.0625	0.4391	0.4536	3.75e-08	0.2578	1.731	2.039	1.428	1.835	1.923	0.7811	1.103	-0.1091	0.2526	0.03548	2.034	-0.1112	0.1682	-0.0666	0.003852	0.166	-0.2745	-0.04306
HKDC1 \Homo sapiens hexokinase domain containing 1 (HKDC1), mRNA. \NM_025130.2 \ILMN_1752502	-0.04799	-0.3222	-0.05544	-0.3304	-0.174	-0.1992	-0.1832	0.01035	1.091e-07	0.8518	0.3753	-0.00858	-0.2387	-0.07622	-0.1523	0.474	0.9856	0.8212	2.5	4.404	4.246	3.381	3.33	2.974	2.141	2.342	1.209	2.205	-0.09829	2.864	-0.2006	-0.1264	0.05206	-0.2975	-0.1608	-0.2566	-0.2419
GPR56 \Homo sapiens G protein-coupled receptor 56 (GPR56), transcript variant 3, mRNA. \NM_201525.1 \ILMN_2384122	0.3633	-0.6289	-0.6822	-0.3704	-0.4983	-0.7206	-0.08089	-0.4233	-0.3935	-0.4281	-0.3384	-0.5993	-0.5144	1.081	0.1129	-0.5033	2.985	2.526	2.888	4.649	5.964	1.532	3.166	3.852	2.296	4.323	2.3	1.176	0.3245	4.091	2.032	7.199e-08	-0.271	-0.4047	-0.5182	-0.2494	-0.4857
GPR56 \Homo sapiens G protein-coupled receptor 56 (GPR56), transcript variant 2, mRNA. \NM_201524.1 \ILMN_2352097	0.4634	-0.4811	-0.6673	-0.2009	-0.409	-0.5289	-0.03442	-0.3217	-0.4933	-0.2985	-0.1106	-0.3344	-0.3936	0.9711	1.808e-07	-0.3813	3.196	1.882	3.007	4.505	5.806	1.441	3.127	3.983	2.195	4.425	2.549	1.49	0.3775	4.209	1.896	0.343	-0.05604	-0.4515	-0.4474	-0.2673	-0.435
L1CAM \Homo sapiens L1 cell adhesion molecule (L1CAM), transcript variant 1, mRNA. \NM_000425.2 \ILMN_1739238	0.2009	-0.1764	0.04161	-0.08259	-0.1331	-0.2484	-0.1728	-0.007724	-0.07933	0.3614	0.3959	-0.1005	-1.631e-07	-0.1054	-0.1414	-0.2062	0.7054	1.057	1.901	1.48	1.903	1.693	2.743	0.5635	1.655	1.746	0.7981	-0.04221	-0.09258	1.662	0.3232	-0.3287	-0.06992	-0.02017	-0.1251	-0.03793	0.04714
TINAGL1 \Homo sapiens tubulointerstitial nephritis antigen-like 1 (TINAGL1), mRNA. \NM_022164.1 \ILMN_1807169	-0.3064	-0.1986	-0.3821	-0.02911	-1.799e-07	-0.3332	-0.3314	-0.2268	-0.2553	-0.0584	-0.1732	-0.2382	-0.03347	-0.1645	0.3648	-0.2096	1.324	1.797	0.876	2.421	1.47	0.8882	1.213	2.393	3.799	3.812	1.49	2.395	0.2749	2.758	1.993	0.8438	0.6181	-0.3297	-0.3713	-0.1854	-0.07777
WWC1 \Homo sapiens WW and C2 domain containing 1 (WWC1), mRNA. \NM_015238.1 \ILMN_1658619	-0.2387	1.222	-0.7111	-1.387	-0.8939	-0.8856	-0.6873	-0.7314	-0.7783	0.1585	-0.6526	-0.1653	-0.9219	-1.62	-1.472	-0.5486	1.258	-0.2004	1.349	2.82	2.262	1.441	2.387	3.431	2.695	3.142	2.956	2.537	0.4393	2.386	1.839	-0.6445	-0.2705	-1.628e-07	-0.3048	0.3346	0.195
LOC389641 \PREDICTED: Homo sapiens hypothetical gene supported by AK124295 (LOC389641), mRNA. \XM_944097.2 \ILMN_1713141	-0.1622	-0.08646	-0.1626	-0.07361	-0.09231	-0.1155	-0.03322	-0.04557	2.155e-07	0.1163	-0.166	-0.1031	-0.04751	-0.1098	-0.1575	-0.03574	0.7631	0.2985	0.9632	1.104	1.217	0.8547	1.124	1.236	1.64	1.71	1.071	1.132	0.7656	1.427	1.046	-0.3014	-0.3864	-0.6255	-0.2798	0.9047	1.01
RHOF \Homo sapiens ras homolog gene family, member F (in filopodia) (RHOF), mRNA. \NM_019034.2 \ILMN_1652918	-0.1685	-0.3627	-0.1696	-0.3095	-0.3968	-0.0878	-0.3575	-0.1834	-0.01268	0.03988	-0.237	-0.1166	-0.06106	-0.08923	-0.1235	-5.441e-08	0.8964	0.5494	1.204	0.7716	0.6103	1.496	1.79	2.159	2.484	1.941	1.373	1.978	0.7013	2.435	1.558	-0.321	-0.2347	0.08213	0.2193	-0.1075	-0.01798
FAM84B \Homo sapiens family with sequence similarity 84, member B (FAM84B), mRNA. \NM_174911.3 \ILMN_1670807	0.04164	-0.09751	-0.301	-0.5871	0.05755	-0.5254	-0.5132	-0.215	-0.415	-0.1902	-2.282e-07	0.2255	-0.1267	-0.757	-0.7281	-0.1431	1.12	0.926	4.846	3.238	4.493	4.702	4.943	2.252	4.746	4.625	2.948	3.608	0.6532	4.325	2.275	-0.6525	-0.4997	-0.2826	-0.2246	-0.5962	-0.8463
KIAA1026 \Homo sapiens kazrin (KIAA1026), transcript variant B, mRNA. \NM_001018000.2 \ILMN_1798458	-0.1929	-0.0311	-0.2662	-0.01558	-0.2138	-0.35	-0.2	-0.3571	-0.2436	-0.2427	-0.3459	-0.3724	-0.3905	0.4885	0.1304	0.1089	-0.258	-1.928e-07	2.84	1.582	1.735	2.358	2.535	2.036	1.846	2.194	1.553	2.288	1.832	2.408	0.7593	-0.5719	-0.5811	-0.4856	-0.4245	0.4558	0.5364
KIAA1026 \Homo sapiens kazrin (KIAA1026), transcript variant B, mRNA. \NM_001018000.2 \ILMN_1770927	-0.2069	0.07117	-0.1478	-0.05508	-0.1577	-0.2477	-0.1226	-0.2775	-0.05791	-1.254e-07	-0.4815	-0.01007	-0.08624	-0.175	0.06872	-0.08198	-0.08411	-0.1092	1.551	1.266	1.13	1.818	1.683	1.612	1.115	1.359	0.9452	1.506	0.5545	1.248	0.3627	-0.2853	-0.193	0.0212	-0.1548	0.1915	0.2387
RAB17 \Homo sapiens RAB17, member RAS oncogene family (RAB17), mRNA. \NM_022449.1 \ILMN_2052373	-0.1137	-0.1953	-0.2865	-0.1726	0.08326	-0.2064	-0.3859	-0.05924	-0.1668	-0.07791	-0.1343	7.861e-08	-0.07301	-0.01478	0.02303	0.2123	2.52	0.2915	1.663	4.252	3.85	0.1684	2.289	2.54	2.875	3.255	3.053	4.173	0.08672	3.661	2.899	-0.243	-0.1433	-0.1202	-0.4937	-0.4574	-0.4953
LOC651957 \PREDICTED: Homo sapiens hypothetical protein LOC651957 (LOC651957), mRNA. \XM_945048.1 \ILMN_1737110	-0.05364	-0.1762	-0.2148	-0.2154	-0.08251	-0.1834	-0.2956	0.08493	-0.07977	-0.1034	-0.08131	-0.1171	0.0805	-0.1419	-0.05229	-0.07754	2.397	0.9267	1.431	3.594	3.869	2.328	2.762	3.956	2.963	2.982	3.965	4.672	1.119	3.575	0.05624	-0.05599	0.02394	-0.1658	-1.974e-07	-0.2299	-0.201
LOC642299 \PREDICTED: Homo sapiens hypothetical protein LOC642299 (LOC642299), mRNA. \XM_930677.1 \ILMN_1810431	-0.1153	0.06767	-0.3794	-0.2805	-0.3583	-0.1631	-0.4366	-5.009e-08	-0.1464	-0.3418	-0.4942	-0.1703	-0.2882	0.02114	-0.6215	-0.5599	1.736	0.3081	1.467	3.341	3.725	2.369	3.395	3.86	3.264	3.507	4.297	3.816	0.8107	3.152	1.233	-0.1232	-0.1267	-0.1976	-0.003948	0.04928	-0.04776
HOOK1 \Homo sapiens hook homolog 1 (Drosophila) (HOOK1), mRNA. \NM_015888.4 \ILMN_1741406	-0.236	-0.4611	-0.4205	-0.5004	-0.598	-0.4607	-0.5399	-0.2651	-0.269	-0.4057	-0.3087	-0.4745	-0.2743	-0.5062	-0.3589	-0.3989	0.3102	0.1798	2.011	0.8311	1.191	1.699	2.568	2.183	3.821	4.018	1.168	3	7.119e-08	1.882	1.359	1.151	1.342	-0.338	-0.4589	0.08944	0.05343
MYO5C \Homo sapiens myosin VC (MYO5C), mRNA. \NM_018728.2 \ILMN_1808789	-0.4394	-0.2885	-0.6314	-0.4995	-0.3168	-0.4961	-0.555	-0.4129	-0.3758	-0.4068	0.09896	-0.3577	-0.1722	-0.4495	-0.5499	-0.6042	0.7008	0.3718	0.4639	0.2085	0.3762	1.53	2.003	0.9504	2.931	2.748	2.591	2.295	0.556	1.897	0.3758	0.05077	-0.2601	-0.4158	-0.402	1.669e-07	0.1709
LOC388564 \PREDICTED: Homo sapiens hypothetical gene supported by BC052596 (LOC388564), mRNA. \XM_498725.3 \ILMN_1748827	-0.4186	-0.3116	-0.272	-0.4854	-0.237	-0.3186	-0.4097	-0.5356	-0.4144	-0.3765	-0.1293	-2.813e-08	0.1664	-0.0401	-0.8155	0.306	0.5412	0.7128	0.6597	2.396	1.887	2.022	2.906	1.528	3.802	3.734	3.083	3.354	0.6115	1.342	1.26	0.1971	-0.1752	-1.014	-1.061	-0.4614	-0.4099
SH2D3A \Homo sapiens SH2 domain containing 3A (SH2D3A), mRNA. \NM_005490.1 \ILMN_1772466	-0.08069	-0.1528	-0.08426	-0.229	-0.2023	-0.06918	-0.1726	-0.1476	-0.174	-0.1414	-0.1491	0.01246	-0.1773	-0.1487	-0.1619	-0.2221	0.08655	-0.07943	0.2752	0.4046	0.7373	0.3399	1.143	-0.06398	1.157	0.9192	1.303	1.223	1.794e-07	1.518	1.173	0.3963	0.359	0.1416	0.1938	-0.1898	0.2468
CRB3 \Homo sapiens crumbs homolog 3 (Drosophila) (CRB3), transcript variant 2, mRNA. \NM_139161.2 \ILMN_1723092	-0.2059	-0.1891	1.116e-08	-0.1154	-0.1773	-0.2698	-0.2728	-0.2432	-0.1599	-0.1434	-0.2222	-0.3929	0.08201	-0.195	-0.1895	0.0399	-0.1476	-0.1775	0.2099	1.399	1.892	1.978	3.502	0.7066	3.689	3.561	3.039	4.27	-0.256	3.396	0.9992	0.7127	0.8941	0.3949	0.622	-0.15	-0.01917
CRB3 \Homo sapiens crumbs homolog 3 (Drosophila) (CRB3), transcript variant 3, mRNA. \NM_174881.2 \ILMN_2405680	-0.06465	-0.1763	-0.06607	-0.2833	-0.318	-0.04216	1.724e-07	0.01751	-0.1042	-0.06206	-0.09907	-0.3063	0.1728	-0.2291	-0.01361	-0.1071	0.05233	-0.3046	-0.2574	1.196	1.475	1.68	3.233	0.4136	3.489	3.267	2.705	4.151	-0.156	2.96	1.039	0.3996	0.743	0.2472	0.2176	-0.223	-0.07675
TGFA \Homo sapiens transforming growth factor, alpha (TGFA), transcript variant 2, mRNA. \NM_001099691.1 \ILMN_1805175	0.2658	0.1806	-0.1203	0.05314	-0.1536	-0.2074	-0.2785	-0.1278	-0.2915	-8.229e-08	-0.2619	-0.0251	-0.01611	-0.1042	-0.22	-0.2584	2	0.8612	3.202	3.253	2.298	3.149	1.774	0.4923	3.43	1.898	2.663	3.664	2.27	1.995	1.255	-0.1203	-0.05614	-0.2504	-0.2845	-0.1459	-0.2445
TGFA \Homo sapiens transforming growth factor, alpha (TGFA), mRNA. \NM_003236.1 \ILMN_2083946	-7.296e-08	0.6153	-0.2724	-0.3538	-0.4599	-0.2152	-0.3253	-0.1281	-0.4803	0.08799	-0.09629	-0.2043	-0.1196	-0.4075	-0.01039	-0.3349	2.362	1.188	3.246	3.824	2.831	4.16	2.23	0.2026	4.041	2.375	2.858	3.718	2.447	2.346	1.695	-0.1128	-0.05237	0.0003233	-0.5756	-0.2644	-0.4193
PTPN6 \Homo sapiens protein tyrosine phosphatase, non-receptor type 6 (PTPN6), transcript variant 2, mRNA. \NM_080548.3 \ILMN_1738675	-0.1062	-0.3592	-0.2675	-0.3965	0.03833	-0.2906	-0.1874	-0.004864	-1.413e-08	-0.1441	0.1544	-0.06963	-0.3389	-0.2816	-0.7093	-0.2918	0.4313	0.7785	0.8024	0.9147	1.483	0.356	0.5847	1.158	0.6071	0.9166	1.026	1.379	-0.2524	1.309	1.186	1.095	1.39	-0.2982	-0.01209	-0.2906	-0.3589
SPINT2 \Homo sapiens serine peptidase inhibitor, Kunitz type, 2 (SPINT2), mRNA. \NM_021102.2 \ILMN_1800739	-2.194	-2.329	-2.174	-1.985	-1.95	-2.305	-2.022	-1.013	-1.851	-2.003	-1.647	-2.188	-0.6429	-2.023	-2.084	-1.965	2.795	2.155	4.264	4.03	3.89	4.618	5.213	3.337	4.945	5.601	4.444	4.966	0.9862	4.871	5.596	4.068	4.157	-2.092	-1.934	-1.489e-08	0.003656
RHPN2 \Homo sapiens rhophilin, Rho GTPase binding protein 2 (RHPN2), mRNA. \NM_033103.3 \ILMN_1753143	-0.8894	-0.2221	-0.6308	0.03422	0.2602	-0.8569	-0.827	-0.2269	-0.2798	-0.008363	2.487e-07	-0.2513	-0.7497	-1.101	-1.206	-0.4667	0.6647	0.8944	2.479	1.197	0.881	1.06	1.745	0.8914	2.172	3.275	2.112	1.2	-0.4223	1.914	2.128	1.551	1.427	-0.3331	-0.2505	-0.4457	-0.6865
ELF3 \Homo sapiens E74-like factor 3 (ets domain transcription factor, epithelial-specific ) (ELF3), mRNA. \NM_004433.3 \ILMN_1769201	-0.1462	-0.1217	-0.1817	9.378e-08	-0.2103	-0.1439	-0.09583	-0.1785	0.01901	-0.05797	-0.2098	-0.2163	-0.2973	-0.2503	-0.07897	-0.1367	-0.2969	-0.1959	0.5277	0.5816	1.564	0.8039	2.414	2.162	1.667	1.582	2.578	1.972	0.0285	2.52	2.377	1.922	2.007	-0.1722	0.467	-0.02937	0.09459
TACSTD1 \Homo sapiens tumor-associated calcium signal transducer 1 (TACSTD1), mRNA. \NM_002354.1 \ILMN_2160209	-0.2071	-0.2193	0.02627	-0.1629	-0.1164	-0.2366	-0.02804	0.1301	-0.2989	-0.04562	-0.2379	-0.1315	-0.08754	-0.2353	-0.1667	0.004681	-0.2762	-0.1801	0.1559	0.637	0.64	0.3306	0.6727	0.3334	1.44	1.329	1.112	1.229	7.071e-08	0.9879	0.767	0.7795	1.149	-0.1051	-0.1929	0.07039	-0.222
TACSTD1 \Homo sapiens tumor-associated calcium signal transducer 1 (TACSTD1), mRNA. \NM_002354.1 \ILMN_2160210	-1.044	-0.8805	-0.9235	-0.9257	-1.02	-0.9894	-1.017	0.6003	-0.9319	-0.7053	-0.885	-0.9841	0.5606	-0.9833	-1.088	-0.7847	-0.7995	-1.133	3.429	4.595	4.945	3.338	5.161	3.869	5.841	5.671	5.512	5.597	-0.1772	5.469	4.644	5.262	5.606	1.944e-07	0.2302	-0.2278	0.3031
EPCAM \Homo sapiens epithelial cell adhesion molecule (EPCAM), mRNA. \NM_002354.2 \ILMN_3249032	-0.2523	-0.3668	-0.5221	-0.5793	-0.6549	-0.523	-0.489	0.469	-0.4468	-0.3734	-0.2604	-0.5344	0.2876	-0.4843	-0.5069	-0.5442	-0.3545	-0.4711	2.906	4.269	4.413	2.707	4.596	3.484	5.476	5.318	4.922	5.163	-0.2808	5.059	4.177	4.83	5.114	9.248e-08	0.2666	-0.02954	0.1873
NUP62CL \Homo sapiens nucleoporin 62kDa C-terminal like (NUP62CL), mRNA. \NM_017681.1 \ILMN_1756550	-0.009776	0.1587	-0.07345	-0.1748	-0.2918	-0.02324	-0.06765	-0.1613	-0.1644	-0.1555	-1.092e-07	-0.02242	-0.04771	-0.04419	-0.2225	-0.1802	0.2184	0.4075	0.3132	1.285	1.531	1.129	1.151	0.7246	2.057	1.602	1.717	1.665	0.704	0.5901	1.422	1.311	0.9365	-0.1829	-0.05866	-0.02886	-0.1354
CDH1 \Homo sapiens cadherin 1, type 1, E-cadherin (epithelial) (CDH1), mRNA. \NM_004360.2 \ILMN_1770940	0.1149	-0.07159	-0.214	-0.2754	-0.1628	-0.199	-0.1857	0.4218	-0.06801	-0.2947	-0.2749	-0.2472	0.08704	-1.117e-07	-0.09756	-0.2422	0.1406	-0.4968	0.5863	4.477	5.769	0.8685	3.443	5.186	5.111	5.543	5.146	4.634	-0.104	1.254	4.668	2.738	3.105	-0.1639	-0.3666	-0.3422	-0.3058
TMEM139 \Homo sapiens transmembrane protein 139 (TMEM139), mRNA. \NM_153345.1 \ILMN_1683470	0.1251	-0.08173	-0.2475	-0.2846	-0.2708	-0.3328	-0.3337	-0.1478	-0.1918	-0.01416	-0.1646	-0.08353	-0.0918	-0.04642	-0.1572	-0.07634	1.66	1.686	1.272	0.7298	1.424	0.8815	1.578	2.329	0.8057	0.9189	1.621	2.221	0.1556	0.6123	0.8943	0.1817	0.03268	8.718e-08	-0.2283	-0.1309	-0.2355
S100A13 \Homo sapiens S100 calcium binding protein A13 (S100A13), transcript variant 4, mRNA. \NM_001024212.1 \ILMN_1814799	0.1377	0.5862	8.849e-08	-0.3731	-0.08524	-0.1437	-0.3224	-0.213	-0.1559	-0.08986	0.4365	-0.4333	-0.3991	-0.7721	-0.2614	-0.2696	2.791	2.754	2.051	2.017	1.522	3.111	2.252	4.269	3.002	2.18	2.443	2.41	2.135	3.177	0.7029	-0.7327	-1.052	-0.01884	-0.3203	-1.152	-1.292
PAX8 \Homo sapiens paired box 8 (PAX8), transcript variant PAX8D, mRNA. \NM_013953.3 \ILMN_2319292	-0.2124	-0.2356	1.793e-08	-0.05798	-0.1905	0.06526	-0.1235	-0.06143	0.01317	0.05274	-0.1718	-0.2478	0.3879	-0.3867	-0.1994	-0.02414	3.583	3.68	2.201	0.9229	1.188	1.667	1.503	2.829	3.263	2.379	2.001	3.244	1.641	3.337	-0.08208	-0.2151	-0.2898	-0.1799	-0.3688	-0.193	-0.03208
PAX8 \Homo sapiens paired box 8 (PAX8), transcript variant PAX8A, mRNA. \NM_003466.3 \ILMN_1708534	-0.5238	-4.34e-08	-0.07518	-0.2526	-0.3501	0.1418	0.4262	-0.1779	-0.5777	0.8255	-0.2188	-0.4261	0.3776	-0.4508	-0.3414	-0.3594	3.437	4.026	3.71	3.069	3.225	3.152	3.368	3.503	5.087	4.754	2.869	3.379	2.666	3.433	-0.5011	-0.4227	-0.3718	-0.5065	-0.2948	-0.387	-0.3434
PAX8 \Homo sapiens paired box 8 (PAX8), transcript variant PAX8A, mRNA. \NM_003466.3 \ILMN_1656563	-0.2008	0.1223	-0.08433	-0.06043	-0.1296	-0.02085	0.1175	-1.419e-07	-0.1447	-0.03139	-0.006541	0.002922	-0.01834	-0.04224	-0.05598	-0.1658	0.7866	1.29	1.197	1.035	0.7918	0.6339	0.816	0.4996	2.208	1.795	0.3538	0.9706	0.2927	0.7029	-0.07672	-1.419e-07	-0.104	-0.08123	-0.1206	-0.005863	0.03885
UGT2B7 \PREDICTED: Homo sapiens UDP glucuronosyltransferase 2 family, polypeptide B7, transcript variant 3 (UGT2B7), mRNA. \XM_943434.1 \ILMN_1718833	-0.01682	-0.1073	0.1355	-0.1541	-0.04112	-0.06956	-0.2037	0.04988	-0.2195	-0.2589	-0.1543	-0.3004	-0.08942	0.02624	-0.1854	-0.06151	0.95	2.555	1.175	1.178	1.695	0.5989	0.5977	1.642	2.265	1.65	3.086	2.255	0.9848	0.3512	-0.2269	1.332e-07	-0.1431	-0.06723	-0.2837	0.001922	-0.1915
UGT2B17 \Homo sapiens UDP glucuronosyltransferase 2 family, polypeptide B17 (UGT2B17), mRNA. \NM_001077.2 \ILMN_1808677	-0.1278	0.1327	-0.1783	-0.09897	2.271e-07	-0.225	-0.08869	-0.001893	-0.1064	-0.07757	-0.1369	-0.1207	-0.2534	-0.1615	-0.1433	0.07312	0.7157	1.631	0.8819	0.8575	1.337	0.4824	0.5926	1.17	1.773	1.711	2.376	2.376	0.9848	0.2416	-0.3277	1.247	0.4969	-0.1261	-0.1661	-0.1483	-0.02691
UGT2B7 \PREDICTED: Homo sapiens UDP glucuronosyltransferase 2 family, polypeptide B7 (UGT2B7), mRNA. \XM_001128725.1 \ILMN_1679194	-0.7579	-0.9148	-0.8772	-0.5606	-0.9121	-0.8909	-0.7693	0.03684	-0.97	-0.2667	-0.4792	-0.5287	-0.6205	2.365e-07	-0.7697	-0.7036	2.497	3.952	2.643	2.756	3.568	2.043	2.471	3.292	4.158	3.602	4.9	4.302	2.753	1.169	0.06899	2.818	1.898	-0.6393	-0.6517	-0.6401	-0.5957
UGT2B7 \PREDICTED: Homo sapiens UDP glucuronosyltransferase 2 family, polypeptide B7 (UGT2B7), mRNA. \XM_001128725.1 \ILMN_1755897	-0.5061	-0.5308	-0.4692	-0.2968	-0.5266	-0.2903	-0.4424	0.3833	-0.5708	-0.219	-0.2984	-0.4702	-4.964e-08	0.1008	-0.239	-0.3459	3.172	4.562	3.236	3.359	4.104	2.613	2.914	3.901	4.74	4.231	5.558	4.881	3.386	1.795	-0.01587	3.134	2.039	-0.5382	-0.4731	-0.5138	-0.5633
UGT2B11 \Homo sapiens UDP glucuronosyltransferase 2 family, polypeptide B11 (UGT2B11), mRNA. \NM_001073.1 \ILMN_1810233	-0.3577	-0.1932	-0.1968	-0.1801	-0.1273	-0.2566	-0.1674	0.1363	-0.1491	-0.1017	-7.57e-08	-0.09818	0.2562	-0.3584	-0.007505	-0.173	1.783	3.566	2.101	1.971	2.642	1.335	1.68	2.637	3.337	2.767	4.296	3.412	2.154	1.08	-0.01459	2.059	0.5582	-0.01172	-0.1443	-0.1579	-0.3483
LOC728811 \PREDICTED: Homo sapiens similar to UDP glycosyltransferase 2 family, polypeptide B17 (LOC728811), mRNA. \XR_015382.1 \ILMN_1740443	-0.3131	-0.2276	-0.4403	-0.215	-0.2884	-0.3708	-0.2821	0.2559	-0.3035	-0.4061	-0.1937	-0.2528	0.08506	-0.01041	-0.4061	-0.2655	1.849	3.315	2.103	1.936	2.64	1.328	1.73	2.587	3.461	2.889	4.269	3.571	2.122	0.7535	-2.038e-07	1.505	1.055	-0.3024	-0.3358	-0.4145	-0.4616
UGT2B11 \Homo sapiens UDP glucuronosyltransferase 2 family, polypeptide B11 (UGT2B11), mRNA. \NM_001073.1 \ILMN_2162819	0.1996	-0.05353	-0.03171	-0.01972	-0.2287	-0.113	-0.1894	-0.1613	-0.2279	1.4e-07	-0.2002	0.2165	-0.103	-0.09406	-0.08252	-0.2064	0.252	0.9681	0.4676	0.5138	0.8732	0.4465	0.1713	0.9517	1.282	1.313	1.723	1.354	0.5942	0.06407	-0.06636	1.871	0.4923	-0.2222	-0.2006	-0.5106	-0.147
DCDC2 \Homo sapiens doublecortin domain containing 2 (DCDC2), mRNA. \NM_016356.3 \ILMN_1712419	-0.4156	-0.5475	-0.3444	-0.1496	-0.1814	-0.387	-0.3277	-0.3247	-0.3085	-0.22	-0.3711	-0.2269	0.04247	-0.2764	-0.184	-0.3581	2.46	2.943	2.405	3.19	3.703	1.727	3.857	2.062	3.022	3.675	1.456	3.394	-0.131	0.9882	-0.2963	1.627	1.379	-6.604e-08	-0.02908	0.4559	0.5226
TCF2 \Homo sapiens transcription factor 2, hepatic; LF-B3; variant hepatic nuclear factor (TCF2), transcript variant a, mRNA. \NM_000458.1 \ILMN_1778337	-0.01921	0.06484	-0.2323	-0.1164	-0.1908	-0.02039	-0.1541	-0.01123	0.003081	-0.07356	-0.1871	-0.1112	-0.08497	-0.09729	-0.2526	-0.2128	-0.0864	-0.2863	3.589	2.142	2.684	1.705	2.225	2.591	3.637	3.944	1.065	3.483	0.1383	0.198	-0.2134	1.083	1.409	-5.95e-08	0.00558	-0.03454	0.03467
HNF1B \Homo sapiens HNF1 homeobox B (HNF1B), transcript variant 1, mRNA. \NM_000458.2 \ILMN_3235709	-0.1225	-0.4059	-0.09423	0.09465	-0.0648	-0.008414	-0.135	0.3081	-0.02958	0.0112	-0.3048	-0.06499	0.152	0.1336	-0.1675	-0.2269	-0.07135	-0.2098	3.786	2.04	2.869	1.87	2.381	2.828	3.785	4.093	1.488	3.393	0.2362	-0.1808	-0.03798	1.191	1.577	-0.1148	-0.1171	8.803e-08	-0.1387
TBC1D8 \Homo sapiens TBC1 domain family, member 8 (with GRAM domain) (TBC1D8), mRNA. \NM_007063.3 \ILMN_1735495	-0.5358	-0.3063	-0.3879	-0.3206	-0.2571	-0.4911	-0.5536	-0.6025	-0.4841	-0.5475	-0.4767	-0.5316	-0.3229	-0.2715	-0.4065	-0.1957	3.865e-08	0.3702	0.5543	1.191	0.6372	0.672	0.6615	1.773	1.86	1.273	0.7207	1.731	1.067	2.294	1.59	0.4402	0.3746	0.04739	-0.1539	-0.1815	0.2103
SGPP2 \PREDICTED: Homo sapiens sphingosine-1-phosphate phosphotase 2 (SGPP2), mRNA. \XM_938742.1 \ILMN_1811364	-0.4646	6.447e-08	-0.4529	-0.3979	-0.4579	-0.572	-0.5313	-0.432	-0.2745	-0.1523	-0.2349	-0.2288	0.4848	-0.302	-0.2051	1.262	2.393	0.4301	-0.3863	1.076	1.296	1.503	2.57	2.637	2.513	2.925	1.156	3.627	1.805	4.983	2.867	0.3686	0.3299	-0.4622	-0.4245	-0.3142	-0.3055
CST6 \PREDICTED: Homo sapiens cystatin E/M (CST6), mRNA. \XM_001129442.1 \ILMN_1697733	-0.1586	-0.05041	-0.1698	-0.03877	-0.1419	-0.005433	0.01893	-0.1202	0.03045	-0.2352	-0.006758	0.09211	0.3213	0.108	-0.1069	-0.3441	0.5457	-0.09949	0.1656	0.02643	0.4848	-1.52e-07	1.745	0.2462	4.254	4.261	1.536	5.146	0.06182	2.31	0.2097	-0.3387	-0.1482	-0.09808	-0.1593	-0.07598	-0.0495
CST6 \Homo sapiens cystatin E/M (CST6), mRNA. \NM_001323.2 \ILMN_1698666	-0.1316	-0.07683	-0.1133	-0.2335	-0.09162	-0.1591	-0.1677	-0.01694	0.00672	0.02599	0.1217	0.03892	0.6909	1.303e-07	-0.01305	-0.1022	1.226	0.09473	-0.2888	0.1616	0.7176	-0.05542	2.516	-0.05217	5.242	5.349	2.246	6.126	0.297	3.158	0.744	-0.1017	0.01317	-0.1685	-0.1465	-0.1561	-0.1642
SFTA2 \Homo sapiens surfactant associated 2 (SFTA2), mRNA. \NM_205854.2 \ILMN_1703864	0.008962	0.04022	-0.1121	-0.1697	-0.1488	0.0618	-0.07331	-0.03327	0.01765	-0.1064	0.01179	-0.01322	0.2007	-0.1147	-0.162	-0.06617	-0.184	-0.1965	-1.848e-08	-0.1176	0.05063	-0.03282	0.3399	0.1974	2.052	1.502	1.607	4.13	0.01982	-0.04815	0.6173	0.1949	-0.1591	0.01396	0.04213	-0.1527	-0.2529
LOC652183 \PREDICTED: Homo sapiens hypothetical LOC652183 (LOC652183), mRNA. \XM_941544.2 \ILMN_1778301	-0.4303	0.1055	0.06514	-0.1209	-0.2898	0.1734	-0.327	0.0884	-0.1874	0.02331	0.1304	-0.2395	-0.03239	-0.2525	-0.3669	-0.3207	0.4056	-0.004138	-1.703e-07	-0.05421	0.1192	-0.04472	0.4416	0.1412	1.277	1.208	1.867	1.526	0.06131	0.4385	0.7061	-0.1583	0.05883	-0.4446	-0.495	-0.1484	-0.1791
C6orf132 \PREDICTED: Homo sapiens chromosome 6 open reading frame 132 (C6orf132), mRNA. \XM_941544.3 \ILMN_3252665	-0.2294	0.2168	0.03083	0.02068	-0.01349	0.08362	-0.1432	0.04559	-0.02326	0.3859	0.3565	-0.004829	0.03789	-0.1674	-0.1052	-0.134	0.6063	0.2205	-0.2114	-0.0437	0.2245	-0.1624	0.5061	-3.828e-08	1.304	1.147	1.574	1.304	-0.06048	0.4516	0.2294	-0.3093	-0.1459	-0.2212	-0.1843	-0.317	-0.2723
FOLR1 \Homo sapiens folate receptor 1 (adult) (FOLR1), transcript variant 7, mRNA. \NM_016724.1 \ILMN_2346339	-0.1492	0.1445	-1.035e-07	-0.1071	-0.2685	-0.007727	-0.02402	0.05453	-0.1197	-0.07624	-0.1448	-0.2556	-0.01102	-0.2716	0.005594	-0.2076	-0.0886	-0.1096	-0.1261	0.03598	-0.01078	2.343	5.176	3.012	2.012	1.832	3.188	3.677	0.1519	1.837	1.981	1.713	2.328	0.3036	1.18	-0.1294	-0.08786
FOLR1 \Homo sapiens folate receptor 1 (adult) (FOLR1), transcript variant 8, mRNA. \NM_016731.2 \ILMN_1661733	-0.03049	-0.09146	-0.1178	-0.002588	-0.1332	-0.08084	-0.124	-0.0876	-0.2029	-0.2489	-0.04021	0.1079	0.3641	-0.2469	0.07328	-0.2452	1.664e-07	-0.1144	-0.1958	-0.2812	-0.03773	2.413	4.853	2.898	1.984	1.509	2.909	3.373	0.03996	1.508	1.945	1.535	2.237	0.3561	1.023	0.06358	-0.1954
MGC13057 \Homo sapiens hypothetical protein MGC13057 (MGC13057), mRNA. \NM_032321.1 \ILMN_1787526	-0.267	-0.1632	-0.1265	0.05118	-0.2052	-0.113	0.008985	-0.09096	0.1011	-0.005238	-0.08521	-0.1091	0.0557	-0.08025	-0.09654	-0.1099	-2.305e-07	-0.1531	0.1368	-0.01267	-0.04114	2.164	3.075	2.966	1.834	1.572	2.572	3.076	1.59	-0.06414	0.2223	-0.05007	-0.05157	0.06589	0.1592	0.8647	0.7811
WNT7A \Homo sapiens wingless-type MMTV integration site family, member 7A (WNT7A), mRNA. \NM_004625.3 \ILMN_1778575	-0.07586	-0.003718	-0.0304	-0.1981	0.08087	-0.1234	-0.04469	0.1681	-1.595e-07	-0.09437	-0.1626	-0.3263	0.2462	0.263	0.1424	-0.1532	0.1586	0.01625	-0.05333	-0.1033	-0.08312	4.77	3.349	4.714	3.081	1.657	4.325	4.905	0.01128	2.868	0.07947	-0.1083	0.09659	-0.03097	-0.1252	-0.1149	-0.0918
MYEOV \Homo sapiens myeloma overexpressed (in a subset of t(11;14) positive multiple myelomas) (MYEOV), mRNA. \NM_138768.2 \ILMN_2198413	-0.1021	-0.1375	0.1172	0.005598	1.535e-07	-0.3326	0.201	0.1124	-0.03405	-0.04491	-0.2541	-0.05474	-0.2518	-0.0487	-0.1634	-0.2842	-0.1949	-0.1894	-0.06395	1.132	0.592	2.537	2.956	3.486	2.8	0.1823	4.193	3.374	0.1839	1.438	-0.07232	1.677	1.625	-0.1675	-0.08074	-0.07846	0.04104
UCA1 \Homo sapiens urothelial cancer associated 1 (non-protein coding) (UCA1), non-coding RNA. \NR_015379.2 \ILMN_3239254	-0.2104	-0.3008	-0.2564	-0.1205	-0.3084	-0.3392	-0.4656	1.091	-0.1871	-0.2749	0.5331	-0.02636	-1.424e-07	-0.1536	-0.303	-0.2672	-0.4611	-0.1508	-0.1166	0.5467	0.9952	3.612	4.445	2.376	5.083	4.396	6.383	4.642	0.7671	0.5709	3.199	0.1371	0.1817	1.158	1.551	-0.1505	-0.2046
TSPAN1 \Homo sapiens tetraspanin 1 (TSPAN1), mRNA. \NM_005727.2 \ILMN_1747546	0.6783	-0.8325	-0.4432	-0.2361	-0.02111	-0.1514	-0.2568	-0.02188	-0.09972	0.01597	0.6149	0.3118	-0.2419	0.1136	-0.3341	0.468	-0.1144	-0.3153	-0.307	-0.2595	-0.4393	2.415	2.747	2.217	2.986	2.864	2.46	2.874	0.476	1.509	0.9679	0.3543	0.9371	6.39e-08	-0.05598	-0.5313	-0.3449
LOC644760 \PREDICTED: Homo sapiens hypothetical protein LOC644760 (LOC644760), mRNA. \XM_932354.1 \ILMN_1661743	0.3315	-0.1375	-0.2093	-0.3158	-0.1367	-0.2804	-0.338	-1.319e-07	-0.3103	0.007156	0.5056	-0.1237	-0.1695	-0.3857	-0.4358	0.1211	0.1002	-0.1125	-0.07615	-0.06713	-0.1034	0.6169	1.566	1.293	1.101	0.7219	2.591	0.9816	-0.08143	0.412	1.025	0.6037	0.4114	-0.274	-0.06713	0.1176	0.004094
LAMB3 \Homo sapiens laminin, beta 3 (LAMB3), transcript variant 1, mRNA. \NM_000228.2 \ILMN_1715684	-0.002569	7.821e-08	0.1861	0.4513	-0.233	-0.1882	-0.2064	-0.03216	0.0867	0.9791	0.6837	-0.7764	-0.7771	0.3093	0.5328	-0.4429	-0.05761	1.392	-0.8354	-1.32	-1.256	2.99	2.662	1.499	3.519	2.537	3.536	3.77	1.432	3.884	3.288	-0.7128	-0.7222	-1.597	-1.43	-1.299	-1.34
PKP3 \Homo sapiens plakophilin 3 (PKP3), mRNA. \NM_007183.2 \ILMN_1753457	0.03557	-0.02629	0.06489	1.817e-07	-0.04486	-0.2856	-0.07223	-0.14	-0.2774	-0.3339	-0.07867	-0.0837	-0.1143	-0.2261	-0.04439	-0.151	0.4939	1.064	0.01823	0.875	0.9563	1.218	1.78	-0.02122	1.563	1.236	2.278	1.903	0.1618	0.7337	1.821	0.6321	0.4344	-0.1111	-0.1957	-0.1981	-0.04346
EPS8L1 \Homo sapiens EPS8-like 1 (EPS8L1), transcript variant 1, mRNA. \NM_133180.1 \ILMN_1671600	-0.3514	-0.1176	-0.07734	-0.1604	0.03981	-0.2172	-0.2455	-0.03624	-0.1576	-0.01517	0.0684	-0.0255	-2.369e-08	0.08241	-0.05251	-0.0312	0.08529	0.1693	-0.1388	0.09786	-0.1072	0.2124	0.5533	-0.07913	1.891	2.165	1.801	2.019	-0.1553	1.13	0.2092	0.1804	0.1564	0.3443	0.494	-0.1543	-0.1793
BSPRY \Homo sapiens B-box and SPRY domain containing (BSPRY), mRNA. \NM_017688.2 \ILMN_3247560	-0.2774	-0.1305	-0.07539	-0.1699	0.1516	-0.02063	0.07194	0.04726	-1.191e-07	0.02367	-0.0054	-0.06956	-0.02	-0.1032	-0.1967	-0.0917	-0.2134	-0.1259	0.2423	-0.005245	-0.06472	0.07428	0.4834	0.05232	2.165	1.958	2.154	1.962	0.1865	1.724	0.07442	0.06768	0.1896	-0.1144	-0.0788	-0.1549	0.007219
TMPRSS4 \Homo sapiens transmembrane protease, serine 4 (TMPRSS4), transcript variant 2, mRNA. \NM_183247.1 \ILMN_1687358	-0.1429	0.002288	-0.1198	0.07191	-0.1233	-0.01937	0.01956	-0.09439	0.005029	-0.2152	-0.01288	-0.07931	0.07366	-0.03758	-0.01381	-0.07907	-0.3131	-0.1268	0.1338	0.05878	-0.01219	0.195	0.7674	0.5597	1.992	1.251	2.302	2.174	-2.169e-07	1.513	-0.0844	-0.06128	0.1165	0.001602	0.06274	-0.006887	-0.1126
TMPRSS4 \Homo sapiens transmembrane protease, serine 4 (TMPRSS4), transcript variant 1, mRNA. \NM_019894.2 \ILMN_1706021	0.1346	0.01307	0.0582	-0.1057	-0.159	0.06515	-0.07938	0.2619	-0.074	-0.05922	-0.0527	-0.1355	-0.1735	-0.2465	0.01657	-0.08956	0.1542	-0.0584	0.06365	-0.1472	-6.921e-08	-0.114	0.8178	0.3035	2.158	1.288	2.253	2.302	-0.01161	1.851	-0.2414	0.1471	-0.03191	-0.1442	0.2888	0.09721	-0.0126
PRSS22 \Homo sapiens protease, serine, 22 (PRSS22), mRNA. \NM_022119.3 \ILMN_1776925	-0.01982	-0.1626	-1.138e-07	-0.03539	-0.1512	0.07401	0.09107	-0.07875	-0.04348	0.2755	0.132	-0.05739	0.2422	0.01886	-0.1167	0.06894	-0.04205	-0.04158	-0.03207	0.05118	-0.231	-0.05066	0.07467	-0.01209	1.568	1.059	1.11	1.61	-0.02546	1.065	1.639	-0.04062	0.1297	-0.07899	0.00739	0.01199	-0.1194
LCN2 \Homo sapiens lipocalin 2 (LCN2), mRNA. \NM_005564.3 \ILMN_1692223	0.4338	-0.06397	-0.1966	-0.08824	-0.05309	-0.1145	-0.2095	0.3823	-0.1331	-0.03916	-0.35	-0.03197	0.7729	0.335	-0.3056	0.06379	1.002	0.6818	-0.01516	-0.07745	0.1104	2.113	4.208	1.093	5.716	5.263	5.397	6.132	1.125	7.833	3.377	-7.5e-08	-0.2398	-0.2599	-0.2494	-0.248	-0.5081
C1orf172 \Homo sapiens chromosome 1 open reading frame 172 (C1orf172), mRNA. \NM_152365.1 \ILMN_1676322	0.1543	-0.1004	0.11	-0.1735	0.3338	-0.06365	-0.09621	-0.02516	-0.2562	-0.1929	-0.004408	-0.2605	-0.09412	-0.1592	0.06002	0.03892	0.1006	0.1382	-0.04134	-1.121e-07	0.05517	-0.0003261	0.7491	-0.1613	1.309	1.134	1.442	1.606	-0.02765	1.124	1.348	0.1902	0.5182	-0.1491	-0.1534	0.02312	-0.2575
CLDN7 \Homo sapiens claudin 7 (CLDN7), mRNA. \NM_001307.3 \ILMN_2143685	0.08414	-0.1165	-0.3728	-0.2903	0.2381	5.489e-08	0.2321	0.4109	0.6248	-0.3284	0.7829	-0.1758	0.981	-0.2484	-0.3408	-0.008905	-0.1563	-0.2099	-0.0887	-0.3035	-0.1827	1.728	1.625	-0.2252	3.555	3.113	5.412	5.382	0.02112	4.953	3.833	0.2675	1.047	-0.2834	-0.09016	-0.4595	-0.3676
TMEM125 \Homo sapiens transmembrane protein 125 (TMEM125), mRNA. \NM_144626.1 \ILMN_1685709	-0.1305	0.06779	-0.05878	-0.06878	-0.069	-0.03148	-0.227	-0.1181	-0.2118	-0.1343	0.0004068	-0.02588	0.0602	-0.02071	-0.08683	-2.201e-07	0.01095	-0.1559	0.03915	-0.05688	0.01539	-0.2237	0.2404	-0.2671	2.136	2.289	2.351	3.079	-0.05582	3.82	1.532	0.1717	0.2265	0.05276	0.1004	0.04508	-0.04738
ST14 \Homo sapiens suppression of tumorigenicity 14 (colon carcinoma, matriptase, epithin) (ST14), mRNA. \NM_021978.2 \ILMN_1699887	-0.0652	-0.2583	-0.1829	-0.074	-0.2374	-0.08864	-0.2431	0.2424	0.05695	-0.1213	0.1139	-0.2758	0.1272	-0.08664	-0.05101	-0.04537	-0.1223	-0.0008391	0.08094	0.6036	0.7227	0.08113	0.5388	-0.05514	2.987	3.069	3.831	4.323	-0.06279	3.87	2.305	0.4728	0.644	0.05533	-7.859e-08	-0.4022	-0.01348
SPINT1 \Homo sapiens serine peptidase inhibitor, Kunitz type 1 (SPINT1), transcript variant 2, mRNA. \NM_003710.3 \ILMN_2375992	-0.05664	0.02977	-0.09617	-0.2092	-0.1195	-0.1397	0.09786	-1.192e-07	-0.07828	0.3181	0.2928	-0.277	-0.03101	-0.1492	0.5336	0.09655	0.7289	0.08696	-0.06689	-0.3546	-0.3457	0.2689	0.6702	-0.2243	2.158	2.206	2.127	3.282	-0.1395	3.365	1.779	1.104	1.049	-0.392	-0.4288	-0.5277	-0.3792
SPINT1 \Homo sapiens serine peptidase inhibitor, Kunitz type 1 (SPINT1), transcript variant 2, mRNA. \NM_003710.3 \ILMN_1724946	-0.1245	-0.05694	0.08377	-0.02207	-0.07991	0.03234	0.282	-0.04292	0.04802	0.06484	0.1486	-0.1985	-0.1064	-0.01191	0.113	-0.07766	0.1108	-0.007626	-0.08781	-6.25e-08	-0.1939	0.1957	0.2167	-0.1243	1.244	1.281	0.8893	1.6	-0.05947	1.792	0.6168	0.5048	0.4602	-0.0925	-0.1126	-0.005487	-0.1579
EPHA1 \Homo sapiens EPH receptor A1 (EPHA1), mRNA. \NM_005232.3 \ILMN_1664265	-0.1433	-0.02211	-0.2173	-0.01109	-0.1834	-0.001421	-0.01109	-0.05225	-0.0001577	-0.1299	-0.1148	0.2119	-0.0146	0.0224	0.01461	-0.1042	0.1283	1.939e-07	0.1286	0.2021	0.1984	0.1112	0.1334	0.1971	1.886	1.18	2.796	1.995	-0.1289	2.144	2.348	0.4698	0.5603	-0.09832	-0.1578	-0.02211	-0.1306
ICA1 \Homo sapiens islet cell autoantigen 1, 69kDa (ICA1), transcript variant 2, mRNA. \NM_004968.2 \ILMN_1814787	-0.2894	0.6387	0.1106	-0.4567	-0.3837	-0.473	-0.6621	-0.5702	-0.3713	-0.1199	-0.7916	-0.3879	-0.5613	-0.2709	-0.4927	-0.6864	0.7429	0.5088	0.439	-0.3667	-0.5325	0.6985	1.033	0.009779	2.766	2.721	1.893	2.218	0.1083	3.123	1.308	0.164	0.03304	0.03845	-1.128e-07	-0.8129	-0.6552
ICA1 \Homo sapiens islet cell autoantigen 1, 69kDa (ICA1), transcript variant 2, mRNA. \NM_004968.2 \ILMN_2365569	-0.1053	0.3678	-0.02701	-0.2609	1.873e-07	-0.08355	-0.2855	-0.207	-0.1025	0.1315	-0.2625	-0.2773	-0.3661	-0.118	-0.02566	-0.1565	0.2093	0.5692	0.1751	-0.2958	-0.4245	0.5685	0.5862	-0.002071	2.206	2.156	1.108	1.511	0.08331	2.211	0.8493	0.05299	0.4674	0.1312	0.1909	-0.02671	-0.1746
BIK \Homo sapiens BCL2-interacting killer (apoptosis-inducing) (BIK), mRNA. \NM_001197.3 \ILMN_1770505	-0.2624	-0.06774	-0.1871	4.001e-08	-0.2883	-0.2025	-0.0896	0.01627	-0.04646	-0.3126	-0.1341	-0.1449	-0.3787	-0.2406	-0.08117	-0.2552	0.2347	0.3125	0.4937	-0.3289	0.3502	1.494	1.349	0.5035	0.8754	0.9854	2.609	2.295	0.2666	2.647	1.877	-0.04101	0.5898	-0.1596	0.02836	-0.1417	0.1374
LAMA3 \Homo sapiens laminin, alpha 3 (LAMA3), transcript variant 1, mRNA. \NM_198129.1 \ILMN_2406035	-1.506e-07	-0.03318	0.361	-0.5494	-0.1918	-0.5449	-0.46	-0.06369	-0.4852	0.1387	0.903	-0.2769	0.06163	-0.4533	-0.4005	-0.1069	1.261	1.08	-0.2747	-0.6433	-0.4956	3.674	3.312	1.552	4.132	2.262	4.144	3.73	0.9556	5.481	4.045	2.934	1.906	-0.8904	-1.019	-0.9669	-0.9099
LAMA3 \Homo sapiens laminin, alpha 3 (LAMA3), transcript variant 1, mRNA. \NM_198129.1 \ILMN_1688892	0.05148	-0.1687	0.1786	-0.5277	-2.328e-07	-0.3525	-0.3976	-0.1248	-0.4143	-0.009318	0.3756	-0.1693	0.09946	-0.5082	-0.2429	-0.2122	1.096	0.4352	-0.2303	-0.4223	-0.4474	2.827	2.468	1.092	3.339	1.61	3.581	3.429	0.6284	4.956	3.391	1.996	1.302	-0.5657	-0.6011	-0.7725	-0.4581
C1orf116 \Homo sapiens chromosome 1 open reading frame 116 (C1orf116), transcript variant 1, mRNA. \NM_023938.5 \ILMN_1706483	-0.1366	-0.2665	-0.1999	9.551e-08	-0.09229	-0.2323	-0.2411	0.1373	-0.1649	-0.2055	-0.06958	0.02211	0.0008101	-0.02933	-0.3144	-0.1926	2.203	0.1017	0.01571	-0.1193	-0.274	3.885	3.66	1.654	3.613	1.441	4.7	4.152	1.119	3.027	2.813	1.687	1.828	-0.2208	-0.2425	-0.1634	-0.1997
C1orf116 \Homo sapiens chromosome 1 open reading frame 116 (C1orf116), mRNA. \NM_023938.4 \ILMN_2073446	-0.06867	-0.05496	1.121e-07	-0.2717	-0.1514	-0.03298	-0.1036	0.1461	-0.1514	0.028	0.01644	-0.1277	-0.04632	-0.2347	-0.1536	-0.2599	0.7625	0.2654	-0.2056	-0.1084	-0.1539	1.669	1.65	0.4973	1.449	0.3682	3.242	2.389	0.2344	1.415	1.371	0.6966	1.125	-0.1745	-0.001391	0.04877	-0.01148
TACSTD2 \Homo sapiens tumor-associated calcium signal transducer 2 (TACSTD2), mRNA. \NM_002353.1 \ILMN_1739001	-0.219	-0.403	-0.3087	-0.06121	-0.09115	-0.2811	-0.1111	2.078	-0.0008355	-0.2977	-0.2268	-0.2699	2.247	0.6311	0.3845	0.7004	0.4359	-0.2093	-0.0523	-0.1368	3.874e-08	4.763	6.418	-0.2897	7.181	6.41	7.483	7.438	4.016	6.204	6.642	-0.1956	-0.05882	0.2659	0.03955	-0.1835	0.0318
SFN \Homo sapiens stratifin (SFN), mRNA. \NM_006142.3 \ILMN_1806607	-0.08802	-0.009109	-0.2584	-0.1762	-0.1786	-0.2576	0.009225	-1.538e-08	0.116	-0.3644	-0.3741	-0.02306	-0.2788	-0.2443	-0.2725	-0.503	0.07469	0.2968	1.265	0.609	-0.2518	2.575	2.814	0.9432	3.822	2.437	4.247	3.323	1.675	1.779	4.012	1.253	0.6756	-0.2455	-0.2528	-0.4334	-0.5881
OVOL2 \Homo sapiens ovo-like 2 (Drosophila) (OVOL2), mRNA. \NM_021220.2 \ILMN_1724832	-0.032	-0.2619	-0.157	-0.2722	-0.1941	-0.3792	-0.2233	0.1049	0.01333	-0.1129	-0.1935	-0.1974	-0.05204	-0.1766	-0.3541	-0.03823	-0.01075	-0.08471	0.02725	0.138	0.1298	3.052	4.428	0.9071	3.767	3.995	3.629	3.681	0.03416	2.091	3.474	1.138	1.585	-0.1695	-0.1047	-9.931e-08	0.1078
GJB3 \Homo sapiens gap junction protein, beta 3, 31kDa (GJB3), transcript variant 2, mRNA. \NM_001005752.1 \ILMN_2334531	-0.07327	0.1029	-0.1595	-0.08824	0.07933	0.03375	-0.05542	0.06844	-0.2808	-0.26	-0.09374	-0.0002244	-0.1206	-0.3622	-0.06996	0.09876	0.3508	0.1959	2.366e-07	-0.02584	-0.2131	1.28	1.553	0.0004495	1.723	0.4247	3.148	2.043	0.05185	1.15	2.836	-0.1761	0.06544	-0.1827	-0.1615	-0.09039	-0.1695
PRRG2 \Homo sapiens proline rich Gla (G-carboxyglutamic acid) 2 (PRRG2), mRNA. \NM_000951.1 \ILMN_2064150	-0.07035	-0.1977	-0.2055	-0.054	2.211e-07	-0.06127	-0.2161	0.03509	-0.07138	-0.2106	0.04935	-0.03926	-0.1897	-0.09762	-0.2392	0.1165	-0.3166	-0.2883	0.376	0.1373	0.03441	0.3621	1.51	0.5945	1.983	2.21	3.028	2.967	-0.01773	2.201	-0.2201	1.416	1.606	0.6236	0.3979	-0.2413	-0.1213
EHF \Homo sapiens ets homologous factor (EHF), mRNA. \NM_012153.3 \ILMN_1708130	-0.0514	-0.1878	-0.05316	0.1406	-0.03697	-0.1447	-0.04416	0.1927	-0.1045	-0.003787	-0.1186	-0.03174	0.04359	0.02735	-0.2147	-0.02403	-0.01196	0.02456	-2.023e-07	-0.00284	-0.2489	0.06309	0.8022	1.443	2.025	1.849	3.069	1.688	0.0891	3.207	0.2032	1.16	0.9232	-0.006634	0.06164	-0.275	-0.226
ZBED2 \Homo sapiens zinc finger, BED-type containing 2 (ZBED2), mRNA. \NM_024508.3 \ILMN_1651365	-0.1989	-0.1229	-0.2138	-0.2378	-0.2257	-0.3848	-0.1902	0.4859	0.05454	-0.05867	0.5336	-0.2171	-0.01029	-0.2511	-0.2731	-2.254e-07	4.007	3.058	1.716	0.2008	0.08544	1.566	3.802	3.39	2.098	3.365	5.43	4.105	0.5799	2.751	2.733	-0.2191	-0.1929	-0.2665	-0.1858	-0.1341	-0.2702
FGFBP1 \Homo sapiens fibroblast growth factor binding protein 1 (FGFBP1), mRNA. \NM_005130.3 \ILMN_1785404	-0.07207	-0.1779	-0.4049	-0.2567	-0.03527	-0.02891	-0.2571	0.9508	0.05792	0.4345	0.5898	0.7844	0.3102	6.797e-09	-0.3613	-0.1595	3.451	3.256	-0.3275	-0.1993	-0.4561	4.404	5.017	4.947	6.908	4.063	5.723	4.656	0.6517	3.07	3.76	-0.3796	-0.2741	-0.3615	-0.346	-0.4345	-0.4908
MAL2 \Homo sapiens mal, T-cell differentiation protein 2 (MAL2), mRNA. \NM_052886.2 \ILMN_1770653	-0.253	-0.3079	-0.4981	-0.134	-0.1693	-0.6299	-0.4717	0.7129	-0.2399	0.8253	-2.359e-08	-0.1511	1.524	-0.3943	-0.5571	-0.6307	5.432	5.206	2.261	-0.5601	-0.7062	3.207	4.768	1.631	5.753	4.876	5.633	5.075	3.473	4.755	4.248	3.037	3.164	-0.5884	-0.7871	-0.2006	-0.1828
MPZL2 \Homo sapiens myelin protein zero-like 2 (MPZL2), transcript variant 1, mRNA. \NM_005797.2 \ILMN_1752932	-0.5302	-0.5878	-0.7066	1.857	-0.2887	-0.1494	-0.6183	0.03802	-0.349	-1.726e-07	-0.5934	-0.4809	1.046	-0.6122	-0.6742	-0.5705	3.199	2.737	0.4221	-0.6848	-0.5667	2.478	2.402	3.766	2.141	1.074	4.645	3.223	0.8564	4.432	3.078	1.083	1.084	-0.5771	-0.4617	-0.6502	-0.3967
MPZL2 \Homo sapiens myelin protein zero-like 2 (MPZL2), transcript variant 2, mRNA. \NM_144765.1 \ILMN_1730007	-0.1133	-0.1448	0.03644	0.1925	2.291e-07	-0.1133	-0.2579	-0.1281	-0.1877	0.04923	-0.3301	-0.2747	-0.1864	-0.2445	-0.1647	0.007304	0.6299	0.6298	-0.1672	-0.1062	-0.05112	0.389	0.6292	1.879	0.498	0.2122	2.761	1.329	0.4626	2.047	1.404	0.2594	0.1478	-0.07869	-0.2627	-0.1374	-0.1531
MPZL2 \Homo sapiens myelin protein zero-like 2 (MPZL2), transcript variant 2, mRNA. \NM_144765.1 \ILMN_2387078	-0.1676	-0.01161	-0.1798	1.981e-07	-0.09037	-0.1539	0.03091	-0.06049	-0.09152	-0.1329	-0.3117	0.01473	0.2513	0.1747	-0.1808	-0.1998	0.5255	0.6124	1.981e-07	-0.2069	-0.001265	0.4335	0.3231	1.278	0.5168	0.3033	1.655	1.216	-0.04606	1.572	0.9164	0.2077	0.1831	-0.09056	-0.04793	-0.1371	-0.181
MPZL2 \Homo sapiens myelin protein zero-like 2 (MPZL2), transcript variant 2, mRNA. \NM_144765.1 \ILMN_1775016	0.02149	-0.08421	-0.02148	-8.3e-08	-0.076	-0.1802	-0.1845	0.04731	-0.2959	0.01021	-0.02803	-0.004635	0.03526	-0.2226	-0.04823	-0.1873	0.4334	0.8576	-0.01245	-0.0937	-0.2965	0.3705	0.4197	1.517	0.7698	0.3607	1.702	1.244	0.2691	1.569	0.77	0.428	0.3328	-0.06697	-0.1098	-0.08386	-0.03462
MARVELD3 \Homo sapiens MARVEL domain containing 3 (MARVELD3), transcript variant 2, mRNA. \NM_052858.3 \ILMN_2255256	-0.1847	0.1519	0.03818	-0.07201	-0.2418	-1.93e-07	-0.1402	-0.2155	-0.1264	-0.2354	0.06776	-0.04389	-0.02595	0.04385	-0.1168	-0.1366	-0.2904	0.1808	0.07578	0.7476	1.709	0.09513	0.7948	-0.02002	1.426	1.285	1.549	2.482	-0.1793	0.3385	1.052	0.8026	0.7019	-0.06092	-0.07269	-0.01303	-0.009107
MARVELD3 \Homo sapiens MARVEL domain containing 3 (MARVELD3), transcript variant 1, mRNA. \NM_001017967.2 \ILMN_1710644	-0.1291	-0.1525	-0.006504	-0.1884	-0.1431	-0.1445	-0.1352	0.03185	-0.2055	-0.02791	-0.1664	-0.07371	-0.04466	-0.1978	-0.3056	-0.1334	-0.2239	-0.08794	0.1429	0.4418	1.633	0.2076	0.6841	-0.06062	2.547	2.291	2.153	2.294	-8.392e-08	0.7321	1.549	1.108	0.6904	0.01244	0.09869	0.007192	0.1136
MAP7 \Homo sapiens microtubule-associated protein 7 (MAP7), mRNA. \NM_003980.3 \ILMN_1712719	-0.7073	0.05818	1.113e-07	-0.6949	-0.5884	-0.5134	-0.7964	-0.5484	-0.5292	0.1561	0.7286	-0.1309	0.01502	-0.4933	-0.991	-0.4648	0.4009	-0.3747	0.9663	0.6788	0.4161	-0.145	1.005	0.7753	2.287	2.37	2.047	2.168	-0.659	1.399	2.298	1.47	1.206	-0.8515	-1.003	-0.9203	-0.7138
MAP7 \Homo sapiens microtubule-associated protein 7 (MAP7), mRNA. \NM_003980.3 \ILMN_2216815	-1.086	-0.4803	5.172e-08	-0.8875	-0.8517	-0.8247	-0.9214	-0.6	-0.7714	0.0882	0.7093	-0.562	0.05252	-1.012	-0.9431	-0.7384	0.2763	-0.4421	0.8789	0.7148	0.3397	0.03213	0.7976	0.5542	2.28	2.427	1.87	2.13	-1.036	1.609	2.36	1.373	1.177	-0.7855	-0.9795	-0.8953	-0.66
LAD1 \Homo sapiens ladinin 1 (LAD1), mRNA. \NM_005558.3 \ILMN_1782389	-0.6643	-0.5048	-0.6414	-0.6749	-0.6353	-0.4688	-0.5573	0.05132	-0.5247	-0.498	-0.3598	-0.5567	0.8502	-0.694	-0.7257	-0.5802	1.355	-0.4739	3.286	1.761e-07	1.027	0.5856	0.5945	3.235	5.095	4.332	5.283	6.029	-0.3064	3.168	5.68	3.494	3.224	0.1371	0.07337	-0.3231	-0.539
PRSS8 \Homo sapiens protease, serine, 8 (PRSS8), mRNA. \NM_002773.3 \ILMN_1796461	-0.1004	-0.1685	-0.1399	-0.05772	-0.3484	-0.2539	-0.09077	0.2443	-0.3286	0.1368	-0.235	-0.2553	-0.1439	-0.1384	0.038	-5.925e-08	0.0495	-0.2031	0.05193	0.05976	0.1404	-0.2821	0.02015	-0.0319	3.302	4.172	2.953	4.062	-0.3678	4.757	3.647	2.725	2.778	0.6903	0.8508	-0.3136	-0.2087
ERBB3 \Homo sapiens v-erb-b2 erythroblastic leukemia viral oncogene homolog 3 (avian) (ERBB3), transcript variant 1, mRNA. \NM_001982.2 \ILMN_1751346	-0.2561	-0.04981	-0.2374	-0.2152	0.1573	-0.1435	-0.3183	-0.07492	-0.1627	-0.1541	0.03802	-0.1879	-0.05853	-0.02175	-0.05793	-0.1518	0.05332	-0.2204	0.4133	-0.06004	-8.42e-08	-0.06019	0.5442	0.07672	3.077	4.313	2.777	2.47	-0.1692	1.238	1.916	1.16	0.7556	1.201	1.821	0.4013	0.3542
ZNF165 \Homo sapiens zinc finger protein 165 (ZNF165), mRNA. \NM_003447.2 \ILMN_1806502	-0.3247	-0.02268	-0.2047	-0.2266	-0.3559	-0.1924	-0.1483	-0.1959	-0.2467	-0.1525	-0.3499	-0.2412	-0.3209	-0.02242	-4.123e-09	-0.1575	-0.1995	-0.02038	0.06152	0.5986	0.872	0.535	1.478	0.05003	2.59	2.001	2.141	0.6283	-0.1763	1.995	1.412	0.09933	0.4594	0.4464	0.2939	0.2316	0.1208
PPL \Homo sapiens periplakin (PPL), mRNA. \NM_002705.4 \ILMN_1806030	-0.2709	-0.4082	-0.3201	-0.1414	0.05752	-0.1721	-0.07462	-0.2799	-0.1645	-0.2514	-0.1331	-0.08671	0.7635	0.02377	-0.06494	1.31	0.1918	0.01644	0.09823	0.717	1.116	0.09578	0.8085	1.113	2.331	0.7947	2.459	2.145	-0.1173	1.591	1.991	-0.03655	1.362e-07	-0.1394	-0.2092	-0.1507	-0.2272
AGPAT9 \Homo sapiens 1-acylglycerol-3-phosphate O-acyltransferase 9 (AGPAT9), mRNA. \NM_032717.3 \ILMN_1794875	1.212	-0.1017	-0.5589	0.04443	-0.3316	1.415	0.4688	-0.1546	-2.306e-07	-0.158	-0.4163	-0.1761	-0.6054	-0.3333	-0.09023	-0.5528	-0.1688	-0.2074	1.344	2.402	2.6	3.92	2.655	1.167	3.656	2.682	2.303	2.695	0.9714	0.8057	-0.5226	3.038	2.519	-0.6156	-0.2255	-0.8902	-0.6405
NCALD \Homo sapiens neurocalcin delta (NCALD), transcript variant 3, mRNA. \NM_001040626.1 \ILMN_2343097	0.08453	-9.935e-08	-0.1333	-0.01691	-0.2798	-0.2348	-0.1297	0.3208	-0.1035	-0.2374	-0.1175	-0.02485	0.1642	0.7593	-0.1535	-0.07639	0.4307	-0.1021	2.424	-0.2687	-0.3763	3.1	2.397	3.135	3.738	3.243	2.149	3.109	-0.1306	1.948	0.009953	3.109	2.622	0.1446	-0.2135	-0.03062	-0.3045
NCALD \Homo sapiens neurocalcin delta (NCALD), mRNA. \NM_032041.1 \ILMN_1788538	-0.2205	-0.1242	-0.01178	-0.2089	-0.1462	-0.2134	-0.2086	0.002929	-0.3603	-0.311	-0.03112	-0.4313	-0.06012	0.9316	-0.2446	0.115	0.8536	-0.238	3.188	-0.04718	0.01555	3.799	3.113	4.023	4.592	4.062	3.006	4.001	-0.2061	2.672	0.415	3.655	3.36	0.3769	-0.09075	-0.1462	-2.014e-07
EVI1 \Homo sapiens ecotropic viral integration site 1 (EVI1), mRNA. \NM_005241.1 \ILMN_1803367	0.5715	2.309e-07	-0.6541	-0.6445	-0.4968	-0.02342	-0.5233	-0.3251	-0.4536	-0.0877	-0.5587	0.1642	-0.6421	-0.6109	-0.588	-0.8531	1.235	0.7414	-0.01505	0.13	0.1459	5.859	5.515	4.051	3.345	3.46	3.047	2.811	2.259	1.352	0.4358	3.804	4.029	-0.3637	-0.5069	-0.7886	-0.9364
SOX17 \Homo sapiens SRY (sex determining region Y)-box 17 (SOX17), mRNA. \NM_022454.3 \ILMN_1671092	-0.2224	2.466	-0.1618	1.28	-0.2832	0.03004	-0.0748	0.1468	-0.1726	0.9086	-0.3451	-0.2942	0.5576	-0.2801	0.08307	-0.2119	3.592	2.415	-1.331e-07	-0.2874	-0.2211	2.6	3.092	3.734	3.417	3.234	4.355	3.461	1.561	2.543	-0.5512	-0.4215	-0.4681	-0.3378	-0.3484	-0.1585	-0.2284
\AGENCOURT_8210259 NIH_MGC_112 Homo sapiens cDNA clone IMAGE:6258046 5, mRNA sequence \BU838786 \ILMN_1873620	-0.2239	0.5654	0.0712	0.1147	-0.0514	-0.2356	-0.3639	-0.3469	-0.08874	0.4008	-0.05724	-0.1957	-0.28	-0.5746	0.02153	-0.2073	0.779	1.136	-0.4757	0.6534	-1.82e-07	0.8993	0.9659	0.9699	1.362	1.305	1.328	1.051	-0.02933	0.6991	0.8504	0.1988	-0.09485	-0.06682	-0.5125	-0.2522	-0.244
P2RY2 \Homo sapiens purinergic receptor P2Y, G-protein coupled, 2 (P2RY2), transcript variant 2, mRNA. \NM_002564.2 \ILMN_2372915	0.1248	0.02107	-0.3025	0.1871	-0.2212	-0.07129	-0.1457	-0.008407	-0.1033	-0.0281	0.2379	0.03593	-0.1329	-0.008587	-0.04529	-2.153e-07	1.873	0.9032	0.922	-0.1414	-0.3519	1.816	1.392	1.782	0.9232	1.295	1.05	0.7349	1.538	1.802	1.224	-0.2373	-0.06923	-0.1804	-0.2061	-0.07486	-0.3025
FGF18 \Homo sapiens fibroblast growth factor 18 (FGF18), mRNA. \NM_003862.1 \ILMN_1693483	-0.02894	-0.2428	-0.1475	-0.09664	-0.09719	-0.1196	-0.07258	-0.3158	-0.2087	-0.02738	-0.05051	-0.1492	-0.04135	8.713e-08	-0.1625	-0.2291	3.151	0.4815	0.9809	-0.1205	-0.09609	3.103	3.095	4.8	2.058	1.202	2.277	3.82	1.843	2.655	2.801	0.8951	0.3614	1.07	1.525	0.01611	-0.1727
FOXE1 \Homo sapiens forkhead box E1 (thyroid transcription factor 2) (FOXE1), mRNA. \NM_004473.3 \ILMN_2186925	-0.2132	-0.3775	0.05096	-0.1031	-0.1459	-0.2578	-0.1164	-0.208	-0.2657	0.03827	0.0168	-0.1919	-0.1897	-0.258	3.999e-08	-0.2349	-0.3087	0.04452	2.032	-0.00955	-0.00931	1.717	2.227	2.748	1.786	1.363	0.06149	2.374	1.596	1.293	1.34	-0.1164	-0.1451	0.05555	-0.0825	0.05372	0.03386
FOXE1 \Homo sapiens forkhead box E1 (thyroid transcription factor 2) (FOXE1), mRNA. \NM_004473.3 \ILMN_1668651	-0.2373	-0.01593	-0.04833	-0.08432	-0.01369	-0.04375	-0.2551	-0.2551	0.07109	-0.04277	-0.009696	0.02637	-0.03301	-1.255e-09	-0.1464	-0.1323	-0.151	0.1207	1.559	0.03676	-0.02525	1.545	1.809	2.349	1.226	1.216	0.2449	1.812	1.383	1.039	1.627	0.07516	-0.1618	-0.09985	0.114	0.1454	-0.02945
ITGB2 \Homo sapiens integrin, beta 2 (antigen CD18 (p95), lymphocyte function-associated antigen 1; macrophage antigen 1 (mac-1) beta subunit) (ITGB2), mRNA. \NM_000211.1 \ILMN_1654396	-0.4286	-0.109	-0.06431	-0.02547	-0.1597	-0.0624	-0.09253	-0.2918	-0.1949	-0.2009	0.05687	-0.01831	-0.08346	0.0257	-0.1729	-0.135	0.2449	0.5055	2.183	0.2879	0.5502	2.573	2.346	2.528	1.948	1.261	0.5814	1.812	1.474	0.9109	0.4767	-0.1158	0.01651	2.244e-07	-0.09799	-0.205	-0.2471
ITGB2 \Homo sapiens integrin, beta 2 (complement component 3 receptor 3 and 4 subunit) (ITGB2), mRNA. \NM_000211.2 \ILMN_2175912	-0.3394	0.043	-0.08767	0.01041	-0.09039	-0.002944	-0.105	-0.1283	-0.2804	-0.1318	-2.126e-07	-0.06038	0.01746	0.193	-0.2878	0.006101	0.2304	0.2703	1.739	-0.04353	0.1125	2.206	1.963	1.904	1.519	0.8597	0.406	1.519	1.052	0.4637	-0.1845	-0.2197	-0.4264	-0.2149	-0.3157	-0.3394	-0.5191
LOC644919 \PREDICTED: Homo sapiens hypothetical protein LOC644919 (LOC644919), mRNA. \XM_928006.1 \ILMN_1679106	-0.03602	-0.005045	-0.0716	0.004703	-0.1225	-0.0422	0.1013	0.03165	-0.122	0.307	-0.1006	0.2595	-0.174	0.117	0.2225	-0.0653	1.769e-07	-0.1028	-0.05632	-0.05379	-0.05227	-0.07553	0.03276	-0.04639	1.116	1.176	0.05889	-0.06411	1.383	1.453	-0.0142	0.3094	0.3553	0.1001	0.03673	0.07394	-0.04136
LTB \Homo sapiens lymphotoxin beta (TNF superfamily, member 3) (LTB), transcript variant 1, mRNA. \NM_002341.1 \ILMN_2376205	0.04126	0.05799	-0.1531	3.708e-08	-0.175	-0.3525	-0.1073	-0.3666	-0.02297	-0.2416	-0.0008768	0.1077	-0.09044	0.01548	-0.3016	-0.1283	0.06408	0.01937	0.4537	-0.03146	0.8507	-0.2909	0.9887	0.6738	1.253	3.616	-0.1092	3.566	-0.2302	6.537	0.5489	-0.05358	0.5509	0.003721	0.02197	-0.1204	-0.02297
C6orf150 \Homo sapiens chromosome 6 open reading frame 150 (C6orf150), mRNA. \NM_138441.2 \ILMN_1706645	0.03853	0.1171	-0.128	0.3543	0.1302	0.6726	-0.04478	0.2253	0.3632	0.01104	0.02324	-0.1075	-0.2916	0.3739	-0.04089	-0.1645	-0.128	-0.07498	1.101	-0.1075	-0.1844	-0.2177	-0.3679	1.055	2.085	1.771	-0.02978	0.1445	1.518	1.304	0.7147	-0.04322	-0.2063	-0.1118	-0.3361	1.604e-07	-0.2916
PDZK1IP1 \Homo sapiens PDZK1 interacting protein 1 (PDZK1IP1), mRNA. \NM_005764.3 \ILMN_1708580	0.2941	-0.2508	-0.1501	-0.07079	-0.01952	-0.1367	0.06023	-0.1152	0.0255	0.2932	-0.02992	-0.04566	-0.04912	-0.0546	-0.05277	-0.05753	1.293	1.652	1.094	0.7287	1.873	0.2475	1.63	3.735	2.436	3.748	0.004751	-0.1818	0.06108	4.726	-4.144e-08	-0.1962	0.06799	-0.05533	-0.1272	-0.01577	-0.224
CLDN10 \Homo sapiens claudin 10 (CLDN10), transcript variant 2, mRNA. \NM_006984.3 \ILMN_1685194	-0.02834	0.1066	-0.1684	-0.08732	-0.02079	1.738e-07	-0.03611	0.04052	-0.2481	0.0119	0.01334	-0.1145	-0.043	-0.1609	0.03611	-0.03667	3.041	-0.01346	0.08079	-0.05894	-0.04132	0.2485	0.461	1.106	3.111	3.593	-0.06064	0.2525	1.173	4.031	0.5571	0.01817	-0.2796	-0.1159	0.02744	-0.138	-0.1392
CLDN10 \Homo sapiens claudin 10 (CLDN10), transcript variant 2, mRNA. \NM_006984.3 \ILMN_1721818	-0.1171	0.05493	-0.03572	0.1289	-0.003317	-0.173	-0.1825	-0.08144	-0.3811	4.837e-08	-0.154	-0.01482	0.03292	-0.07427	0.04389	-0.06039	3.717	-0.09111	0.8331	0.01631	-0.2104	0.3539	0.5956	1.684	4.258	4.574	-0.06471	0.3754	1.718	4.593	0.841	0.1682	-0.139	0.1034	-0.1121	-0.1663	-0.02035
S100A13 \Homo sapiens S100 calcium binding protein A13 (S100A13), transcript variant 2, mRNA. \NM_005979.2 \ILMN_1738707	-0.0423	-0.3336	0.0367	-0.08953	-0.1332	-0.0581	-0.239	0.2748	-0.06888	-0.114	-0.2838	0.06491	-0.1318	-0.1242	-0.009053	0.0643	-0.1374	0.2883	0.1746	-2.248e-07	0.1586	0.1032	-0.09411	2.091	2.075	1.786	-0.08999	0.1951	-0.0423	2.627	0.007287	-0.2479	-0.1675	0.9199	0.8832	0.07495	0.09822
S100A1 \Homo sapiens S100 calcium binding protein A1 (S100A1), mRNA. \NM_006271.1 \ILMN_1653494	0.1108	0.2219	-0.2095	-0.1077	-0.1663	-0.1304	-0.0768	0.06316	-0.09279	0.06636	-0.1738	0.2448	0.07998	0.07345	-0.1648	-0.1045	-0.05499	0.01038	0.4327	-0.2503	-0.08093	0.1976	-0.1696	2.658	2.82	2.626	0.1601	0.2369	-0.02951	2.64	9.81e-09	-0.1351	-0.1721	1.585	1.152	-0.2737	-0.002421
LOC644624 \PREDICTED: Homo sapiens hypothetical protein LOC644624, transcript variant 3 (LOC644624), mRNA. \XM_934134.1 \ILMN_1758077	-0.02747	0.03564	7.888e-08	0.03852	-0.08273	0.1594	0.04063	-0.01093	-0.1003	0.06031	-0.2092	-0.04357	-0.1715	-0.3759	-0.07124	-0.1155	-0.02874	-0.2739	0.01762	-0.004985	0.2375	0.05747	0.06462	1.708	1.459	1.281	-0.055	0.2948	0.03305	1.242	0.04742	-0.03128	0.002797	-0.1571	0.005123	-0.06945	-0.2202
XDH \Homo sapiens xanthine dehydrogenase (XDH), mRNA. \NM_000379.3 \ILMN_1712632	0.141	0.161	0.178	-0.1066	0.02276	-0.02199	0.1303	0.1104	-0.3018	0.08281	-0.2135	-0.1218	-0.01821	-0.08726	1.29e-07	-0.09342	0.3085	0.1959	-0.141	-0.08945	-0.02521	0.3241	0.427	1.86	2.795	2.233	0.04986	0.168	-0.0003729	2.414	0.8299	-0.3831	-0.1161	-0.0594	-0.1869	-0.1486	-0.1876
RXFP1 \Homo sapiens relaxin/insulin-like family peptide receptor 1 (RXFP1), mRNA. \NM_021634.2 \ILMN_1749150	-0.01742	-0.09632	-0.01053	-0.1381	0.1381	0.06393	0.1888	-0.106	0.2279	0.04064	0.1017	0.0737	0.2134	-0.03606	-0.04786	0.1462	-0.07047	-0.2139	-0.2068	-0.08696	-0.04458	0.4151	0.6063	2.125	4.443	3.915	-0.06766	0.7419	-0.1608	1.977	-2.286e-08	-0.01471	0.2254	0.1287	-0.1115	-0.04988	-0.202
SLC34A2 \Homo sapiens solute carrier family 34 (sodium phosphate), member 2 (SLC34A2), mRNA. \NM_006424.2 \ILMN_2184109	0.0906	0.07125	0.2505	-0.07304	0.0933	0.06707	0.005596	-0.1301	0.08589	0.02345	-0.0957	-0.01279	-0.08024	0.03459	-0.105	-0.05247	-0.04151	-0.2697	0.1873	-1.368e-07	-0.09166	-0.2794	-0.09505	0.3511	2.945	3.964	0.0796	1.646	-0.08489	3.061	-0.026	-0.06906	-0.1741	0.07212	-0.06525	0.139	-0.03001
CDKAL1 \Homo sapiens CDK5 regulatory subunit associated protein 1-like 1 (CDKAL1), mRNA. \NM_017774.2 \ILMN_1788022	-0.5733	-0.7084	-0.6409	0.05971	-0.1077	-0.2052	-0.01619	0.04832	0.1906	-0.2057	-0.2165	-0.4449	-0.269	-0.7484	-0.1999	-0.3937	-0.09435	-0.03118	1.193	0.3874	0.6323	-0.08993	0.2448	1.12	1.65	1.928	0.5233	0.476	0.9383	2.022	0.3002	0.406	0.193	0.001828	1.974e-07	-0.195	-0.1531
TNF \Homo sapiens tumor necrosis factor (TNF superfamily, member 2) (TNF), mRNA. \NM_000594.2 \ILMN_1728106	0.09728	0.2667	-0.04478	-0.1511	-0.2341	-0.001966	-0.3019	-0.1608	-0.1703	-0.1839	-0.1676	-0.1834	-0.2382	0.04195	-0.215	-0.1142	7.513e-08	-0.1571	2.956	-0.000655	0.5424	0.09299	0.7389	0.2099	1.912	3.379	0.4266	1.112	0.2431	3.79	0.09605	0.03983	-0.008758	0.05483	-0.05359	-0.1822	0.07466
CLDN16 \Homo sapiens claudin 16 (CLDN16), mRNA. \NM_006580.2 \ILMN_1707670	-0.1209	-0.08299	-0.02023	0.01426	0.1044	0.09848	-0.1473	-0.1126	-0.009782	-0.131	-0.03574	-1.389e-07	-0.06125	0.001476	-0.1848	0.0589	0.1025	0.04164	3.22	1.395	1.546	-0.2225	0.09406	-0.02925	3.189	2.663	-0.0648	0.0217	0.243	6.452	0.7144	-0.2039	0.1609	-0.1257	-0.07909	-0.1585	-0.1535
TNFAIP2 \Homo sapiens tumor necrosis factor, alpha-induced protein 2 (TNFAIP2), mRNA. \NM_006291.2 \ILMN_1727689	0.3719	-0.1071	-0.636	-0.3686	-0.28	-0.4844	-0.03942	-0.277	-1.262e-07	0.4322	-0.03924	0.02225	-0.583	-0.5519	-0.6327	-0.4546	-0.04357	0.3832	1.49	0.7296	0.8469	0.5204	0.7518	1.175	1.401	2.246	-0.06723	0.4175	0.1153	3.876	0.009602	1.415	0.9376	-0.2868	-0.3898	-0.4472	-0.5896
SKAP1 \Homo sapiens src kinase associated phosphoprotein 1 (SKAP1), transcript variant 2, mRNA. \NM_001075099.1 \ILMN_2335604	0.03855	-1.559e-07	-0.1091	0.02551	-0.0668	0.07152	0.04614	-0.1163	-0.188	-0.3307	-0.09721	-0.15	-0.04933	-0.1004	-0.1595	0.05347	0.05612	-0.2262	0.4336	-0.2097	-0.08253	-0.06367	0.1846	-0.1582	2.809	2.463	0.4384	0.3966	0.2439	2.036	1.499	-0.1628	-0.09721	0.06845	-0.08156	0.7945	0.9987
SKAP1 \Homo sapiens src kinase associated phosphoprotein 1 (SKAP1), transcript variant 1, mRNA. \NM_003726.3 \ILMN_1751400	-0.08153	-0.09581	-0.139	-0.2716	0.0931	-0.2107	-0.02204	-0.1333	-0.1126	-0.1035	-0.05451	9.844e-08	-0.1336	0.01851	-0.08612	-0.1021	0.1584	0.0827	1.886	0.02171	-0.2007	0.2793	0.5366	0.2035	4.271	3.786	0.8544	1.64	0.05378	3.573	2.996	-0.1728	-0.03619	-0.05474	-0.04868	1.558	1.676
M160 \Homo sapiens scavenger receptor cysteine-rich type 1 protein M160 (M160), mRNA. \NM_174941.3 \ILMN_1802780	-0.06171	-0.07283	-0.02715	-0.1451	0.01058	0.0736	-0.07259	-1.91e-07	-0.1241	0.03934	0.7092	-0.05262	-0.198	0.1753	0.3471	-0.1579	-0.1677	-0.1885	2.427	-0.2209	0.01922	0.03635	0.102	-0.06195	3.615	3.113	1.394	-0.06097	2.105	3.55	2.738	1.199	0.8841	-0.1111	-0.1103	-0.09132	-0.1083
CD163L1 \Homo sapiens CD163 molecule-like 1 (CD163L1), mRNA. \NM_174941.4 \ILMN_3242540	-0.2322	-0.2198	0.1592	-0.03917	0.01977	-0.02613	-0.01164	0.147	-0.2678	-0.002708	0.2169	-0.3793	-0.1359	-0.1766	0.07125	-0.00775	-0.1933	-0.207	1.799	-0.01398	-0.09236	0.07914	-0.05354	-2.09e-07	2.913	2.376	0.8031	0.09352	1.406	2.513	2.038	0.3011	0.6284	0.03116	-0.03541	-0.1238	0.09225
MSI2 \Homo sapiens musashi homolog 2 (Drosophila) (MSI2), transcript variant 1, mRNA. \NM_138962.2 \ILMN_1713088	-0.4183	-0.4647	-0.1878	-0.2104	0.1031	0.07962	0.1595	5.349e-08	-0.07902	-0.05567	-0.02351	-0.0676	-0.2531	-0.3398	0.009551	0.3444	0.253	-0.09434	1.093	0.3709	0.1637	-0.2512	-0.2603	0.03884	1.485	1.69	-0.3817	-0.3061	1	1.931	1.259	0.6238	0.4215	-0.5672	-0.9081	-0.1646	0.03332
FAM100B \Homo sapiens family with sequence similarity 100, member B (FAM100B), mRNA. \NM_182565.2 \ILMN_1775498	-0.04817	0.02002	-0.2569	-0.07973	-0.2081	0.06356	-0.1325	-0.2045	-0.07886	-0.1475	-8.957e-08	-0.01048	-0.1077	-0.7208	-0.03868	-0.4045	0.07263	0.402	0.4526	0.03058	0.1908	0.5319	-0.05199	0.6805	1.565	1.121	0.4624	0.5012	1	2.182	1.092	0.3722	0.1547	-0.08287	-0.08438	-0.05986	-0.2513
SPON1 \Homo sapiens spondin 1, extracellular matrix protein (SPON1), mRNA. \NM_006108.2 \ILMN_1791890	0.1998	-0.2086	-0.2762	-0.3868	-0.02957	-0.185	-0.1606	0.1838	-0.2677	-0.2477	-0.1353	-0.004642	0.3373	1.367	0.9779	2.63	0.5038	-0.04629	1.387	-0.08018	-0.1146	0.2298	5.095e-08	5.612	5.127	4.263	4.75	5.01	3.519	5.904	0.3909	0.01659	-0.1577	-0.3015	-0.1264	-0.06168	-0.2827
GPX3 \Homo sapiens glutathione peroxidase 3 (plasma) (GPX3), mRNA. \NM_002084.3 \ILMN_1726666	-0.2322	0.0356	-0.3398	0.1421	-0.3444	-0.07577	-0.2151	-0.2268	-0.105	-0.02776	0.225	-0.1308	1.244	1.093	-0.3269	-0.2123	0.9147	0.4099	2.359	-0.3008	-0.2902	-0.4494	-0.1432	3.613	5.67	6.92	2.495	4.198	3.896	5.902	2.306	2.784	2.918	-0.1416	-0.007546	4.339e-09	-0.1132
CATSPER1 \Homo sapiens cation channel, sperm associated 1 (CATSPER1), mRNA. \NM_053054.2 \ILMN_1789394	0.01548	0.1419	-0.01892	0.1417	0.02762	-0.1078	1.031e-07	-0.07508	0.0477	-0.2098	-0.06595	0.03059	-0.1366	0.01847	0.2816	-0.3062	-0.05017	0.377	0.215	-0.1045	-0.2238	0.4198	0.3694	-0.06067	1.566	1.791	-0.0222	0.3936	1.086	1.211	0.111	-0.06574	-0.07252	-0.2728	-0.3627	-0.1767	-0.2682
MGAT4A \Homo sapiens mannosyl (alpha-1,3-)-glycoprotein beta-1,4-N-acetylglucosaminyltransferase, isozyme A (MGAT4A), transcript variant 1, mRNA. \NM_012214.2 \ILMN_1755643	-0.4649	-0.2191	-0.2043	-0.3342	-0.1675	-0.226	-0.1154	-0.2654	-0.2341	-0.1927	-0.1612	-0.1401	-0.2511	-0.1069	-0.3717	-0.2186	0.3759	0.1508	0.2278	0.4794	0.8666	0.2677	0.4511	1.09	0.9646	1.164	-2.275e-07	-0.07879	1.64	2.194	0.5493	0.7084	0.1474	-0.1786	0.0342	0.2456	0.08191
ISG20 \Homo sapiens interferon stimulated exonuclease gene 20kDa (ISG20), mRNA. \NM_002201.4 \ILMN_1659913	-0.575	-0.6223	-1.257	0.02963	-0.801	-0.8991	-1.151	-1.077	-0.7523	-0.7258	-0.7192	0.1819	0.327	-0.2343	-0.8613	-0.2868	1.443	0.8682	2.489	0.9551	-5.698e-08	0.2547	0.3462	3.21	1.985	1.81	1.004	2.873	2.405	3.619	-0.007317	0.3966	-0.07552	0.2068	-0.2108	-0.9804	-1.206
SEC14L1 \Homo sapiens SEC14-like 1 (S. cerevisiae) (SEC14L1), transcript variant 1, mRNA. \NM_003003.2 \ILMN_2285802	-0.2829	1.107	-0.1887	0.3706	3.455e-07	0.1062	-0.1829	-0.3093	-0.2999	-0.2613	0.1465	0.2703	-0.662	-0.4882	-0.4285	-0.9556	0.9539	-0.1151	1.85	0.3761	0.2184	-0.5129	0.672	0.9044	1.5	1.061	0.3775	3.278	2.769	2.972	0.2806	-0.2038	-0.2267	-0.3034	-0.6253	-0.6279	-0.8571
SEC14L1 \Homo sapiens SEC14-like 1 (S. cerevisiae) (SEC14L1), transcript variant 1, mRNA. \NM_003003.2 \ILMN_2391912	-0.3818	0.9454	-0.419	-6.252e-09	-0.0138	0.08137	-0.2513	-0.2616	-0.2026	-0.02493	0.02664	-0.08744	-0.4445	-0.9229	-0.06339	-0.9215	0.5087	0.1784	1.43	0.5292	0.3597	-0.3461	0.5596	0.5324	1.516	0.8881	0.1299	2.898	2.327	2.389	0.2317	-0.1075	-0.2291	0.08298	-0.4746	-0.3479	-0.4363
SEC14L1 \Homo sapiens SEC14-like 1 (S. cerevisiae) (SEC14L1), mRNA. \NM_003003.1 \ILMN_1732575	-0.07761	0.772	0.07164	-1.5e-07	-0.4021	-0.4539	-0.4496	-0.4584	-0.3052	0.4258	0.2954	0.04879	-0.3303	0.04208	-0.3579	-0.3	0.7621	0.8774	0.9082	0.3186	0.3041	-0.5245	-0.008404	0.1202	1.488	1.068	0.2475	1.429	1.362	1.443	-0.03765	-0.3301	-0.3518	-0.6306	-0.7122	-0.3847	-0.3617
BIRC3 \Homo sapiens baculoviral IAP repeat-containing 3 (BIRC3), transcript variant 1, mRNA. \NM_001165.3 \ILMN_1776181	1.362e-07	1.506	-0.4984	-0.6396	-0.6197	0.2365	0.238	-1.11	-0.9887	0.3836	2.21	-0.1252	-0.8392	-1.517	-1.55	-1.374	1.857	2.012	2.591	1.042	1.172	-0.9627	-0.3063	2.06	2.386	1.256	1.438	3.358	1.434	4.518	2.586	-0.562	-1.355	-0.8837	-0.5417	-0.9058	-1.046
BIRC3 \Homo sapiens baculoviral IAP repeat-containing 3 (BIRC3), transcript variant 1, mRNA. \NM_001165.3 \ILMN_1681644	-0.1889	0.5198	-0.2549	-0.2261	-0.1345	0.0433	0.1651	-0.32	-0.4239	-0.3737	0.9118	-0.2211	-0.1634	-0.1518	-0.257	-0.2242	0.5803	0.8749	1.27	0.4287	0.565	-0.2888	-8.871e-08	0.8133	1.653	0.8	0.2868	1.372	0.3392	2.775	1.283	-0.2125	-0.2315	-0.2444	0.07576	-0.2581	-0.3785
BIRC3 \Homo sapiens baculoviral IAP repeat-containing 3 (BIRC3), transcript variant 2, mRNA. \NM_182962.1 \ILMN_2405684	-0.6258	1.284	-0.4383	-0.3721	-0.2943	-0.2689	0.2662	-0.3819	-0.4846	0.2202	1.701	-0.3632	-0.5943	-0.3653	-0.4412	-0.4272	1.092	1.667	1.631	0.6027	0.7162	-0.3373	-0.1406	0.9598	1.86	0.7396	0.5008	2.277	0.6168	3.684	1.438	-6.633e-08	0.0715	-0.402	-0.02548	-0.1206	-0.4405
CABLES1 \Homo sapiens Cdk5 and Abl enzyme substrate 1 (CABLES1), transcript variant 1, mRNA. \NM_138375.1 \ILMN_1653001	-0.8674	0.2549	-0.459	-0.3407	-0.0852	-0.08633	-0.156	-0.5417	-0.5992	0.3303	-0.2	-0.4498	-1.154	-0.1792	-0.1607	-1.086	0.8445	1.89	3.159	2.668	1.233	0.4322	0.7095	0.356	1.579	0.4835	0.5334	1.909	2.396	1.674	1.514e-07	0.6246	0.6229	-0.3567	-0.4334	-0.5514	-0.5086
DMKN \Homo sapiens dermokine (DMKN), transcript variant 2, mRNA. \NM_033317.2 \ILMN_2285404	-1.243	-1.904e-07	-0.9079	-0.4753	0.2641	-1.092	-1.297	-1.068	-0.9695	-0.9604	-0.9494	-0.1726	-1.113	-1.3	-1.347	-0.8898	0.553	-1.129	2.823	1.68	1.427	0.2406	0.972	-1.175	2.438	1.964	1.919	2.317	1.728	1.659	3.667	1.704	1.634	0.5998	0.951	-0.933	-1.03
DMKN \Homo sapiens dermokine (DMKN), transcript variant 1, mRNA. \NM_001035516.1 \ILMN_1778319	-1.088	1.871e-07	-0.978	-0.3687	0.1702	-1.23	-1.128	-1.156	-0.8041	-0.894	-0.8691	-0.6106	-1.011	-1.268	-1.193	-0.9929	0.5082	-1.307	3.081	1.986	1.518	0.1914	1.143	-0.9413	2.484	1.985	1.989	2.238	1.774	1.661	3.964	3.206	2.809	0.2703	0.9401	-1.142	-0.7525
DMKN \Homo sapiens dermokine (DMKN), transcript variant 2, mRNA. \NM_033317.2 \ILMN_2391264	-1.002	-2.046e-07	-0.8158	-0.3257	0.08325	-0.7864	-0.9056	-0.8029	-0.7153	-0.7208	-0.6316	-0.1335	-0.6663	-0.6472	-0.8356	-0.4933	0.6562	-0.7494	2.981	1.891	1.658	0.2911	1.18	-0.8466	2.404	1.926	2.125	2.341	1.785	1.656	4.004	3.203	2.753	0.4218	1.048	-0.7277	-0.7385
TMEM147 \Homo sapiens transmembrane protein 147 (TMEM147), mRNA. \NM_032635.2 \ILMN_1803624	0.2148	-3.548e-07	-0.1726	-0.2014	-0.2734	-0.1701	-0.01546	-0.1534	0.06388	-0.3066	-0.08686	-0.0101	-0.2824	-0.07885	-0.2409	0.07389	-0.4326	-0.1226	1.563	0.4658	0.148	-0.2224	-0.1811	0.1914	1.166	1.011	0.1795	0.1237	0.02394	0.1504	1.696	1.082	1.034	0.2001	-0.1931	-0.1243	0.1031
POLR2I \Homo sapiens polymerase (RNA) II (DNA directed) polypeptide I, 14.5kDa (POLR2I), mRNA. \NM_006233.4 \ILMN_1720542	-0.4241	-0.2619	-0.507	-0.3263	-4.537e-07	-0.23	-0.08996	-0.2922	-0.3821	-0.4741	-0.4763	-0.3119	-0.5498	0.5822	-0.1941	-0.4418	-0.2209	-0.03708	1.805	1.003	0.5949	0.26	0.1992	0.2918	1.331	1.18	0.1626	0.6297	0.1486	0.06618	1.567	0.9074	0.823	0.5707	0.4539	-0.3073	-0.1707
SARS2 \Homo sapiens seryl-tRNA synthetase 2, mitochondrial (SARS2), nuclear gene encoding mitochondrial protein, mRNA. \NM_017827.2 \ILMN_1655684	-0.9056	-0.3468	-0.7857	-0.2705	-0.06661	-0.1831	-0.2422	-0.2399	-0.1831	-0.5057	-0.7455	-0.341	-0.7216	-0.03291	-0.06125	-0.563	-0.3039	-1.257	1.024	0.2944	0.5194	0.8561	0.9543	0.1067	0.6284	0.6894	0.3951	-3.221e-07	0.1934	0.7611	2.761	0.9144	1.064	0.4487	0.6916	0.3751	0.6027
PDCD2L \Homo sapiens programmed cell death 2-like (PDCD2L), mRNA. \NM_032346.1 \ILMN_1706149	-0.4432	-0.003024	-0.3945	-0.3813	-0.156	0.4448	0.008361	-0.01528	-4.549e-07	-0.7465	-0.6301	-0.5542	-1.166	-0.3752	-0.7935	-1.408	-0.4777	-1.179	1.896	0.9508	0.3041	-0.3575	-0.1624	-0.1041	1.157	1.181	1.052	0.6482	1.168	0.5409	2.795	1.458	1.261	0.853	0.996	0.2619	0.2715
EIF3K \Homo sapiens eukaryotic translation initiation factor 3, subunit K (EIF3K), mRNA. \NM_013234.2 \ILMN_1694057	-0.318	-0.3123	-0.4268	-0.2284	-0.09205	-0.08069	0.0062	-0.1542	-0.1573	-0.334	-0.3083	-0.1865	-0.484	0.2791	-0.075	-0.5623	-0.2307	-0.2643	1.365	0.1447	2.486e-07	-0.131	-0.01146	0.724	0.799	0.5139	0.02612	0.3062	0.4083	0.5421	2.395	1.248	1.053	0.5433	0.7768	0.0757	0.06669
UBA2 \Homo sapiens ubiquitin-like modifier activating enzyme 2 (UBA2), mRNA. \NM_005499.2 \ILMN_1742872	-0.1046	-0.6297	-0.02117	0.03682	-0.1922	0.2466	-0.2617	1.912e-07	0.1452	-0.6552	-0.5732	-0.2939	-0.4627	-1.204	-0.2167	-0.281	-0.1687	-0.5242	1.382	0.07302	-0.1714	-0.258	0.003704	-0.3691	0.6005	1.076	0.4135	-0.1785	0.8442	0.6571	2.17	0.4425	0.8877	0.4354	0.8073	0.3773	0.3638
PDE9A \Homo sapiens phosphodiesterase 9A (PDE9A), transcript variant 17, mRNA. \NM_001001582.1 \ILMN_1683063	-3.663e-08	-0.3212	-0.4669	-0.2008	-0.283	-0.3673	-0.07494	-0.212	-0.1409	-0.2866	-0.2185	-0.1709	-0.3615	-0.05007	0.1626	-0.08616	-0.1424	0.4692	0.4908	0.1617	0.135	0.2223	-0.2679	1.416	1.483	0.2955	1.821	0.8356	-0.08801	1.038	2.177	1.44	0.958	-0.1664	0.1822	0.1818	0.4966
PDE9A \Homo sapiens phosphodiesterase 9A (PDE9A), transcript variant 2, mRNA. \NM_001001567.1 \ILMN_2306540	-0.878	-1.381	-1.41	-1.742	-1.474	-1.577	-1.254	-1.169	-1.13	-1.154	-1.217	-1.52	-1.397	-0.6431	-0.5968	0.1145	-0.8163	-1.878e-07	1.376	0.4227	0.424	0.5301	0.003786	3.081	2.139	1.122	3.369	1.99	-1.381	2.634	3.689	2.864	2.267	-0.2667	0.3782	0.7658	1.206
CCNE1 \Homo sapiens cyclin E1 (CCNE1), transcript variant 1, mRNA. \NM_001238.1 \ILMN_2374425	0.1124	-0.8871	-0.6353	-0.7739	-0.3598	0.02465	-0.3248	-0.3954	-0.2308	-0.7949	-0.7277	-0.8663	-1.458	-1.034	-0.8549	-1.419	-1.032	-1.362	1.632	0.1565	-0.3628	0.4407	0.4021	2.325	1.197	0.6125	0.4595	1.607	-0.03506	1.728	2.687	0.9767	1.121	0.8439	0.4155	3.652e-07	0.03341
CCNE1 \Homo sapiens cyclin E1 (CCNE1), transcript variant 2, mRNA. \NM_057182.1 \ILMN_1795852	0.207	-0.5534	-0.452	-0.5153	-0.4627	0.06164	-0.2731	-0.1504	-0.2034	-0.4166	-0.4994	-0.4703	-0.9155	-1.202	-0.4697	-1.003	-0.8741	-0.8071	1.408	-0.08627	-0.2986	0.1539	0.3138	2.238	1.062	0.5539	0.5486	1.529	3.513e-07	1.279	2.499	0.8267	0.9015	0.4994	0.4633	0.193	0.2833
CCNE1 \Homo sapiens cyclin E1 (CCNE1), transcript variant 2, mRNA. \NM_057182.1 \ILMN_2384785	0.1824	-0.8177	-0.7246	-0.4755	-0.6353	-3.526e-07	-0.4596	-0.2432	-0.05301	-0.4261	-0.6566	-0.709	-1.174	-1.978	-0.7069	-1.034	-0.8375	-0.8421	1.537	0.007166	-0.2801	0.3709	0.3694	2.328	1.271	0.7545	0.452	1.584	0.01796	1.56	2.744	0.8604	0.8462	0.6652	0.3632	-0.03772	0.2884
LOC440093 \Homo sapiens histone H3-like (LOC440093), mRNA. \NM_001013699.1 \ILMN_1769705	-0.1456	-0.2042	-0.6537	0.06655	-0.3612	2.038e-07	-0.422	-0.3551	0.1352	-0.9693	-0.9877	-0.2139	-0.8011	-0.8607	-0.353	-0.8172	-0.2315	-0.5781	0.3338	0.1577	0.1394	0.8784	1.138	1.082	0.5395	0.6525	1.177	1.11	0.467	1.212	1.064	0.4738	0.2909	-0.1694	-0.4448	0.007181	-0.2029
CXCR4 \Homo sapiens chemokine (C-X-C motif) receptor 4 (CXCR4), transcript variant 2, mRNA. \NM_003467.2 \ILMN_1801584	0.00999	-0.1862	-0.2391	-0.4035	-0.3196	-0.285	-0.2154	0.07382	-0.2651	-0.2302	-0.1831	-0.238	-0.4748	-0.3491	-0.1346	-0.1444	1.402	0.1706	2.705	-0.354	-0.2325	0.1901	-1.118e-07	0.478	1.598	1.819	3.475	0.07699	3.004	1.35	0.06256	1.718	1.244	0.2458	-0.04756	0.1151	-0.04342
CXCR4 \Homo sapiens chemokine (C-X-C motif) receptor 4 (CXCR4), transcript variant 1, mRNA. \NM_001008540.1 \ILMN_2320888	0.01611	-0.03227	-0.1377	-0.06913	-0.1854	0.05821	-0.184	-7.841e-08	-0.2797	0.03204	-0.2741	-0.151	-0.0383	-0.0558	-0.2031	-0.1545	0.7003	0.03228	1.894	-0.2708	-0.06347	0.3867	0.02892	0.2629	0.9952	1.265	2.504	-0.03906	1.989	0.7745	0.05797	1.139	0.7514	0.07601	-0.1975	-0.1014	-0.1202
LOC440895 \PREDICTED: Homo sapiens similar to LIM and senescent cell antigen-like domains 1, transcript variant 3 (LOC440895), mRNA. \XM_934629.1 \ILMN_1799569	0.4637	-0.2578	-0.06909	-0.0004225	-0.301	-0.3275	-0.1096	0.08053	-0.0685	5.457e-08	-0.163	-0.07502	0.103	0.9889	0.2618	0.4195	3.251	2.352	1.423	0.175	-0.1612	-0.3166	-0.2858	0.4653	2.661	2.663	4.145	1.716	1.025	2.024	0.2648	-0.222	-0.4636	-0.3075	-0.2893	-0.16	-0.4485
CPM \Homo sapiens carboxypeptidase M (CPM), transcript variant 3, mRNA. \NM_001005502.1 \ILMN_2299795	-0.4023	0.7059	-0.1144	-0.08223	-0.2848	-0.1654	-0.2597	-0.106	-0.1191	-0.1022	-0.3988	-0.1628	-0.1116	1.199	0.265	-7.46e-08	1.784	0.6717	1.528	-0.09891	0.4369	-0.03569	0.3621	1.167	0.5318	1.839	2.349	0.9334	1.037	0.4052	0.9785	0.5928	0.382	-0.2214	-0.3973	-0.4941	-0.2514
KIAA1147 \Homo sapiens KIAA1147 (KIAA1147), mRNA. \NM_001080392.1 \ILMN_2355033	-0.2349	-0.1682	-0.2843	-0.09488	-0.269	-0.6517	-0.5271	-0.2664	-0.3644	-0.006437	-0.2856	-0.05097	-0.2027	-0.3614	-0.4601	0.3017	0.2609	-0.2545	0.6207	0.5423	0.5129	0.5423	0.5387	0.8564	1.368	1.622	0.6944	0.2198	1.89e-08	0.9165	0.3352	0.758	1.066	-1.389	-1.36	0.3003	0.4215
ZHX2 \Homo sapiens zinc fingers and homeoboxes 2 (ZHX2), mRNA. \NM_014943.3 \ILMN_1792951	-0.4247	-0.2028	-0.1801	-0.428	-0.3078	-0.3629	-0.3015	-0.3251	-0.2698	-0.07446	-0.2363	-0.06854	-0.1148	0.5353	-0.1132	-1.442e-07	0.2921	0.1655	1.052	0.1925	0.2219	0.7962	1.034	1.083	0.9297	1.182	-0.1935	0.08214	0.1015	1.251	-0.3661	0.4301	0.3194	-0.7487	-0.4657	0.4113	0.2848
ZHX2 \Homo sapiens zinc fingers and homeoboxes 2 (ZHX2), mRNA. \NM_014943.3 \ILMN_2184966	-0.95	-0.567	-0.263	-0.5209	-0.4389	-0.7698	-0.5605	-0.2449	-0.4339	-0.2453	-0.7535	0.03917	-0.4693	0.1215	-0.6776	0.4974	0.7955	-0.775	1.93	0.04557	-1.156e-07	0.6764	0.9728	1.811	1.27	1.859	0.01255	-0.1349	0.2231	1.855	-0.9055	0.3618	0.5022	-1.564	-1.708	0.1057	0.1364
LAPTM4B \Homo sapiens lysosomal protein transmembrane 4 beta (LAPTM4B), mRNA. \NM_018407.4 \ILMN_1680196	-0.128	-1.117	-0.2499	-1.465	-1.28	-1.244	-0.9471	-0.5308	-0.5874	-0.8175	-1.138	-0.8744	-1.7	-0.2626	-0.1424	3.059e-07	-0.576	-1.099	1.458	0.8724	1.393	1.083	1.581	1.125	1.06	1.142	0.4015	-0.6065	1.094	1.835	0.7955	2.368	2.158	0.5667	0.4095	0.4726	0.4045
LAPTM4B \Homo sapiens lysosomal protein transmembrane 4 beta (LAPTM4B), mRNA. \NM_018407.4 \ILMN_2101832	1.694e-07	-0.9101	-0.2756	-1.515	-1.253	-0.8934	-0.9196	-0.4991	-0.5929	-0.7665	-1.119	-0.8358	-1.619	-0.09598	-0.1909	-0.08027	-0.4636	-1.167	1.514	0.8338	1.432	0.9971	1.601	1.153	1.087	1.12	0.4338	-0.4447	1.221	1.883	0.8823	2.536	2.179	0.5768	0.3015	0.4692	0.4762
SNTB1 \Homo sapiens syntrophin, beta 1 (dystrophin-associated protein A1, 59kDa, basic component 1) (SNTB1), mRNA. \NM_021021.2 \ILMN_1793410	-0.4686	-1.032	-1.074	-1.158	-1.02	-0.8641	-1.015	-0.8354	-0.8959	-0.9422	-0.9276	-0.9625	-1.003	1.229	0.1446	1.013	0.08967	-0.3321	0.8198	0.9388	1.605	0.8571	-2.289e-07	1.173	1.794	1.564	-0.1218	1.957	1.91	2.923	-0.8536	3.157	2.914	-0.7778	-1.01	0.5359	0.5062
ABLIM1 \Homo sapiens actin binding LIM protein 1 (ABLIM1), transcript variant 2, mRNA. \NM_001003407.1 \ILMN_2396672	-0.9323	-0.9128	-1.064	-1.072	-0.7804	-1.206	-0.9866	-0.9952	-0.8794	-0.5795	-0.9021	-0.8698	-1.015	-1.051	-0.7676	0.4882	0.3434	0.9479	1.432	0.7912	0.4975	0.5114	2.191	1.422	0.5177	0.7186	-1.067e-07	-0.4544	0.1428	1.567	0.1492	0.486	0.6796	-0.06104	-0.3834	0.6611	0.7417
ABLIM1 \Homo sapiens actin binding LIM protein 1 (ABLIM1), transcript variant 4, mRNA. \NM_006720.3 \ILMN_1785424	-1.776	-1.189	-2.001	-1.982	-1.635	-2.193	-2.116	-2.059	-1.974	-1.055	-1.665	-1.689	-1.536	0.218	-1.247	0.5369	0.3951	1.016	1.336	1.11	0.7808	1.36	2.838	1.884	0.6007	0.924	-0.002069	-0.9112	-0.636	1.854	0.03964	0.9023	1.077	3.254e-07	-0.4195	0.8243	0.7457
PRICKLE1 \Homo sapiens prickle homolog 1 (Drosophila) (PRICKLE1), mRNA. \NM_153026.1 \ILMN_1741356	-1.166	-1.16	-1.198	-1.081	-1.288	-1.574	-1.343	-1.095	-1.368	-0.9431	-1.367	-1.229	-0.9235	-0.3785	-0.6316	0.2413	0.6296	0.2462	-0.3974	-1.334	-1.035	1.183	1.533	0.9329	1.922	1.974	5.687e-09	1.053	1.345	1.68	0.03539	0.9229	1.402	0.4483	0.04969	1.307	1.776
ZCCHC14 \Homo sapiens zinc finger, CCHC domain containing 14 (ZCCHC14), mRNA. \NM_015144.2 \ILMN_1743456	-0.5218	-0.3605	-0.5196	-0.1336	-0.1673	-0.7599	-0.4212	-0.2637	-0.1662	-0.3471	-0.5525	-0.1662	-0.329	0.5477	0.1658	0.02446	-0.02139	-0.2409	0.6867	0.6999	0.9284	1.23	1.043	0.7057	0.8185	1.103	0.4122	-0.0828	0.3739	-0.1377	-0.3742	1.276e-07	0.2357	0.6215	0.379	1.053	1.161
DYRK2 \Homo sapiens dual-specificity tyrosine-(Y)-phosphorylation regulated kinase 2 (DYRK2), transcript variant 1, mRNA. \NM_003583.2 \ILMN_2374244	-0.8133	-0.597	-0.4469	-0.5496	-0.1096	-0.4295	-0.526	-0.1847	-0.8834	-0.2119	-0.6168	-0.8181	-0.4321	0.1442	0.2805	0.002289	-0.1347	-0.0744	0.3106	-0.008161	0.1677	1.427	1.878	1.298	0.3868	1.986	0.002289	-0.08206	-0.4219	0.004574	3.669e-07	0.2871	0.8003	0.7555	0.0598	0.9686	0.883
SLC12A2 \Homo sapiens solute carrier family 12 (sodium/potassium/chloride transporters), member 2 (SLC12A2), mRNA. \NM_001046.2 \ILMN_1720996	-0.2279	0.1495	4.283e-07	-0.08575	-0.3291	-0.1803	-0.4798	0.1025	-0.3882	-0.1166	-0.2916	-0.4687	-0.3035	-0.719	0.1835	0.216	0.1012	0.01871	0.04467	-0.0007702	-0.1031	-0.8952	-0.9445	0.9411	0.2773	1.306	1.404	0.1941	-0.1596	-0.01411	-0.4269	1.713	1.634	0.2935	0.06801	0.3864	0.2605
CA2 \Homo sapiens carbonic anhydrase II (CA2), mRNA. \NM_000067.1 \ILMN_2199439	-1.399	-3.806e-08	-1.21	1.148	-0.4274	-0.7515	-1.217	0.7763	-1.144	0.7783	-0.2165	-0.8528	-0.8894	-0.8332	-1.137	-1.468	3.391	3.402	2.247	1.859	1.645	0.49	0.6877	2.187	3	3.791	5.057	-1.305	-0.05077	2.669	-1.47	4.813	4.902	-0.4645	0.04039	-1.062	-1.022
CA2 \Homo sapiens carbonic anhydrase II (CA2), mRNA. \NM_000067.1 \ILMN_1662795	-1.923	-1.068e-07	-1.594	1.473	-0.3649	-0.5734	-1.454	0.825	-1.625	0.8647	-0.0225	-1.161	-0.8997	-1.221	-1.504	-1.922	3.835	3.643	2.398	2.24	2.077	0.6093	0.8608	2.425	3.293	4.037	5.511	-1.665	0.1692	2.888	-1.712	5.311	5.146	-0.5185	-0.02468	-1.237	-1.072
PNKD \Homo sapiens paroxysmal nonkinesiogenic dyskinesia (PNKD), transcript variant 2, mRNA. \NM_022572.2 \ILMN_1774604	-0.2963	-0.7941	-1.033	-0.4035	-1.031	-0.648	2.339e-07	-0.81	-0.5513	0.08791	-0.4454	-0.1786	1.303	-0.1944	0.2151	-0.5728	0.486	1.367	1.076	0.7634	1.137	-0.901	-0.4951	1.655	0.5359	1.968	0.2367	0.008115	0.2934	1.562	1.435	2.499	2.387	-0.2609	-0.08675	-0.3783	-0.4594
TBL1XR1 \Homo sapiens transducin (beta)-like 1X-linked receptor 1 (TBL1XR1), mRNA. \NM_024665.3 \ILMN_1798657	-0.1564	-0.7448	-0.2714	-0.1755	-0.1797	-0.2068	-0.2241	0.003137	0.1319	0.1913	0.1036	-0.1085	0.453	-1.322	-0.2643	0.2745	-0.02902	0.8243	-0.05856	-0.4438	-0.06642	0.08839	0.5796	-0.4568	1.322	1.817	-0.0728	-0.2181	0.4272	1.433	0.2451	0.2696	0.5045	-0.03806	0.1595	0.05659	4.623e-08
PTBP2 \Homo sapiens polypyrimidine tract binding protein 2 (PTBP2), mRNA. \NM_021190.1 \ILMN_1707240	-0.06833	-0.2266	0.06743	-0.3979	-0.2864	0.05246	-0.07182	0.04932	-0.3115	-0.1839	-0.5646	-0.3828	-0.2561	0.2628	0.2578	0.06592	-0.05049	-0.09754	-0.1771	0.4592	1.016	-0.1655	2.038e-09	-0.3907	1.271	1.983	-0.2717	-0.8853	0.86	-0.1905	1.1	0.8412	1.071	0.6231	1.113	0.6758	0.5127
PTBP2 \Homo sapiens polypyrimidine tract binding protein 2 (PTBP2), mRNA. \NM_021190.1 \ILMN_2142979	-0.009521	-0.3428	0.1352	-0.1655	-0.0221	0.1354	-0.01975	0.1469	-0.258	-0.1258	-0.06447	-0.0308	-0.2254	0.479	0.2995	-0.0428	-0.03479	-0.1637	0.03777	0.4106	0.8875	-0.01921	-0.009733	-0.2464	1.107	2.104	-0.1343	-0.4328	0.7457	-2.313e-07	1.195	0.6356	1.283	0.6452	1.027	0.5953	0.3192
RPS6KB1 \Homo sapiens ribosomal protein S6 kinase, 70kDa, polypeptide 1 (RPS6KB1), mRNA. \NM_003161.2 \ILMN_1704557	-0.4184	-0.3475	-0.2053	-0.2429	-0.4879	-0.2395	-0.3854	0.08938	-0.5082	-0.05216	-0.1636	-0.555	0.3676	0.2743	0.04129	0.3448	0.07114	0.2373	-0.2184	-0.04269	-0.3252	-1.45e-07	-0.1222	-0.6569	2.05	1.606	-0.07369	0.1682	-0.4	0.3201	0.5794	0.638	0.8092	1.291	0.6926	1.322	1.141
KITLG \Homo sapiens KIT ligand (KITLG), transcript variant b, mRNA. \NM_000899.3 \ILMN_2341595	0.1631	-0.2874	-0.2301	-0.01051	-0.09436	-0.1374	-0.3975	-0.412	-0.1705	0.09085	0.2453	-0.215	1.066	-0.2362	-0.2762	6.891e-08	-0.4155	-0.5284	-0.3091	0.4682	0.5677	0.1948	0.2076	0.2682	2.884	2.288	1.154	0.05899	-0.9125	-0.8958	-0.636	1.235	2.324	-0.168	0.06874	0.4181	0.2556
KITLG \Homo sapiens KIT ligand (KITLG), transcript variant b, mRNA. \NM_000899.3 \ILMN_1808508	0.3199	-0.5765	-0.3642	0.1361	0.0787	0.04818	-0.3711	-0.225	-0.2337	7.839e-08	0.2823	-0.3797	1.083	-1.128	-1.043	-0.5386	-0.6623	-0.343	0.03028	0.6236	0.688	-0.2447	0.222	-0.1302	3.001	2.086	1.438	0.1755	-1.211	-1.3	-0.6429	1.776	1.806	-0.4843	-0.1952	0.4379	0.36
HSD17B2 \Homo sapiens hydroxysteroid (17-beta) dehydrogenase 2 (HSD17B2), mRNA. \NM_002153.1 \ILMN_1808713	0.4978	3.826	0.3065	0.03777	-0.08728	0.0394	-0.1474	-0.1117	-0.08307	-0.05999	-0.09709	0.1255	2.342	0.3326	0.2522	-0.1778	-0.04935	-0.1085	0.1419	-0.06065	-0.08973	-0.3267	-0.1054	0.1245	4.315	2.671	-1.128e-07	0.2134	1.397	-0.05564	0.3041	5.422	3.644	-0.2225	-0.2306	-0.09418	-0.1914
ATP5G1 \Homo sapiens ATP synthase, H+ transporting, mitochondrial F0 complex, subunit C1 (subunit 9) (ATP5G1), nuclear gene encoding mitochondrial protein, transcript variant 1, mRNA. \NM_005175.2 \ILMN_1712430	0.8938	-0.8045	-0.04302	0.03072	-0.5324	0.7046	0.329	0.08758	0.08542	-0.2097	-0.6297	-0.4408	-0.4997	-1.019	-0.2722	-0.6262	-0.378	-0.4938	-0.3431	0.07098	-2.348e-07	0.1304	1.023	1.5	2.915	3.238	0.3028	0.6591	0.09867	-0.09132	0.8393	1.812	1.329	-0.3661	-0.686	-0.923	-0.7614
ADD3 \Homo sapiens adducin 3 (gamma) (ADD3), transcript variant 1, mRNA. \NM_016824.3 \ILMN_1787378	0.5058	-0.6931	-0.5791	-0.1068	0.1315	-0.4751	-0.4802	-0.11	-0.08231	-0.3791	0.3525	-0.5715	-1.056	-1.146	-0.1229	-0.4393	0.4692	-0.4674	0.6319	0.08788	0.3358	0.1991	0.4719	2.016e-07	2.392	2.918	0.4315	0.7739	-1.078	1.411	-0.1482	1.591	1.602	0.3628	1.113	-0.3552	-0.2475
UGT1A6 \Homo sapiens UDP glucuronosyltransferase 1 family, polypeptide A6 (UGT1A6), transcript variant 1, mRNA. \NM_001072.3 \ILMN_1758907	0.05973	0.1727	0.05015	0.07704	-0.06203	-0.002322	-0.005605	-0.1019	-0.07491	-0.001775	-0.05266	0.03198	-0.2019	-0.01151	-0.1638	-0.06374	-0.0626	-0.2193	0.09069	0.1489	0.3039	0.1225	2.399	0.2935	1.977	2.56	0.3353	-2.101e-07	-0.0376	-0.1136	0.2545	2.289	1.907	-0.05153	0.02757	-0.05606	-0.02338
UGT1A6 \Homo sapiens UDP glucuronosyltransferase 1 family, polypeptide A6 (UGT1A6), transcript variant 1, mRNA. \NM_001072.3 \ILMN_1706390	-0.1194	-0.1579	-0.1993	0.4792	-1.468e-07	-0.05523	-0.1461	0.07644	0.2815	0.5299	0.6135	0.4539	-0.07741	-0.2462	-0.3591	-0.1812	-0.08659	-0.166	-0.1676	0.07484	0.8261	0.273	3.825	0.1291	4.586	4.816	-0.2414	-0.1673	-0.1469	-0.3258	2.73	3.158	2.924	0.005768	-0.02379	-0.145	0.1386
UGT1A6 \Homo sapiens UDP glucuronosyltransferase 1 family, polypeptide A6 (UGT1A6), transcript variant 2, mRNA. \NM_205862.1 \ILMN_1752813	-0.2191	-0.328	-0.08721	0.4542	0.005198	0.0121	-0.0004342	0.2338	0.283	0.5125	0.9568	0.9878	-0.08513	-0.2278	0.07792	0.03642	-0.227	-0.2083	-0.2911	-0.4161	0.1505	0.08857	3.247	-0.08145	4.627	4.663	-0.16	-0.3804	-0.1966	-0.1869	3.311	1.946	1.871	-0.2869	-0.1978	-0.2239	-1.589e-07
PTPRR \Homo sapiens protein tyrosine phosphatase, receptor type, R (PTPRR), transcript variant 1, mRNA. \NM_002849.2 \ILMN_1679051	0.1471	-0.2913	-0.1811	-0.3497	-0.1572	-0.07445	-0.1994	0.1225	-0.1875	-0.02527	-0.1115	-0.09879	-0.2638	0.03456	-0.1287	-6.507e-09	0.5468	2.351	-0.02431	-0.3055	-0.2553	3.23	4.233	-0.2844	4.509	4.721	0.0004726	-0.07495	0.3539	2.171	2.131	1.835	1.871	0.1099	0.04971	-0.1236	0.06877
HOXD1 \Homo sapiens homeobox D1 (HOXD1), mRNA. \NM_024501.1 \ILMN_1717381	0.04675	-0.05447	-0.2748	-0.2757	-1.782e-07	-0.155	-0.2531	-0.2152	-0.03405	0.01697	-0.1583	-0.04346	0.05606	1.241	1.145	0.8717	-0.2152	0.2366	2.361	-0.1871	-0.08538	1.766	2.806	-0.2007	3.572	3.955	0.04411	3.639	-0.0838	3.093	0.7334	3.376	3.104	-0.09433	-0.008438	-0.2501	-0.1087
GPR160 \Homo sapiens G protein-coupled receptor 160 (GPR160), mRNA. \NM_014373.1 \ILMN_1662846	-0.09561	-0.1219	0.2993	-0.2561	-0.2365	-0.2629	-0.163	-0.2274	-0.2444	-0.2486	-0.5033	-0.06168	-0.1157	0.2256	0.1741	1.082	-0.5036	0.6771	0.2329	0.8631	1.496	0.637	1.292	-0.1915	2.671	3.006	0.1207	1.211	2.175e-07	1.136	0.1791	2.287	2.069	-0.291	-0.1859	-0.2959	-0.2305
PROM1 \Homo sapiens prominin 1 (PROM1), mRNA. \NM_006017.1 \ILMN_1786720	-0.1214	0.03911	-0.02278	-0.1034	6.213e-08	-0.1001	-0.05306	-0.03883	-0.1517	-0.2908	-0.03961	-0.0023	0.05229	0.07665	0.09649	0.09936	-0.2572	0.03014	0.1669	-0.07247	-0.01986	-0.08075	-0.03254	-0.1315	4.292	4.281	0.06058	-0.1094	0.1901	4.748	0.05984	3.961	4.444	0.02167	-0.1855	0.1474	0.06571
TNFSF10 \Homo sapiens tumor necrosis factor (ligand) superfamily, member 10 (TNFSF10), mRNA. \NM_003810.2 \ILMN_1801307	-0.07111	-0.3709	-0.3015	-0.1761	-0.4205	-0.08328	-0.2184	-0.001048	-0.1962	-0.2681	1.086e-07	-0.2253	1.394	-0.1224	0.2146	0.1801	0.5627	0.6571	0.4361	-0.1945	-0.2423	0.3031	1.753	0.3537	2.531	4.586	-0.1907	0.6009	0.008778	4.452	-0.02666	3.017	2.514	0.4965	1.281	-0.5569	-0.2369
ALOX5 \PREDICTED: Homo sapiens arachidonate 5-lipoxygenase (ALOX5), mRNA. \XM_001127464.1 \ILMN_1680996	-0.06733	0.08438	-0.3188	9.339e-08	-0.1418	-0.2031	-0.3599	-0.1335	0.09772	-0.07244	-0.2099	0.04024	-0.1602	0.01314	-0.2875	-0.2453	0.07593	0.2999	0.06063	-0.3915	-0.1546	0.2793	0.7635	0.02256	2.059	3.768	0.4389	0.289	-0.2264	3.135	0.313	0.7282	1.691	-0.08402	-0.2153	-0.03431	-0.07223
TC2N \Homo sapiens tandem C2 domains, nuclear (TC2N), mRNA. \NM_152332.3 \ILMN_1734596	-0.05327	-0.1022	0.08414	-0.1119	0.0793	-0.04769	-0.01391	-0.07632	-0.08364	-0.07254	0.3275	2.322e-08	-0.01884	-0.105	-0.1641	-0.03713	0.1242	-0.1558	-0.1546	0.1445	0.1259	0.5463	0.7793	0.06858	1.769	1.213	0.6146	1.16	0.2259	2.038	0.03445	1.075	0.9354	-0.3205	-0.1549	-0.1745	-0.1077
TNFRSF11B \Homo sapiens tumor necrosis factor receptor superfamily, member 11b (TNFRSF11B), mRNA. \NM_002546.3 \ILMN_1676663	-0.1136	-0.3129	-0.4598	1.636e-07	-0.5548	-0.4313	0.05475	-0.4346	0.07652	0.06046	-0.3348	-0.247	1.419	0.717	-0.3518	0.4365	0.1921	0.9735	1.715	-0.6142	-0.8189	0.6146	0.05824	0.4365	4.421	4.828	-0.5966	-0.2458	3.695	0.1916	-0.6142	4.415	4.618	-0.4557	-0.2542	-0.5076	-0.6183
ANGPT2 \Homo sapiens angiopoietin 2 (ANGPT2), mRNA. \NM_001147.1 \ILMN_1774207	0.08487	0.06009	-0.01908	-0.2172	-0.04744	0.191	-0.02823	0.03903	-0.0222	0.1136	-1.528e-07	-0.08263	-0.1324	-0.06493	0.03995	0.04478	0.1226	-0.006887	0.07276	-0.1202	-0.06865	0.1215	0.01367	-0.05776	4.343	5.668	0.142	-0.005935	-0.009507	0.1081	-0.01309	4.591	4.168	-0.0275	0.1167	-0.1703	-0.0428
ANGPT2 \Homo sapiens angiopoietin 2 (ANGPT2), transcript variant 3, mRNA. \NM_001118888.1 \ILMN_3250067	0.07082	0.09107	-0.06378	-0.01169	-0.00918	-4.557e-08	0.08814	0.09165	-0.02941	-0.05382	0.06546	-0.000208	0.2304	0.06586	-0.1081	0.1162	-0.1048	-0.05966	-0.1893	-0.1456	-0.03878	0.1797	0.1222	0.02495	3.443	4.627	-0.05792	0.08774	-0.07053	-0.05922	-0.01065	3.506	3.233	-0.1765	0.004568	0.1288	-0.01652
SP8 \Homo sapiens Sp8 transcription factor (SP8), transcript variant 1, mRNA. \NM_182700.2 \ILMN_2306630	0.04114	-0.2415	-0.03922	-0.06958	-0.1011	0.06478	-0.07006	-0.07214	-0.07519	0.09319	-0.09881	-0.1119	-0.2132	0.005625	-0.03671	1.187e-07	0.7246	0.1272	-0.162	0.1054	-0.1203	-0.2234	-0.1526	-0.05369	2.931	3.603	0.06769	0.1436	0.01741	0.2828	0.03788	2.841	2.75	-0.1565	-0.04958	0.3045	0.1604
SP8 \Homo sapiens Sp8 transcription factor (SP8), transcript variant 1, mRNA. \NM_182700.2 \ILMN_2306631	-0.06887	0.1429	-0.1925	-0.2848	-0.03287	-0.06259	-0.0618	0.03678	-0.1023	-0.03441	-0.06024	-0.388	0.01368	-0.112	-0.2595	-0.06834	0.6204	0.01715	-0.1412	-0.08098	0.04067	0.09223	-0.0007502	-0.1905	2.459	3.211	-6.665e-08	0.03214	0.04794	0.219	0.0807	2.037	2.363	-0.02344	0.1734	0.1549	0.1379
\Homo sapiens cDNA FLJ25252 fis, clone STM03814 \AK057981 \ILMN_1819783	0.1608	-0.05616	0.01596	0.0434	-0.1572	0.008714	0.06851	0.04677	-0.2405	0.1597	0.09072	-0.02793	-0.1785	-0.06552	0.1137	-0.01347	0.1452	-0.126	-0.2556	-0.1899	-0.3084	-0.07344	-0.03588	-0.4408	1.125	1.537	-0.4414	0.3578	-0.2663	-0.3422	-0.2621	1.148	1.437	0.3095	-1.885e-07	0.3359	0.2298
SLC19A3 \Homo sapiens solute carrier family 19, member 3 (SLC19A3), mRNA. \NM_025243.3 \ILMN_1716359	0.2904	-0.00189	-0.03884	0.2663	0.01597	-0.09235	-0.03441	0.02169	-0.0508	-0.03316	-0.0846	0.4871	0.5782	0.4188	0.01743	0.5106	-0.07348	-0.1645	0.6479	-0.2737	-0.4559	0.2691	0.2623	0.04005	1.674	1.924	-3.481e-09	-0.1379	-0.05486	-0.204	0.4871	1.776	2.235	-0.332	-0.3289	-0.2129	-0.143
PELI2 \Homo sapiens pellino homolog 2 (Drosophila) (PELI2), mRNA. \NM_021255.2 \ILMN_1780132	0.2634	-0.3065	-0.3256	-0.439	-0.3802	-0.4471	8.579e-08	-0.1124	-0.2548	-0.06044	0.3847	-0.1658	0.8404	0.004907	0.6185	0.7249	-0.02348	0.287	0.01573	-0.338	-0.3291	1.043	1.123	0.2999	2.228	1.122	0.1551	-0.1359	1.057	0.1612	-0.2569	2.287	2.405	-0.335	-0.2414	-0.4131	-0.3286
CGNL1 \Homo sapiens cingulin-like 1 (CGNL1), mRNA. \NM_032866.3 \ILMN_1730229	-0.1718	-0.1219	-0.06519	0.2291	-0.337	-0.04516	-0.1705	-0.3344	-0.1272	0.5276	-0.01413	-0.0036	-0.06742	-0.2406	0.02832	2.358	2.246	2.072	2.238	-0.2426	-0.1009	2.562	2.422	0.6528	3.354	2.639	-0.0344	0.8369	-0.1546	1.974	-0.1823	2.075	2.604	-0.2486	-1.589e-07	0.03775	0.2036
BCL3 \Homo sapiens B-cell CLL/lymphoma 3 (BCL3), mRNA. \NM_005178.2 \ILMN_1710514	-1.052	-0.01501	-0.8702	0.123	0.4602	-0.2774	0.6787	-0.02134	0.01443	0.4269	0.03271	-0.01398	0.0397	-0.3197	1.235	0.2749	-0.1793	0.5548	0.4699	0.1901	-0.2077	-3.743e-07	0.2331	-0.4119	4.13	4.107	-1.454	-1.809	-0.0641	0.138	-0.5159	1.299	1.517	-1.546	-1.059	-1.511	-1.428
SQLE \Homo sapiens squalene epoxidase (SQLE), mRNA. \NM_003129.3 \ILMN_2041293	0.1996	-1.039	-0.302	-0.2572	-0.3821	-0.786	-0.4511	-0.9241	-0.8392	-0.2139	0.06356	-0.7597	0.1177	-0.2418	-0.2455	-0.7207	-0.01484	-0.06401	0.2127	-0.06401	0.1948	-1.135	0.7192	0.5337	1.787	1.86	-0.7878	0.8916	0.6464	2.532e-07	0.7522	1.267	0.9244	0.5716	0.2292	0.6746	0.5276
CLPTM1 \Homo sapiens cleft lip and palate associated transmembrane protein 1 (CLPTM1), mRNA. \NM_001294.1 \ILMN_1665831	-0.1799	0.2382	-0.203	-0.2933	0.2352	-0.1155	0.5433	-0.008603	-0.1142	0.4773	0.2223	-0.006047	-0.01278	-1.172	0.2668	-0.1658	-0.04545	1.087	0.8844	0.03668	0.2639	0.3647	-4.826e-08	0.4082	1.328	1.262	0.2409	0.2781	-0.0632	-0.4798	-0.823	1.401	1.127	-0.2106	-0.7149	-0.1135	-0.07612
LOC100130009 \PREDICTED: Homo sapiens similar to high mobility group protein (LOC100130009), mRNA. \XM_001720338.1 \ILMN_3258346	-0.4031	-0.2063	-0.5348	-0.5117	-1.186e-07	0.4864	0.6299	0.3486	0.3396	0.6871	0.1251	-0.04561	-0.8625	-1.532	-1.124	-0.5609	-0.3537	0.4628	0.5992	0.3464	-0.1419	1.849	0.9652	-0.9845	1.848	1.063	1.132	0.5942	0.2255	-1.054	-0.08096	-0.4271	-0.1886	-0.475	-0.473	0.4562	0.006564
HMGA1 \Homo sapiens high mobility group AT-hook 1 (HMGA1), transcript variant 1, mRNA. \NM_145899.1 \ILMN_2311537	-0.9644	-0.4816	-0.6863	-0.5965	1.55e-07	0.4399	0.9509	0.2344	0.4489	0.4692	-0.001088	-0.2038	-1.838	-2.179	0.9153	-0.9644	-0.3615	0.3894	0.5132	0.4184	-0.2445	1.516	0.8994	-1.025	1.408	0.6498	0.8813	0.4544	0.1731	-1.141	-0.2483	-0.5677	-0.4612	-0.311	-0.1909	0.5012	0.01328
RAB3IP \Homo sapiens RAB3A interacting protein (rabin3) (RAB3IP), transcript variant beta 1, mRNA. \NM_175624.2 \ILMN_1803197	-0.1518	0.09709	1.424e-07	-0.09983	-0.3562	-0.07614	-0.1225	-0.02973	-0.2264	0.3545	0.04997	-0.3193	-0.6949	-0.3654	-0.6408	-0.9218	0.2039	-0.2588	0.8411	0.1497	0.1655	0.7934	1.245	-0.51	1.005	0.7154	0.9059	1.647	-0.1283	1.573	-0.04656	0.8353	0.9652	-0.342	-0.1492	0.6791	0.6661
HOXB7 \Homo sapiens homeobox B7 (HOXB7), mRNA. \NM_004502.3 \ILMN_1702125	0.1562	0.3456	-0.3258	-0.1147	0.2283	-0.1463	-0.2959	-0.3539	-0.07611	-0.5821	-0.3932	-0.6636	-0.8949	-3.093	-3.181	-3.32	-0.04729	2.561e-07	0.4437	1.628	1.773	2.548	2.27	0.4358	2.285	1.819	1.91	1.306	-0.37	0.7269	-0.8268	0.4697	0.1717	-2.037	-2.099	0.4335	0.3756
CUEDC1 \Homo sapiens CUE domain containing 1 (CUEDC1), mRNA. \NM_017949.1 \ILMN_1676665	-0.5216	0.2892	2.671e-07	-0.261	-0.05685	-0.3945	-0.2607	-0.3957	-0.4463	-0.1749	0.2236	0.1856	-0.005817	-0.8931	-1.403	-0.4086	0.721	-0.5216	0.1503	0.6092	0.7692	1.23	0.9647	0.2024	0.8238	1.019	0.9687	-0.1165	-0.5376	1.539	0.04045	-0.1285	0.2269	-0.9168	-1.043	0.1581	0.2555
HOXB3 \Homo sapiens homeobox B3 (HOXB3), mRNA. \NM_002146.4 \ILMN_1689874	-0.2015	-0.3789	-0.0621	-0.03497	0.07648	0.2863	0.2545	0.1927	0.3567	0.05656	-0.04923	0.2844	-0.1063	-0.2268	-0.0494	-0.2737	-0.1979	0.1649	-0.005224	0.02119	-0.1516	0.569	0.688	-0.4542	1.171	1.015	1.335	0.7417	-0.3186	-0.1431	-0.4364	-0.07801	-0.05244	1.671e-07	0.1805	0.9859	1.184
HOXB8 \Homo sapiens homeobox B8 (HOXB8), mRNA. \NM_024016.3 \ILMN_1798496	0.1043	-1.615	-1.703	1.121	0.5074	1.104	-0.5198	0.0803	-0.7508	0.198	1.933e-07	-0.1527	-1.031	-1.986	-2.195	-2.012	-0.5869	-1.949	1.756	2.608	2.609	3.865	3.79	0.06003	3.728	3.315	3.996	2.661	-1.479	-1.177	-1.952	-0.4581	-0.6921	-0.9173	-0.9526	1.898	2.229
HOXB5 \Homo sapiens homeobox B5 (HOXB5), mRNA. \NM_002147.3 \ILMN_1674908	-0.884	0.1413	-0.4533	0.1211	-0.08325	1.01	-0.5097	-0.1665	-0.4871	0.208	0.2534	0.1663	-0.8909	-2.232	-2.206	-2.163	-0.4426	-0.9818	1.967	-0.05267	0.3105	2.21	2.284	-1.973	2.77	2.338	2.525	1.816	-1.704	-0.7128	-1.972	2.901e-07	-0.2427	0.5528	0.5042	2.667	2.785
HOXB6 \Homo sapiens homeobox B6 (HOXB6), mRNA. \NM_018952.4 \ILMN_1768101	0.4546	-0.4294	-0.3843	0.7471	0.09983	0.8424	0.1014	-0.01356	9.873e-08	0.01025	-0.06576	0.1026	-0.4677	-0.8717	-0.8802	-0.7532	-0.06455	-0.2883	1.098	-0.2252	-0.0921	3.217	2.957	0.6871	3.011	2.968	2.72	1.767	-0.6295	2.087	-1.021	-0.3356	-0.4018	-0.5246	-0.3824	1.201	1.284
MAPKAPK3 \Homo sapiens mitogen-activated protein kinase-activated protein kinase 3 (MAPKAPK3), mRNA. \NM_004635.3 \ILMN_1732452	-0.7926	0.1473	-0.05023	-3.411e-07	-0.1332	0.1795	-0.1996	-0.2298	-0.2524	-0.6859	0.4749	-0.08104	-0.6007	-0.4753	-0.8098	-0.9162	0.05194	-0.8389	0.5736	0.8331	0.8023	2.038	1.611	0.4872	1.286	0.2119	1.111	1.161	0.678	-0.2354	-0.1856	-1.971	-1.684	0.2658	-0.1687	0.6816	0.4301
NET1 \Homo sapiens neuroepithelial cell transforming 1 (NET1), transcript variant 1, mRNA. \NM_001047160.1 \ILMN_1758311	0.3271	-0.169	0.1459	-0.2329	-0.05999	-0.1177	-0.2827	-0.06386	-0.2532	-0.1775	-0.2831	-0.5849	-1.225	-1.021	4.364e-08	-1.576	0.2374	0.1468	-0.3744	0.2303	0.7638	1.928	0.7261	-0.02564	0.9269	0.6194	2.877	-0.05408	0.6184	-0.2604	0.4761	0.6357	0.7233	0.03581	-0.2542	0.6782	0.5499
LOC647993 \PREDICTED: Homo sapiens hypothetical protein LOC647993 (LOC647993), mRNA. \XM_937048.1 \ILMN_1764654	0.03477	-0.1491	0.03228	-0.1018	0.03264	0.1009	-0.1047	0.06595	0.04436	0.242	0.3491	-0.09089	0.06682	-0.2575	-0.08643	-0.1494	-0.1081	-0.1496	-0.09361	-0.1703	-0.03881	2.526	1.887	1.268e-07	5.771	1.576	0.8377	0.593	-0.1771	0.3661	0.1012	-0.1353	-0.03265	-0.2636	-0.09089	0.06088	-0.4134
LOC643161 \PREDICTED: Homo sapiens hypothetical LOC643161 (LOC643161), mRNA. \XM_926530.2 \ILMN_1809783	-0.05476	0.000373	-0.1115	-0.133	0.09546	-0.05185	-0.03417	-0.06487	0.07365	-0.2058	0.01429	-0.1123	-0.01312	-0.09544	0.1373	-0.1089	-0.1764	0.05257	-6.331e-08	0.01983	-0.05456	2.894	2.31	0.03064	5.548	1.502	0.6133	0.5385	-0.09863	0.03847	-0.1267	0.09039	-0.1443	0.1397	-0.1254	-0.003549	0.0644
MT1B \Homo sapiens metallothionein 1B (MT1B), mRNA. \NM_005947.1 \ILMN_1733758	1.866	0.04608	-0.0384	-0.1132	0.1007	-0.02438	0.01947	-0.1986	0.03655	0.07778	-0.1533	-0.2261	-0.1621	0.09766	-0.06162	-0.04064	-0.1867	-0.0449	-0.07142	0.1878	-0.1149	1.463	1.62	0.05763	4.406	0.1658	-7.519e-09	-0.02504	-0.01115	-0.09402	0.1822	0.1614	-0.101	0.04312	0.108	0.0323	-0.0494
SLC16A5 \Homo sapiens solute carrier family 16, member 5 (monocarboxylic acid transporter 6) (SLC16A5), mRNA. \NM_004695.2 \ILMN_1755649	-0.5256	-0.09468	0.3236	0.1327	0.299	-0.5062	-0.5976	-0.2417	-0.2026	-0.5513	0.709	0.5927	0.4633	-1.064	-1.625	-0.277	0.5171	-0.161	0.6969	0.02923	0.2195	1.307	2.085	2.84	-0.3414	3.954e-07	-1.614	0.1919	-0.949	0.6337	0.9056	0.07894	0.7401	-0.4444	-0.09708	-0.7792	-0.4919
LAMA5 \Homo sapiens laminin, alpha 5 (LAMA5), mRNA. \NM_005560.3 \ILMN_1773567	0.3286	0.253	-0.3624	0.3612	-0.6928	-1.204	4.199e-08	-0.2047	-0.2645	-0.2841	-0.1102	-0.3041	0.4621	-0.2272	-2.14	-2.951	1.001	0.7646	-0.5912	1.337	2.027	1.892	1.56	2.535	0.5841	0.7958	-0.1925	1.8	-1.573	1.262	1.468	0.4271	0.9625	-0.2382	-0.8186	-1.325	-1.065
CDR2L \Homo sapiens cerebellar degeneration-related protein 2-like (CDR2L), mRNA. \NM_014603.1 \ILMN_2128770	-0.3266	0.3415	-0.2149	0.02362	0.4292	-0.1233	-0.1199	-0.1967	-0.2998	0.1854	0.5909	0.08611	-0.7301	-0.6229	-0.8874	-1.825	1.696	0.2592	0.238	4.136e-08	0.1026	0.4435	1.131	1.597	0.3148	-0.6154	0.3096	1.352	-0.15	0.08097	1.6	-0.6772	-0.7657	-0.5848	-0.9349	-0.163	-0.255
TAPBP \Homo sapiens TAP binding protein (tapasin) (TAPBP), transcript variant 1, mRNA. \NM_003190.3 \ILMN_1742450	-0.5638	0.4875	-2.679e-07	-0.01462	-0.06697	-0.7868	-0.1207	-0.7307	-0.4436	0.5618	0.3402	0.1496	0.2518	-0.343	0.1129	0.2391	0.5708	1.604	1.202	0.3718	0.7146	0.5318	0.8729	1.434	-1.084	-0.5647	-0.5697	0.9413	-0.4989	0.8639	0.6337	-0.01787	-0.3219	-0.3537	-0.5654	-0.6686	-0.846
DDR1 \Homo sapiens discoidin domain receptor tyrosine kinase 1 (DDR1), transcript variant 1, mRNA. \NM_013993.2 \ILMN_1812262	-0.6323	0.1121	-0.3662	-0.3731	-0.5048	-0.7741	-0.5381	-0.7603	-0.604	0.3866	0.6359	0.3137	0.2891	-0.7433	-0.2686	0.8963	0.6513	1.821	-0.1937	1.512	1.533	0.7797	0.8154	0.4137	0.4053	0.4799	3.585e-07	0.7449	-1.219	1.742	2.065	-0.3417	-0.3357	-0.6402	-0.7286	-0.7527	-0.8108
CTSD \Homo sapiens cathepsin D (CTSD), mRNA. \NM_001909.3 \ILMN_1674038	0.2036	-3.555e-07	-0.1647	-0.2362	-0.3807	-0.6551	-0.3273	-0.7789	-0.141	0.608	0.6443	-0.02397	0.4752	-1.733	0.4215	0.6362	-0.06369	1.848	0.2637	-0.05812	0.7523	1.603	1.002	0.5197	-0.07836	0.2777	-0.005163	0.3157	-0.224	1.006	0.6163	0.5045	0.1035	-0.7673	-1.247	-0.5	-0.6008
CDC42EP4 \Homo sapiens CDC42 effector protein (Rho GTPase binding) 4 (CDC42EP4), mRNA. \NM_012121.4 \ILMN_1745223	-0.5659	0.04919	-0.989	0.4912	0.7145	-0.04581	-0.2979	-0.5075	-0.003599	-0.2411	0.8881	0.4244	-0.1236	-0.1558	-0.1378	0.7064	0.5179	1.103	-1.586e-07	0.3404	0.4412	1.489	1.316	0.9624	0.1488	-0.3653	-0.3921	-0.3734	-0.06879	1.407	0.6914	0.1407	0.1098	-0.1236	-0.8368	-0.61	-0.6022
SIK1 \Homo sapiens salt-inducible kinase 1 (SIK1), mRNA. \NM_173354.3 \ILMN_1717639	0.9984	0.6465	0.9317	-0.1818	-0.6514	-0.8009	-0.6039	-0.5549	-0.4801	0.3031	-0.6675	-0.5147	1.123	0.2556	-0.1859	-0.5893	0.6153	0.3936	0.3208	0.6343	-0.5765	0.8729	-0.191	1.664	1.237	-6.518e-08	0.8781	0.7433	0.9443	0.2817	1.742	-0.3538	-0.4858	-0.7224	-1.019	-0.7543	-1.002
MMP28 \Homo sapiens matrix metallopeptidase 28 (MMP28), transcript variant 3, mRNA. \NM_001032278.1 \ILMN_2399016	-0.1814	0.06488	0.3658	0.132	0.5397	0.09818	-0.1824	0.3843	0.7675	0.05854	1.808	0.5533	1.754	-2.182e-07	0.01016	-0.3698	1.601	2.218	-0.4154	-0.488	-0.4733	2.122	1.628	1.502	-0.3419	-0.8422	-0.5072	-0.3805	-0.4211	-0.7357	2.36	-0.5282	-0.4582	-0.5272	-0.404	-0.5331	-0.07432
LBH \Homo sapiens limb bud and heart development homolog (mouse) (LBH), mRNA. \NM_030915.1 \ILMN_2315979	1.325	0.1559	-0.1729	-0.3425	-0.6499	-0.8433	-0.4121	-0.2807	-0.5656	0.2638	-0.4391	-0.5523	-0.4045	1.075	-4.101e-08	1.134	0.7675	0.6477	0.7313	-0.6465	-0.7021	1.047	1.117	1.844	-0.5776	-0.1246	3.369	0.2109	0.3874	0.6459	1.014	0.3298	0.8427	-0.655	-0.7201	-0.8533	-0.8395
ATOX1 \Homo sapiens ATX1 antioxidant protein 1 homolog (yeast) (ATOX1), mRNA. \NM_004045.3 \ILMN_1670609	0.7087	0.7481	0.3802	-0.09286	-0.07153	0.1012	-0.04024	-0.06778	-0.09882	0.07319	0.2036	0.341	-0.3099	0.9175	4.498e-07	0.2359	0.03466	0.3118	-0.3139	-0.404	-0.6771	1.002	-0.3627	0.2937	0.3426	-1.162	1.098	1.266	-0.09051	0.2052	0.4042	-0.1737	-0.3178	-0.8562	-0.5247	-0.5797	-0.394
CLIC3 \Homo sapiens chloride intracellular channel 3 (CLIC3), mRNA. \NM_004669.2 \ILMN_1796423	0.6176	-0.8169	1.389	1.841	1.841	0.04475	0.2979	0.5479	0.935	1.617	1.347	0.8653	1.323	0.661	-0.3989	-1.939e-07	-1.252	-0.8589	-1.437	-2.121	-1.775	2.711	2.341	-0.3068	-2.588	-2.21	3.11	3.717	-0.2046	-0.8626	3.104	-1.838	-1.739	-2.315	-2.253	-2.338	-2.467
RAB38 \Homo sapiens RAB38, member RAS oncogene family (RAB38), mRNA. \NM_022337.1 \ILMN_2134974	0.9444	-0.1723	1.463e-07	0.2722	0.01141	0.3108	0.1802	0.4065	0.3347	-0.1725	0.3657	-0.3051	-0.3253	0.8681	1.524	1.47	0.2162	-0.04681	-0.4105	-1.077	-1.144	0.7493	1.025	-0.5291	-0.4342	-0.5678	0.5287	0.3405	0.7793	-0.1313	1.422	-0.3089	-0.2396	-1.203	-1.264	-0.9885	-0.8222
PINK1 \Homo sapiens PTEN induced putative kinase 1 (PINK1), nuclear gene encoding mitochondrial protein, mRNA. \NM_032409.2 \ILMN_1666924	0.05226	0.5953	0.5852	-0.2133	-0.264	-0.5518	-0.04906	-0.2892	0.2102	0.7353	0.8619	0.196	-0.1779	1.011	0.2385	0.2958	0.374	0.8682	-1.158e-07	0.1127	-0.2737	1.754	1.101	-0.4588	-0.2934	-0.845	0.2679	0.2752	0.378	-0.348	-0.1352	-0.227	-0.3202	-0.9799	-0.9298	-0.8745	-1.047
FLJ14213 \Homo sapiens protor-2 (FLJ14213), mRNA. \NM_024841.3 \ILMN_1697491	0.8077	0.7825	1.839	-0.08961	-0.7597	-0.1094	0.04164	0.468	-0.1415	0.7664	-0.1219	-0.4443	0.4427	1.092	1.102	1.382	0.6173	0.05988	-0.754	-0.9793	-1.06	2.111	1.759	-0.1413	-1.003	-1.183	0.2484	0.9402	0.1976	-1.338e-07	0.1926	-1.155	-1.305	-1.154	-1.308	-1.079	-1.07
CAPG \Homo sapiens capping protein (actin filament), gelsolin-like (CAPG), mRNA. \NM_001747.2 \ILMN_1655821	9.57e-08	1.261	0.6185	0.5614	0.3194	-0.358	-0.09409	-0.2078	0.1512	-0.08677	0.5978	0.2383	-0.3822	-0.7283	-0.6524	-0.7762	1.059	1.008	0.2575	-1.224	-1.19	1.85	0.4734	-0.7949	0.848	0.7322	0.4853	-0.2813	0.2563	1.009	1.34	-0.2648	-0.3618	-1.006	-0.948	-1.11	-1.063
MFAP5 \Homo sapiens microfibrillar associated protein 5 (MFAP5), mRNA. \NM_003480.2 \ILMN_1733415	1.045	3.045	1.321	1.133	1.491	-0.9728	-1.483	0.3163	-0.5349	3.739	0.3776	-0.2236	1.408	-0.3091	-1.287e-07	-1.341	4.155	4.015	-1.862	-1.826	-1.966	3.763	3.506	3.702	0.9888	-0.9145	1.51	3.084	-1.459	-1.544	2.221	-1.783	-1.816	-1.896	-2.006	-2.046	-1.874
KCNK1 \Homo sapiens potassium channel, subfamily K, member 1 (KCNK1), mRNA. \NM_002245.2 \ILMN_2071641	0.9867	0.01168	0.1608	-0.398	-0.4012	-0.8163	-0.836	-0.557	-0.5797	0.2502	0.1744	-0.5976	0.4259	0.9113	-0.3268	0.5779	0.8489	0.5828	-1.519	-1.598	-1.632	2.242	1.808	1.211	0.69	-6.231e-08	1.563	0.5104	-0.758	1.569	0.6789	-1.237	-1.28	-1.77	-1.777	-1.904	-1.713
KCNK1 \Homo sapiens potassium channel, subfamily K, member 1 (KCNK1), mRNA. \NM_002245.2 \ILMN_1718863	1.157	3.21e-07	0.07715	-0.4574	-0.2424	-0.3613	-0.4597	-0.1453	-0.5131	0.9847	0.6438	-0.3536	0.6625	0.8049	-0.3792	0.9121	0.5699	1.627	-1.536	-1.514	-1.525	2.618	2.3	1.057	1.158	0.2512	1.845	0.515	-0.7482	1.644	0.7836	-0.8453	-1.043	-1.562	-1.563	-1.486	-1.435
MSLN \Homo sapiens mesothelin (MSLN), transcript variant 2, mRNA. \NM_013404.3 \ILMN_2353161	2.607	2.64	1.732	0.7252	1.053	0.486	-0.626	-0.3039	-0.06172	2.201	-4.581e-07	1.794	1.446	-1.809	-1.645	-1.58	3.917	2.549	-1.603	-1.888	-1.683	3.904	3.716	0.3395	-1.526	-1.991	4.14	-1.142	2.377	4.722	3.507	-2.021	-1.939	-1.882	-2.033	-1.998	-1.934
NMU \Homo sapiens neuromedin U (NMU), mRNA. \NM_006681.1 \ILMN_2162253	1.535e-07	-0.5197	-0.5331	1.399	0.5146	0.172	-0.00898	-0.4362	-0.4994	-0.3566	-0.7238	0.7838	-0.1505	1.637	-0.119	0.6782	1.696	1.983	-0.7594	-0.8774	-0.8774	3.05	4.197	0.8671	1.031	3.042	2.215	0.8218	-0.1235	1.718	2.094	-0.4419	0.2705	-0.6304	-0.2399	-0.4796	-0.2935
PLEKHA7 \Homo sapiens pleckstrin homology domain containing, family A member 7 (PLEKHA7), mRNA. \NM_175058.3 \ILMN_1702899	-0.21	0.08809	-0.2358	-0.04995	0.09546	0.1846	0.04464	-0.1337	0.05523	0.03971	-0.1717	-0.04269	-0.1052	-0.2908	-0.213	-0.323	1.689	0.7248	-0.1474	-0.1326	0.2946	1.733	1.772	0.6904	0.009786	-0.2509	1.307	0.8749	-0.05029	-0.1684	1.22	-0.2221	0.1167	-0.01117	-0.2265	-1.261e-07	0.00702
ITGB4 \Homo sapiens integrin, beta 4 (ITGB4), transcript variant 2, mRNA. \NM_001005619.1 \ILMN_2334210	-0.2999	-0.1146	-0.3627	-0.2298	-0.2425	-0.2807	-0.2771	-0.2773	-0.2359	-0.4175	0.1408	-0.2488	-0.133	-0.2331	-0.2169	-0.1443	3.176	4.532	-0.3897	0.1634	0.3754	3.904	4.038	4.692	0.2674	0.02554	3.269	3.518	-0.28	1.116	5.113	0.4402	0.2208	0.1259	-1.095e-07	-0.04489	0.3485
ITGB4 \Homo sapiens integrin, beta 4 (ITGB4), transcript variant 3, mRNA. \NM_001005731.1 \ILMN_2317543	-0.03339	-0.1502	-0.253	-0.1931	-0.1111	-0.1226	-0.05927	-0.1617	-0.2601	3.501e-08	0.01802	-0.1794	-0.1275	-0.09734	-0.188	-0.08173	2.126	3.355	-0.1508	0.2302	0.3253	2.833	2.881	3.822	0.2312	-0.2349	2.401	2.41	0.02525	0.5766	4	0.3211	0.1317	-0.04322	-0.04869	0.0624	0.4315
RRAD \Homo sapiens Ras-related associated with diabetes (RRAD), mRNA. \NM_004165.1 \ILMN_1683179	0.134	0.2742	-0.02932	-0.1229	-0.1452	-0.1594	0.01513	-0.1354	0.02582	-0.08238	-0.1329	0.2145	-0.03003	-0.01405	-0.1134	-0.1603	1.849	0.4799	0.1498	-0.09857	-1.23e-07	3.351	3.171	2.952	0.04509	-0.1518	-0.002275	0.8375	-0.01582	0.5505	1.565	0.2358	-0.0006996	0.04679	-0.013	-0.06545	0.1004
RRAD \Homo sapiens Ras-related associated with diabetes (RRAD), mRNA. \NM_004165.1 \ILMN_2186137	0.1599	-0.1628	7.714e-08	-0.1133	-0.1229	0.03064	0.1093	0.02768	-0.169	-0.07921	-0.05183	0.09138	0.1262	-0.1918	-0.01431	0.04642	2.135	0.6001	0.1221	-0.09092	-0.08864	3.591	3.33	2.901	-0.002672	-0.03222	-0.1902	0.6904	0.2483	0.4978	1.584	0.4487	-0.01629	-0.1708	-0.1464	-0.1025	-0.05719
HES2 \Homo sapiens hairy and enhancer of split 2 (Drosophila) (HES2), mRNA. \NM_019089.3 \ILMN_2094266	-0.09894	0.2302	-0.06398	0.09691	0.03339	0.02016	-0.1458	-0.2094	-0.3589	0.09726	-0.1711	-0.1386	-0.0663	-1.844e-07	-0.1544	-0.3093	0.36	0.47	0.07552	-0.1713	0.3506	1.929	1.017	0.0515	-0.2563	-0.1378	1.506	1.176	0.1536	-0.08009	1.594	-0.1001	-0.2388	0.1584	0.07324	-0.167	-0.1144
LPAR2 \Homo sapiens lysophosphatidic acid receptor 2 (LPAR2), mRNA. \NM_004720.5 \ILMN_3236220	-0.4259	-0.4156	-0.2048	0.06453	8.793e-08	-0.5583	-0.04634	-0.3066	-0.2438	0.05659	0.2154	-0.145	-0.3906	-0.2047	-0.1474	0.2688	0.3638	-0.0544	0.418	0.6772	0.7281	0.9818	1.444	1.863	-0.1329	-0.3901	1.125	2.014	-0.3761	0.8849	1.289	0.2559	0.3566	-0.4714	-0.1597	-0.05196	0.0407
EDG4 \Homo sapiens endothelial differentiation, lysophosphatidic acid G-protein-coupled receptor, 4 (EDG4), mRNA. \NM_004720.4 \ILMN_1662741	-0.7738	-0.1451	-0.1651	-0.1687	-0.02711	-0.5109	-0.3973	-0.5045	-0.3615	0.1335	0.1941	-0.1828	-0.4715	-0.6987	-0.4308	0.6365	0.521	5.61e-08	0.8213	0.8138	1.111	1.053	1.964	2.47	-0.5174	-0.6538	1.485	2.414	-0.07781	1.333	1.81	0.3199	0.5747	-0.6857	-0.4981	0.2	0.2618
PODXL \Homo sapiens podocalyxin-like (PODXL), transcript variant 1, mRNA. \NM_001018111.1 \ILMN_2413158	2.945	1.612	-0.8977	0.599	0.8824	-0.3614	-0.4848	-0.4653	-0.6342	0.3693	-0.6409	-0.9783	-0.6974	0.03259	-1.038e-07	-0.2983	1.723	2.144	-0.5787	-0.1742	0.4501	3.261	3.523	2.614	-0.9966	-1.228	2.731	3.055	-0.3045	1.386	1.556	1.68	2.582	-1.158	-0.9485	-0.3558	-0.2699
ERP27 \Homo sapiens endoplasmic reticulum protein 27 kDa (ERP27), mRNA. \NM_152321.1 \ILMN_1655261	0.1357	0.0364	-0.006554	0.1808	-0.2445	-0.0005944	0.08672	0.0001983	-0.03551	-0.06796	-0.1782	-0.1494	0.02495	0.09657	0.06111	0.1382	0.1186	-0.041	1.891e-07	-0.03145	-0.0349	-0.02943	1.087	2.541	0.2225	1.57	0.1866	0.3736	-0.1351	0.01675	3.879	-0.1775	-0.04918	-0.04713	-0.101	-0.08594	-0.1917
ATP6V1B1 \Homo sapiens ATPase, H+ transporting, lysosomal 56/58kDa, V1 subunit B1 (ATP6V1B1), mRNA. \NM_001692.3 \ILMN_1812073	-0.09171	-0.1049	-0.1611	-0.009684	-0.09278	-0.04581	-0.2103	-0.2093	-0.1868	-0.09384	-0.2138	-0.1721	0.09809	-5.986e-08	0.3848	0.4266	0.1754	0.1082	-0.2194	0.8956	1.296	0.4835	1.295	2.903	0.57	0.2876	-0.01926	1.418	-0.2416	-0.05029	2.678	-0.06849	-0.1334	0.3007	0.2996	0.2374	0.3698
TFCP2L1 \Homo sapiens transcription factor CP2-like 1 (TFCP2L1), mRNA. \NM_014553.1 \ILMN_1736527	0.03124	-0.1381	0.09505	0.06502	-0.06389	-0.06441	-0.0946	-0.3713	-0.2883	-0.2035	0.1081	0.0389	-0.2632	-0.1311	-0.08518	-0.08429	0.6301	0.3933	0.2949	-0.07142	-0.1714	0.9214	-5.687e-08	1.784	0.2654	-0.08518	0.3207	0.8836	1.591	1.246	2.09	0.02682	-0.1136	-0.336	-0.1127	0.03614	-0.2685
CDKN1C \Homo sapiens cyclin-dependent kinase inhibitor 1C (p57, Kip2) (CDKN1C), mRNA. \NM_000076.1 \ILMN_1718565	-0.4449	-0.0291	-0.1343	-1.123e-07	0.1694	-0.2111	-0.1023	-0.1122	-0.2138	-0.1515	-0.1527	-0.139	1.426	-0.2821	-0.1675	0.09162	0.4141	0.1882	0.06148	0.1317	0.04	0.5711	0.2494	1.594	-0.331	-0.506	1.175	1.003	0.3614	0.8613	3.156	-0.6426	-0.3752	0.3032	0.3941	-0.1903	-0.3455
ADRB2 \Homo sapiens adrenergic, beta-2-, receptor, surface (ADRB2), mRNA. \NM_000024.4 \ILMN_1695590	-0.2501	0.4297	-0.09495	0.009479	0.03899	0.2389	-0.0004942	-0.1842	0.1174	-8.068e-08	0.1572	-0.2601	0.08303	0.5815	-0.1666	-0.1608	0.4502	0.1145	2.169	-0.463	-0.1382	1.672	2.689	-0.2959	-0.1558	-0.2992	0.4033	1.03	2.066	0.3301	3.74	-0.4524	-0.3998	-0.3295	-0.4294	-0.4257	-0.2105
S100A2 \Homo sapiens S100 calcium binding protein A2 (S100A2), mRNA. \NM_005978.3 \ILMN_1725852	-0.09845	-0.25	-0.02972	-0.0001692	0.1331	0.49	0.1362	0.09168	-1.947e-07	0.1111	0.1762	-0.1028	-0.2184	-0.2348	-0.1176	-0.3005	1.593	0.3965	-0.139	0.5495	0.6802	2.377	1.818	-0.02937	0.6959	0.1367	1.453	-0.08369	2.92	1.384	4.218	-0.3391	-0.2364	-0.2652	-0.36	-0.1882	-0.3306
PROM2 \Homo sapiens prominin 2 (PROM2), mRNA. \NM_144707.1 \ILMN_1761946	-0.08261	-0.03992	0.1689	-0.0286	0.2445	0.0602	0.08528	0.1959	0.1737	0.2091	0.2352	0.1276	-0.01071	-0.1854	-0.3099	6.891e-08	0.2067	0.4255	-0.1357	-0.183	-0.09292	2.5	1.179	-0.2612	-0.01953	-0.1404	0.4667	1.039	0.6453	1.237	2.781	-0.1445	-0.2607	-0.08405	-0.01266	-0.1002	-0.07156
KRT17 \Homo sapiens keratin 17 (KRT17), mRNA. \NM_000422.1 \ILMN_1666845	0.2955	-6.17e-08	-0.1127	0.225	-0.08735	0.05483	-0.1831	-0.2656	0.02003	-0.03673	-0.2987	0.2878	0.1661	0.2519	-0.1797	0.1675	0.04858	0.001849	-0.0205	-0.2209	-0.253	3.037	4.382	0.01363	-0.2862	-0.4192	2.944	0.07148	1.571	2.321	7.948	-0.2272	-0.2752	-0.1957	-0.4212	-0.2847	-0.4477
KRT17P3 \PREDICTED: Homo sapiens misc_RNA (KRT17P3), miscRNA. \XR_015626.2 \ILMN_3195198	-0.2568	-0.144	0.08619	0.1218	0.1176	0.1129	-0.3401	-2.382e-07	0.02694	0.1557	0.8462	0.433	-0.4251	-0.8666	-0.6531	-0.4996	1.087	0.8714	-0.2339	-0.6975	-0.6108	1.302	1.943	0.1525	0.3464	0.607	1.478	-0.1031	-0.6525	0.2323	6.066	-0.2716	-0.6067	-0.8081	-0.993	-0.8775	-0.7915
FERMT1 \Homo sapiens fermitin family homolog 1 (Drosophila) (FERMT1), mRNA. \NM_017671.4 \ILMN_1696585	0.06194	-0.2452	-0.1305	-0.4323	0.1593	0.09312	0.2246	-0.01197	-0.1387	-0.3659	-0.6185	-0.2752	0.002406	-0.409	-1.441e-07	-0.1931	0.2859	-0.1544	1.096	-0.584	-0.5437	2.448	1.192	-0.6115	1.491	0.6622	2.168	0.4002	1.742	0.133	2.332	-0.2255	-0.3713	-0.7558	-0.689	0.6887	0.552
CDA \Homo sapiens cytidine deaminase (CDA), mRNA. \NM_001785.2 \ILMN_1714592	-0.6702	-0.08848	-0.03215	-0.05516	-0.3178	0.2317	0.6092	7.65e-08	0.1621	-0.3823	1.531	-0.2811	1.316	0.06954	-0.5217	-0.9116	0.6297	-0.7463	0.7365	-0.6766	-0.8222	3.498	3.017	-0.9804	2.086	1.224	3.484	2.213	1.012	0.8777	2.232	0.1733	-0.1854	-0.5498	-0.8989	-1.048	-0.9607
SOX7 \Homo sapiens SRY (sex determining region Y)-box 7 (SOX7), mRNA. \NM_031439.2 \ILMN_2134056	-1.752e-07	0.1385	-0.1647	-0.06612	-0.03416	-0.1163	0.008414	-0.05903	-0.1201	-0.07109	-0.08129	0.03598	-0.2047	-0.1063	-0.02827	-0.3997	0.02469	-0.2142	-0.1475	-0.07195	0.0859	1.518	0.3771	0.4701	0.1118	-0.1195	1.056	-0.04516	1.718	0.3326	1.354	0.3339	0.1259	0.2655	0.1247	-0.05539	0.1661
SOX7 \Homo sapiens SRY (sex determining region Y)-box 7 (SOX7), mRNA. \NM_031439.2 \ILMN_1815032	0.09557	0.2422	0.1142	-0.3013	0.1395	-0.03992	0.004599	-0.02548	-0.02005	-0.0963	0.02606	-0.2238	0.02533	-0.1155	-3.069e-08	-0.0008918	-0.01644	-0.1998	-0.2617	-0.2325	-0.06628	2.148	0.4459	1.191	-0.07095	-0.1444	1.578	-0.007747	1.953	0.4756	2.02	0.4469	0.3898	0.3074	-0.09345	-0.0525	0.09779
DUSP10 \Homo sapiens dual specificity phosphatase 10 (DUSP10), transcript variant 3, mRNA. \NM_144729.1 \ILMN_2401878	1.4	0.06355	0.362	-1.42e-07	-0.4211	0.4022	0.2528	-0.1962	-0.4666	0.4188	-0.1186	-0.1881	0.1411	-0.1047	-0.5019	-0.5594	0.7269	0.648	0.9447	-0.6813	-0.3131	1.068	1.053	0.006063	0.6265	-0.07209	1.642	1.229	-0.1125	0.632	1.846	-0.195	-0.0167	-0.9504	-0.8572	-0.8774	-0.9358
DUSP10 \Homo sapiens dual specificity phosphatase 10 (DUSP10), transcript variant 3, mRNA. \NM_144729.1 \ILMN_2401873	0.9786	0.25	0.2722	-0.3744	-0.355	0.4159	0.2523	-0.1018	-0.3369	0.275	-0.1929	-0.3171	-0.06467	0.1136	-0.07794	-0.3708	0.4885	1.351	0.3376	-0.2833	-0.3501	0.7826	1.177	0.06508	0.4489	-6.733e-08	1.428	0.7673	-0.2506	0.1095	1.073	-0.04849	-0.02332	-0.7826	-0.8272	-0.744	-0.7603
EFNB1 \Homo sapiens ephrin-B1 (EFNB1), mRNA. \NM_004429.3 \ILMN_1654563	-1.777e-07	0.5932	-0.1711	0.1766	0.06396	0.05707	-0.0136	-0.3537	-0.2168	0.3239	-0.02537	0.1107	0.1808	-0.2424	-0.0377	-0.3068	1.006	1.125	-0.3531	-0.6758	-0.7965	1.519	0.6532	-0.6454	-0.3021	-0.944	1.666	1.316	0.5987	0.05805	1.241	0.3293	0.02276	-0.5433	-0.8916	-0.6581	-0.7895
NOV \Homo sapiens nephroblastoma overexpressed gene (NOV), mRNA. \NM_002514.2 \ILMN_1787186	0.9866	0.009365	-0.1993	-0.2516	-0.1935	-0.1263	-9.271e-08	-0.09907	-0.08302	-0.1034	-0.2023	-0.09206	-0.208	1.976	-0.2149	0.06003	1.158	2.368	1.556	-0.1698	-0.3092	3.386	2.133	1.269	1.835	1.489	2.076	-0.2194	3.094	0.9969	0.9178	0.01469	-0.1135	-0.2385	-0.2113	-0.1328	0.03302
FRAS1 \Homo sapiens Fraser syndrome 1 (FRAS1), mRNA. \NM_025074.4 \ILMN_1806667	-0.2202	1.736	-0.3703	0.7368	0.5479	-0.4507	-0.3137	-0.2707	-0.1012	0.7435	-0.5533	0.4853	0.008765	-0.133	-0.2781	0.003055	0.68	0.441	-5.079e-08	-0.3576	-0.5235	2.096	3.111	0.5634	-0.1287	-5.079e-08	2.841	1.054	0.02175	0.2019	-0.1698	1.13	1.826	-0.4238	-0.4071	-0.4394	-0.2852
PTGES \Homo sapiens prostaglandin E synthase (PTGES), mRNA. \NM_004878.3 \ILMN_1713829	1.07	0.9013	-0.7057	0.1605	0.03079	-1.134e-07	-0.5402	-0.1308	1.081	2.196	3.279	2.978	-0.3188	-1.38	-1.083	-0.9403	2.692	1.928	-0.8864	-1.487	-1.574	0.6887	-0.8031	2.997	-1.277	-1.399	2.753	2.32	0.008242	0.4077	4.3	0.05998	-1.356	-0.8301	-0.5559	-1.13	-0.9062
SORBS2 \Homo sapiens sorbin and SH3 domain containing 2 (SORBS2), transcript variant 1, mRNA. \NM_003603.4 \ILMN_2407879	1.068	1.247	1.406	-0.4781	-0.2596	-0.2527	0.482	-0.2249	-0.332	-0.1505	0.1002	-0.2195	1.491	3.319	0.4113	-0.2848	0.6338	1.272	-0.3815	-0.514	0.06532	1.34	1.497	0.3799	-0.3708	-0.5099	2.716	2.977	0.831	0.919	-0.1456	-0.4173	9.767e-08	-0.3884	-0.4818	-0.4449	-0.3044
SORBS2 \Homo sapiens sorbin and SH3 domain containing 2 (SORBS2), transcript variant 1, mRNA. \NM_003603.4 \ILMN_1716407	1.686	1.187	1.909	-0.5657	-0.2927	-0.3313	0.487	-0.2318	-0.3782	-0.3126	0.1377	-0.3111	1.837	3.424	0.324	-0.1722	1.078	1.728	-0.1039	-0.3828	-2.169e-07	1.153	1.66	0.6845	-0.5051	-0.4343	3.109	3.782	1.152	0.9733	0.102	-0.2225	-0.1685	-0.6908	-0.5756	-0.4967	-0.6631
TRIB2 \Homo sapiens tribbles homolog 2 (Drosophila) (TRIB2), mRNA. \NM_021643.1 \ILMN_1714700	0.04132	-0.2283	0.008443	-5.419e-08	-0.3487	-0.3247	-0.147	-0.03749	0.2218	-0.1427	-0.2755	0.05491	1.135	1.155	1.15	1.49	-0.121	0.6688	-0.6728	-0.8746	-0.9011	1.251	0.9231	0.6065	-1.016	-0.9332	1.085	2.198	1.249	1.121	-0.4752	0.5056	0.5758	-1.024	-0.9659	-0.9308	-0.7532
MFSD6 \Homo sapiens major facilitator superfamily domain containing 6 (MFSD6), mRNA. \NM_017694.3 \ILMN_3240524	0.005923	0.6406	0.3029	-0.465	-0.4678	-1.793e-07	-0.04108	-0.6229	-0.5896	-0.1207	0.2822	-0.5759	0.6056	1.17	-0.4234	-0.1397	1.482	1.326	0.29	0.4913	0.4874	0.2822	1.155	0.8127	0.07748	-0.1341	0.3051	1.214	-0.9768	0.4487	-0.08385	-0.1923	-0.1491	-0.5262	-0.7393	-0.1747	-0.1922
FOLR3 \Homo sapiens folate receptor 3 (gamma) (FOLR3), mRNA. \NM_000804.2 \ILMN_1730454	3.884	1.079	3.652	-0.304	0.03333	0.2451	-0.231	0.2958	0.07287	1.4	2.489	0.2857	-0.1405	-0.143	-0.3964	-0.05907	0.4418	0.8353	-0.3868	-0.2636	-0.2188	2.223	4.766	2.865	1.343	0.6912	-0.08005	3.938	-0.4464	-1.465e-07	-0.1878	-0.3732	-0.2269	-0.2534	-0.3165	-0.676	-0.3429
DAPK1 \Homo sapiens death-associated protein kinase 1 (DAPK1), mRNA. \NM_004938.2 \ILMN_1708340	-0.7782	0.6152	-0.2847	0.5192	0.8166	-0.3135	-0.1522	1.825e-07	0.2018	0.7026	0.3152	0.8981	0.676	-0.2523	-0.8902	-0.02636	0.7896	1.625	-0.6165	0.3647	1.373	-0.1725	2.3	-0.1484	1.055	1.028	-1.2	0.6236	-1.162	-1.14	-0.5897	0.1154	0.5068	-1.214	-1.432	-0.009126	-0.03886
FAM134B \Homo sapiens family with sequence similarity 134, member B (FAM134B), transcript variant 1, mRNA. \NM_001034850.1 \ILMN_2387952	0.9802	0.9703	1.011	-0.1031	1.089e-07	-0.9565	-0.5609	-0.1345	-0.3924	0.4949	1.262	0.1628	-0.8799	0.1144	-0.8608	0.3802	0.5349	0.9504	0.1241	-0.6674	-0.4644	-0.2937	0.1921	0.4859	0.5588	0.658	-1.129	-0.7375	-1.236	0.4234	-0.675	2.303	2.53	-1.225	-0.9966	-0.5935	-0.1788
C5orf32 \Homo sapiens chromosome 5 open reading frame 32 (C5orf32), mRNA. \NM_032412.3 \ILMN_1761566	-3.159e-07	0.4275	-0.161	-0.4119	-0.6959	-0.9577	-1.674	-1.497	-0.8574	0.3553	1.596	0.5239	-1.125	-0.1057	-1.937	0.8474	1.272	0.9194	0.4015	0.4262	0.454	-0.3537	0.1152	1.479	0.1158	-0.3382	0.04441	1.079	-1.94	1.369	-1.365	2.089	1.985	-0.7686	-0.527	-0.9323	-1
SC5DL \Homo sapiens sterol-C5-desaturase (ERG3 delta-5-desaturase homolog, S. cerevisiae)-like (SC5DL), transcript variant 1, mRNA. \NM_006918.4 \ILMN_1677607	0.1414	-0.1546	0.4834	-0.2888	-0.4341	-0.7347	-0.7151	-0.2728	-1.129	0.786	1.083	-0.3973	0.5351	0.2523	-0.9053	0.2941	0.1902	0.5482	-0.09939	-0.3065	0.2817	0.1663	1.525	4.143e-07	0.03726	0.1414	-0.4258	1.012	-0.8283	0.2173	-0.2355	0.6432	0.4286	-1.483	-1.62	-0.7881	-0.7007
FLJ20273 \Homo sapiens RNA-binding protein (FLJ20273), mRNA. \NM_019027.1 \ILMN_1689046	-0.6374	-0.9642	-0.5629	-0.05268	0.2366	-0.4032	-0.6314	0.03982	-0.05989	0.5075	1.008	0.3932	-0.2235	-0.6912	0.08596	-0.7128	0.5884	-1.424e-07	-0.1585	1.225	1.549	0.07174	0.4804	0.8685	0.9664	1.031	-0.4385	1.426	-1.057	0.6443	-0.622	1.177	1.245	-0.6014	-0.6325	-0.8414	-0.8843
RBM47 \Homo sapiens RNA binding motif protein 47 (RBM47), transcript variant 1, mRNA. \NM_001098634.1 \ILMN_3224926	-0.865	-1.058	-0.4307	0.04325	0.3416	-0.4728	-0.6837	2.566e-07	-0.5548	0.672	1.295	0.867	-0.5241	-0.9895	-0.6699	-0.536	0.8927	0.1543	0.06701	1.801	2.194	-0.1451	1.013	1.24	1.163	1.07	-0.6215	1.935	-2.347	0.8682	-0.6424	1.953	1.677	-1.332	-1.663	-2.681	-2.79
RBM47 \Homo sapiens RNA binding motif protein 47 (RBM47), transcript variant 2, mRNA. \NM_019027.3 \ILMN_3306730	-1.008	-1.164	-0.6604	-0.09933	0.324	-0.7862	-0.7522	9.494e-08	-0.3664	0.6508	1.275	0.6759	-0.4954	-1.573	-0.6081	-0.6237	0.6863	0.1883	0.07695	1.769	2.255	0.06514	0.9041	1.361	1.319	1.28	-0.5939	1.91	-2.725	0.702	-0.7836	2.108	1.747	-1.409	-2.033	-2.607	-2.647
ATP1B1 \Homo sapiens ATPase, Na+/K+ transporting, beta 1 polypeptide (ATP1B1), transcript variant 2, mRNA. \NM_001001787.1 \ILMN_2407824	0.6264	-0.9813	-0.9777	-0.2248	-0.2339	-0.1815	-0.2621	0.4586	0.3971	0.6101	0.4366	0.1806	0.396	-1.801	-1.155	-0.6187	-0.5841	0.6972	0.02263	0.714	1.014	-0.6347	0.2027	1.199	-2.104e-07	0.4731	-0.4372	1.015	-0.596	1.547	-1.368	1.387	1.441	-1.988	-2.16	-1.471	-1.674
ATP1B1 \Homo sapiens ATPase, Na+/K+ transporting, beta 1 polypeptide (ATP1B1), transcript variant 1, mRNA. \NM_001677.3 \ILMN_1658071	0.837	-1.246	-1.089	-2.02e-07	-0.1587	-0.2602	-0.1701	0.5481	0.5813	0.5929	0.4374	0.2938	0.4406	-1.691	-1.141	-0.6386	-0.5368	0.6597	-0.1259	0.5839	1.042	-0.6945	0.08811	1.313	0.1033	0.3835	-0.5425	0.695	-0.6687	1.935	-1.632	1.568	1.469	-2.332	-2.274	-1.663	-1.719
ATP1B1 \Homo sapiens ATPase, Na+/K+ transporting, beta 1 polypeptide (ATP1B1), transcript variant 1, mRNA. \NM_001677.3 \ILMN_1730291	1.138	-0.927	-0.3913	0.2667	-0.2448	4.123e-07	-0.3872	0.5866	0.5704	0.2282	0.3898	0.5502	0.5502	-2.299	-1.456	-0.432	-0.4852	-0.07296	0.2905	0.8211	0.816	-0.4928	0.3881	1.71	-0.0259	0.5593	-0.1301	1.072	-0.3338	1.67	-1.261	1.31	1.275	-1.595	-1.623	-1.222	-1.424
DNAJC15 \Homo sapiens DnaJ (Hsp40) homolog, subfamily C, member 15 (DNAJC15), mRNA. \NM_013238.2 \ILMN_1812666	-1.519	0.6466	0.3559	-0.8059	-0.8845	0.6986	0.02382	0.3847	-1.055e-07	-0.2811	0.6611	0.2408	-0.03306	-1.34	-1.15	-1.285	-1.355	0.4875	-0.4253	1.298	0.87	2.408	1.739	2.069	1.542	1.067	-0.9808	0.707	-1.484	-0.4278	-1.417	1.442	1.418	-1.626	-1.454	-0.9582	-1.053
LOC645381 \PREDICTED: Homo sapiens misc_RNA (LOC645381), miscRNA. \XR_038557.1 \ILMN_3201937	0.3442	0.01071	-0.2325	-0.1941	-0.9029	-0.8768	-0.8701	-0.8604	-1.051	-0.2355	0.5156	-0.09441	-0.8866	-0.5424	-1.49	6.036e-08	0.2373	0.1719	-0.262	0.7186	0.4879	0.3839	0.7118	-0.6606	0.7045	0.08735	0.5032	0.5324	-0.5654	0.4911	-0.3088	1.066	0.8434	-1.837	-1.71	0.7158	0.7672
GCA \Homo sapiens grancalcin, EF-hand calcium binding protein (GCA), mRNA. \NM_012198.2 \ILMN_1800602	-0.8791	-0.511	-0.2965	-0.5373	-0.4683	-0.7716	-1.234	-0.5719	-1.232	0.5124	0.5059	-0.2141	-0.9566	-1.252	-1.909	0.0653	0.4948	0.4763	0.1768	0.5616	0.9695	0.1929	0.5141	0.4966	0.2117	0.1639	-1.466e-07	0.4205	-0.2272	0.2061	-0.1997	-0.002369	0.1658	-2.683	-2.442	1.078	0.8982
KIAA1598 \Homo sapiens KIAA1598 (KIAA1598), mRNA. \NM_018330.4 \ILMN_1805992	-1.735	0.478	-0.3212	-0.3069	-0.3198	-1.094	-0.5513	-0.8311	-0.9103	0.2298	0.336	0.08935	-0.7148	-1.747	-0.945	-0.6118	0.9769	0.7527	0.1876	1.84	2.447	1.108	1.47	-0.1138	-0.06957	0.4237	0.8266	1.024	-1.991	0.9106	-1.034	2.041e-07	0.1391	-2.318	-2.561	0.3014	0.2968
METRN \Homo sapiens meteorin, glial cell differentiation regulator (METRN), mRNA. \NM_024042.2 \ILMN_1712583	0.7662	0.1624	-0.02667	-0.1995	0.4593	-0.2387	0.07574	-0.2449	-0.2445	0.2551	-0.1102	0.2779	0.01354	-0.7536	-0.1561	-1.003	0.1517	0.2306	0.4833	1.449	1.742	0.2663	0.2891	-0.005126	0.3255	0.3748	-1.019	-0.1914	-0.3225	0.3228	-0.9089	-0.6968	-0.8174	0.4754	-4.341e-07	-0.8097	-0.8811
SNX10 \Homo sapiens sorting nexin 10 (SNX10), mRNA. \NM_013322.2 \ILMN_2170949	0.416	-0.4966	0.5012	-0.193	-0.1331	-0.3914	-0.8926	-0.501	-0.8138	0.2973	0.3918	-0.2632	-0.4724	-0.9058	-0.9352	0.461	0.3763	0.2067	1.651	1.55	1.418	0.2143	0.3605	-0.496	0.3457	0.6368	-0.8778	0.1137	-1.07	-0.6806	-0.2933	1.378e-07	0.4224	0.2461	1.035	-0.6763	-0.6639
PRDX3 \Homo sapiens peroxiredoxin 3 (PRDX3), nuclear gene encoding mitochondrial protein, transcript variant 1, mRNA. \NM_006793.2 \ILMN_2395969	-0.08815	-0.771	-0.08218	-0.1113	-0.3373	0.2102	-0.172	0.07011	-0.1113	0.06735	0.4888	0.2539	-0.05036	-1.073	-0.4707	-0.1546	0.08401	-0.1124	0.3842	1.1	1.272	-0.3141	2.247e-07	0.261	0.2366	0.4376	-0.5882	-0.06298	-0.89	-0.03991	-1.061	0.495	0.3787	0.1958	0.8233	0.106	0.386
APOBEC3B \Homo sapiens apolipoprotein B mRNA editing enzyme, catalytic polypeptide-like 3B (APOBEC3B), mRNA. \NM_004900.3 \ILMN_2219466	-0.6551	-0.8563	-0.5108	-0.1447	0.2658	0.7747	-0.2261	0.5973	0.8255	-0.6021	-0.3444	-0.4919	-1.078	-0.8854	0.6581	-0.6837	-1.859e-07	-0.2569	2.92	2.655	2.893	0.03374	-0.009388	1.438	1.607	1.836	0.193	-0.124	-1.28	1.521	-0.1633	0.4299	0.5137	0.9521	1.665	-0.9197	-0.8072
ZNF702P \Homo sapiens zinc finger protein 702 (pseudogene) (ZNF702P), non-coding RNA. \NR_003578.1 \ILMN_1663281	0.6294	-0.519	-0.5367	0.855	1.092	0.4355	0.5345	0.4778	-0.08204	0.534	0.6443	0.6143	-0.758	-0.4462	-0.5078	-8.299e-08	-0.09085	-0.158	1.736	2.24	2.71	0.06073	0.7292	1.506	1.369	1.025	-0.8905	0.07407	-0.5054	-0.585	-0.07808	-0.355	-0.3285	-0.9298	-0.4994	-0.2543	-0.1569
CARD10 \Homo sapiens caspase recruitment domain family, member 10 (CARD10), mRNA. \NM_014550.3 \ILMN_1743714	-0.1057	-0.1068	-0.205	0.4792	1.08	-1.159e-07	-0.01493	0.1223	0.1078	-0.3694	-0.1571	0.7053	-1.124	-1.411	-0.747	-1.432	0.9296	0.4662	1.45	2.034	2.909	1.35	1.311	0.638	0.9723	1.145	0.802	-0.4085	-0.2465	-0.3152	-0.05729	0.4559	0.2903	-1.175	-1.011	-0.6876	-0.9648
MMP24 \Homo sapiens matrix metallopeptidase 24 (membrane-inserted) (MMP24), mRNA. \NM_006690.3 \ILMN_1778333	-0.1112	0.3578	0.3758	-0.004875	0.01653	-0.3108	-0.1859	-0.2547	1.269e-07	0.4428	0.3752	0.5224	-0.006911	-0.6441	-0.4711	0.02227	0.03842	0.1432	1.463	0.8364	1.101	-0.1559	0.5651	1.378	1.404	1.236	0.3069	0.4579	-0.3409	-0.4096	-0.3771	-0.6165	-0.3426	-0.4214	-0.3479	-0.1911	-0.3082
ZNF320 \Homo sapiens zinc finger protein 320 (ZNF320), mRNA. \NM_207333.2 \ILMN_2103480	0.05659	0.001485	2.23e-07	-0.1257	0.0682	-0.1227	0.05441	-0.04883	-0.05467	-0.05516	0.08651	0.1086	0.06454	-0.1179	-0.4972	0.02281	-0.00737	-0.3974	0.3674	1.97	2.805	1.099	1.46	1.204	1.143	1.39	-0.7589	-0.1526	-0.5987	-0.8814	-0.07991	-0.05971	-0.1011	1.017	1.119	-0.6292	-0.1422
PDHA1 \Homo sapiens pyruvate dehydrogenase (lipoamide) alpha 1 (PDHA1), mRNA. \NM_000284.1 \ILMN_1772369	-0.6301	0.1351	-0.2267	-0.01965	-0.05022	0.09064	-0.1569	-0.356	0.04063	-0.357	-0.4051	7.923e-08	-0.6185	-0.4794	-0.3698	-0.7455	0.01005	-0.4762	0.6819	1.033	1.13	0.2805	0.4049	1.599	0.1815	0.3516	0.1683	0.4756	0.1385	0.01392	-0.0639	0.4787	1.066	-0.3797	-0.1089	-0.2505	-0.273
CPS1 \Homo sapiens carbamoyl-phosphate synthetase 1, mitochondrial (CPS1), mRNA. \NM_001875.2 \ILMN_1792748	0.1059	-0.748	0.09442	0.6296	0.2377	-0.05887	-0.2352	-0.2995	-0.02532	-0.5677	-0.1436	-0.3079	-0.3348	1.9	1.309	0.5885	-0.638	0.475	-0.6537	2.083	2.333	1.739	1.426	0.1374	1.09	1.305	-0.5137	-1.113	-0.6912	-0.06576	2.17	0.3818	0.5182	-0.0596	1.673e-07	-0.5141	-0.4341
MAP3K1 \Homo sapiens mitogen-activated protein kinase kinase kinase 1 (MAP3K1), mRNA. \NM_005921.1 \ILMN_1723020	-0.6313	0.208	-0.07867	0.1242	-0.5624	-0.07278	-0.2172	0.05052	-0.5046	-0.1699	-0.4508	-0.2432	-0.3281	0.5908	-4.148e-08	-0.225	-0.2897	-0.03359	0.2194	1.263	1.626	0.1941	1.105	0.4696	0.9966	2.011	-0.1299	0.6734	0.4406	0.03597	0.9024	0.6709	1.44	-0.2447	-0.3926	-0.7223	-0.8642
IVNS1ABP \Homo sapiens influenza virus NS1A binding protein (IVNS1ABP), mRNA. \NM_006469.4 \ILMN_1717877	-0.3136	-0.2641	-0.2326	-0.9596	-0.3427	-0.1674	-0.07008	-0.1527	-0.44	-0.3648	-0.6879	-0.6846	-0.1349	1.146	0.5201	0.462	0.01704	-0.1336	0.3006	1.068	1.704	0.8714	0.4948	0.6432	0.6336	2.065	0.3507	-0.4058	-0.378	0.1298	-0.06326	0.1984	0.4336	0.1404	0.06837	-0.3114	1.804e-07
GALM \Homo sapiens galactose mutarotase (aldose 1-epimerase) (GALM), mRNA. \NM_138801.1 \ILMN_1671482	-0.2726	-0.4162	0.02649	0.2087	0.4115	-0.09739	-0.4623	-0.2459	-0.2517	-0.3722	-0.3257	-0.2449	-0.4529	0.8611	0.7426	0.1874	-0.5853	-0.5783	0.5632	0.7867	1.537	-0.1051	0.2749	1.306	0.1816	0.1133	-0.4094	-0.3783	-0.6679	-1.737e-07	0.2417	0.7846	0.4833	0.3054	0.3626	-1.014	-1.179
SRGAP1 \Homo sapiens SLIT-ROBO Rho GTPase activating protein 1 (SRGAP1), mRNA. \NM_020762.1 \ILMN_1677432	-0.291	0.1992	-0.07304	0.3081	0.1476	-0.2414	0.4844	0.4549	0.6095	-0.228	-0.4818	-0.1704	-0.4771	0.4216	0.5568	-0.3563	-0.3361	0.2526	-0.1701	0.6215	1.186	0.8743	1.124	-0.564	0.8589	0.3211	-0.1891	0.0002811	-1.351e-07	0.2939	-0.7677	0.2821	-0.04381	-1.243	-1.12	-0.4593	-0.5878
EHD4 \Homo sapiens EH-domain containing 4 (EHD4), mRNA. \NM_139265.2 \ILMN_1720083	-0.9639	0.1952	-0.07643	0.1346	0.5169	1.577e-07	0.3624	-0.1383	-0.1276	0.1153	-0.2562	-0.5954	-1.209	0.2956	-0.2293	-0.8546	0.4649	-0.4878	0.253	1.104	1.462	1.052	1.412	-0.8928	0.496	0.2239	0.7707	0.6964	0.4754	0.02477	-0.6961	-0.7354	-0.2807	-0.3739	-0.9012	-0.4187	-0.6271
C9orf64 \Homo sapiens chromosome 9 open reading frame 64 (C9orf64), mRNA. \NM_032307.3 \ILMN_1777318	0.3438	-0.01482	-0.2023	-0.03358	0.2813	0.5012	0.1086	-0.09314	0.05313	-0.4779	0.02953	0.2456	-0.2049	-0.1773	-0.5796	0.0369	-1.626e-08	-1.009	-0.3215	2.203	2.393	0.3624	0.6142	-0.4689	0.2625	0.4738	0.1955	0.3344	0.1665	-0.794	0.1086	-0.2524	-0.09043	-1.494	-1.389	-0.8723	-1.033
PDXK \Homo sapiens pyridoxal (pyridoxine, vitamin B6) kinase (PDXK), mRNA. \NM_003681.4 \ILMN_1672504	-0.0841	0.09143	0.08367	-0.2653	-0.1007	-0.4041	-0.3883	-0.412	-0.4235	-0.3249	-0.1375	-0.1997	0.7276	0.8383	0.1871	0.5169	-9.909e-08	0.5986	0.3667	0.4315	1.247	1.553	1.921	1.437	-0.1935	0.1602	0.4614	0.3061	-1.035	-0.6521	-0.2635	0.06573	0.1331	-1.41	-1.851	-1.003	-1.057
COL18A1 \Homo sapiens collagen, type XVIII, alpha 1 (COL18A1), transcript variant 2, mRNA. \NM_130445.2 \ILMN_1806733	-0.3905	-0.3554	-0.2448	-0.1041	-0.1484	-0.8702	-0.208	-0.521	-0.4539	-0.4182	0.551	-0.3213	0.5587	0.2788	0.152	0.3262	0.3486	0.1628	0.3154	0.1635	1.58	1.932	2.448	1.86	0.3685	1.689	2.46	1.628	-2.766	-1.81	-2.188	-6.311e-08	0.6543	-2.048	-1.827	-1.119	-0.946
TIAF1 \Homo sapiens TGFB1-induced anti-apoptotic factor 1 (TIAF1), mRNA. \NM_004740.3 \ILMN_2055634	-0.741	0.01182	0.0178	0.03512	0.1275	-0.4701	1.79e-07	-0.2246	-0.4294	-0.1064	0.1637	0.09936	-0.3456	-0.05908	0.1526	0.04188	0.08833	0.0709	-0.6275	0.1766	1.008	1.59	2.331	0.09547	-0.3756	-0.2908	0.4736	1.003	-1.269	-0.7312	0.1993	-0.7836	-0.3228	-1.107	-1.023	-0.8774	-0.599
CXXC5 \Homo sapiens CXXC finger 5 (CXXC5), mRNA. \NM_016463.7 \ILMN_3307729	0.2669	-2.152	-0.6432	0.01723	0.03737	-0.8189	0.12	-0.1943	-0.3901	-0.6382	-1.001	-0.3797	-0.1225	-0.1707	0.3593	0.5094	-0.8668	-0.58	0.8711	1.809	2.556	1.427	2.083	0.7867	-0.2006	1.074	1.275	1.311	-2.039	-0.2734	0.8173	0.3658	0.3062	-0.2253	-0.8284	2.744e-07	-0.007659
CXXC5 \Homo sapiens CXXC finger 5 (CXXC5), mRNA. \NM_016463.5 \ILMN_1745256	0.2977	-1.551	-0.5929	0.1499	0.05706	-0.6446	0.0827	-0.2293	-0.4063	-0.342	-0.9439	-0.176	-0.1456	-0.1752	0.6376	0.4311	-0.9992	4.038e-07	1.072	1.992	2.624	1.433	1.962	1.125	-0.1066	1.361	1.248	1.291	-1.836	-0.2103	0.9005	0.259	0.314	-0.2386	-0.8633	-0.217	-0.2935
CMIP \Homo sapiens c-Maf-inducing protein (CMIP), transcript variant Tc-mip, mRNA. \NM_030629.1 \ILMN_1738075	-0.1571	-0.6194	0.794	0.6503	0.6235	-0.6297	-0.1804	-0.1782	-0.406	0.6277	0.2226	-1.598e-07	0.08833	0.4853	0.3777	0.8803	-0.1619	-0.1521	0.3414	2.003	1.55	0.2954	0.502	-0.512	0.3055	0.1251	0.4597	1.735	-0.7114	-0.7464	-0.4296	-0.5524	-0.6323	-0.5012	-1.016	-0.4068	-0.3183
\Homo sapiens cDNA FLJ26539 fis, clone KDN09310 \AK130049 \ILMN_1854469	-0.2756	0.1367	1.815e-07	-1.23	-1.713	-0.9882	-1.067	-1.112	-1.76	-0.566	-1.621	-1.443	0.1716	0.1178	0.227	1.042	-0.3916	0.3434	0.8852	1.421	2.158	0.09361	1.479	0.203	1.113	1.809	-0.8164	0.8342	0.2693	-0.2326	-2.51	0.1611	0.4155	-2.776	-2.757	-1.578	-1.08
RPS23 \Homo sapiens ribosomal protein S23 (RPS23), mRNA. \NM_001025.4 \ILMN_1772459	-1.251	0.6745	-0.02686	0.3789	-1.768	-0.4019	-0.3812	-1.386	-1.278	-0.1867	0.3936	-0.2303	0.5172	-0.5819	0.127	0.8466	-0.3847	1.092	-1.567	0.1574	0.5026	0.9519	0.6388	1.124	0.7121	0.6888	0.3952	0.03193	-0.5802	-0.3208	-2.488	0.5105	0.4656	-0.2691	-1.229	3.217e-07	-0.0178
LOC642934 \PREDICTED: Homo sapiens hypothetical LOC642934 (LOC642934), mRNA. \XM_942991.2 \ILMN_1653039	-0.6609	0.3469	-0.1356	0.4604	-1.232	-0.4193	-0.8088	-1.123	-1.05	-0.4526	0.09612	-0.3921	0.4367	-0.4881	-4.22e-07	0.4568	0.5014	0.6907	-0.7461	0.6844	1.618	0.8618	0.7199	1.73	1.343	1.55	2.068	2.544	-0.2827	-0.4442	-1.304	0.1654	0.2217	-0.5687	-0.9698	-0.3608	-0.2815
CENTA1 \Homo sapiens centaurin, alpha 1 (CENTA1), mRNA. \NM_006869.1 \ILMN_2047511	0.2347	-1.688	4.672e-07	0.5015	-0.4737	-0.6304	0.0043	-0.1426	0.08951	0.0043	-0.9169	0.1716	0.0985	-1.769	-0.6092	-1.149	-0.5279	-0.4706	-1.827	1.045	1.823	0.6696	2.06	1.199	2	1.463	1.767	3.028	-1.997	1.913	0.8934	-1.991	-2.218	-0.802	-1.158	-1.047	-0.9149
CFD \Homo sapiens complement factor D (adipsin) (CFD), mRNA. \NM_001928.2 \ILMN_1777190	-0.8638	-1.225	-2.288e-07	-0.4145	-0.1483	-0.757	-0.901	-0.7112	-0.432	-0.4221	0.1827	-0.6616	0.8051	-0.6495	-0.4181	3.346	-0.8528	-0.9295	0.9235	0.8362	1.524	2.009	2.231	0.5818	-0.2636	-0.1138	1.404	2.975	-1.464	2.184	-0.8699	1.294	1.263	2.053	1.717	0.9625	1.403
JUNB \Homo sapiens jun B proto-oncogene (JUNB), mRNA. \NM_002229.2 \ILMN_2086077	0.6455	0.05774	-0.7329	-0.1276	0.06165	-0.4678	0.3741	-0.4282	-0.3236	-3.898e-09	-0.5674	-0.3271	1.187	-1.199	1.099	0.421	-0.371	0.8443	-0.6344	-0.1387	-0.01755	1.678	1.173	-0.4872	0.6509	-0.211	-0.01618	0.5191	0.3283	1.471	0.7177	-0.4513	-0.9343	1.222	-0.01692	0.5409	0.1525
DPM3 \Homo sapiens dolichyl-phosphate mannosyltransferase polypeptide 3 (DPM3), transcript variant 2, mRNA. \NM_153741.1 \ILMN_2402674	0.5706	-0.3718	-0.03352	-0.5199	-0.1145	-0.02625	0.07465	0.004201	0.1527	-0.2527	0.05638	0.1278	0.3751	-0.8231	-0.1323	0.1952	-0.3658	0.4458	9.044e-08	0.05215	-0.1025	0.8892	0.6663	1.005	0.4906	0.1644	0.2569	-0.03916	-0.2493	-1.114	-0.2654	-0.3102	-0.6346	1.118	1.524	-0.1389	-0.01955
DPM3 \Homo sapiens dolichyl-phosphate mannosyltransferase polypeptide 3 (DPM3), transcript variant 1, mRNA. \NM_018973.3 \ILMN_2376408	0.4052	-0.3018	-0.01424	-0.4217	-0.001815	0.003162	0.02248	0.1022	-0.1718	-0.2581	-0.08727	-0.02155	0.351	-0.7686	-0.2061	0.0196	-0.5199	0.3479	-0.02343	0.1157	-0.08525	1.093	0.6766	0.9351	0.4855	0.31	0.179	-1.732e-07	-0.3092	-1.045	-0.2683	-0.2865	-0.58	1.175	1.592	0.1699	0.0165
PARD6G \Homo sapiens par-6 partitioning defective 6 homolog gamma (C. elegans) (PARD6G), mRNA. \NM_032510.3 \ILMN_1674344	1.071	-0.4801	0.5015	-0.3191	-0.205	-0.452	-0.001019	-0.1516	0.00668	0.251	-0.04915	-1.873e-07	-0.3002	-0.6499	0.6869	0.5227	-0.2516	0.3331	-0.06627	0.8159	0.7768	1.355	1.285	-0.4504	0.8055	0.4367	0.5163	-0.585	-1.042	-0.9354	-0.2037	-0.6982	-0.4686	1.003	0.9415	0.9391	0.9505
GNE \Homo sapiens glucosamine (UDP-N-acetyl)-2-epimerase/N-acetylmannosamine kinase (GNE), mRNA. \NM_005476.3 \ILMN_1729417	0.03083	-0.1008	0.09507	0.0604	-0.1217	-0.002715	-0.1666	-0.1644	-0.3979	-0.4666	-0.2796	-0.237	0.1401	0.4474	-0.03301	0.2022	0.09171	-1.184	-0.1701	-0.1327	3.999e-07	1.076	1.435	1.298	0.7618	0.3523	-0.3833	1.138	-0.3861	0.7491	-0.1337	-0.4638	-0.4198	0.4724	0.9524	0.7512	0.8287
CCDC23 \Homo sapiens coiled-coil domain containing 23 (CCDC23), mRNA. \NM_199342.1 \ILMN_2050023	-1.194	-0.1699	-0.1965	-0.3863	-0.4412	-0.1578	-0.7442	-0.2568	-0.2107	0.1546	-0.212	0.0626	-0.08556	0.02891	-0.4177	-0.3305	-0.2607	-0.5882	0.04024	3.372e-07	0.1063	1.55	1.506	-0.08173	0.08274	0.1988	0.07343	-0.1645	0.418	-0.5138	0.7658	0.7605	0.9586	0.553	1.073	0.6044	0.5596
ANKRD10 \Homo sapiens ankyrin repeat domain 10 (ANKRD10), mRNA. \NM_017664.2 \ILMN_2115218	0.2256	-0.3394	-0.4284	-0.3565	-0.2754	-0.315	-0.5244	-0.4215	-0.3918	-0.7163	-0.4436	-0.2722	0.644	0.09572	0.03834	0.2119	-0.3107	-3.768e-08	-0.5934	-0.001452	0.2067	1.74	2.259	1.262	0.9964	0.7952	0.5698	-0.2445	0.3034	0.7125	-0.8407	1.493	1.469	0.2671	-0.07978	0.1761	-0.3135
ANKRD10 \Homo sapiens ankyrin repeat domain 10 (ANKRD10), mRNA. \NM_017664.2 \ILMN_1711828	0.01315	0.03749	-0.545	-0.3698	-0.2408	-0.4263	-0.4738	-0.2392	-0.2403	-0.2305	-0.09204	-0.3132	0.1209	1.93e-07	0.0278	0.05954	-0.308	0.139	-0.5934	0.102	-0.00963	1.424	1.761	0.7695	0.7255	0.5396	-0.07259	-0.06071	0.0509	0.04251	-0.4764	1.08	1.118	0.1497	-0.1906	0.07079	-0.2264
CYTH2 \Homo sapiens cytohesin 2 (CYTH2), transcript variant 1, mRNA. \NM_017457.4 \ILMN_3188106	-0.2456	0.5916	-0.3119	-0.7598	-0.3843	-0.5837	-0.1809	-0.4936	-0.4459	-0.1937	-0.2144	-0.2688	0.1043	0.03785	-0.1848	-0.3518	0.08327	1.243	-0.09422	-0.005802	0.3884	1.235	0.8421	0.55	0.263	1.636e-07	0.7292	-0.1745	0.4218	-0.4715	0.01548	1.207	1.136	-0.1929	0.1798	0.04151	0.2498
SPANXA2 \Homo sapiens SPANX family, member A2 (SPANXA2), mRNA. \NM_145662.2 \ILMN_1653415	1.021	-0.07266	-0.002999	-0.1256	0.02539	-0.08659	1.166	0.007918	0.007769	0.1322	0.197	0.04818	1.822e-07	0.02833	-0.2455	0.01446	-0.1197	-0.08278	-0.00751	-0.3336	-0.2191	3.903	3.895	-0.04026	0.06532	-0.05481	0.1345	0.04004	-0.3042	-0.02539	-0.08088	0.7445	0.4322	-0.1639	-0.1994	-0.1047	0.001198
LOC652683 \PREDICTED: Homo sapiens similar to sperm protein associated with the nucleus, X chromosome, family member B1 (LOC652683), mRNA. \XM_942283.2 \ILMN_1696731	1.549	-0.2308	0.8419	-0.05545	0.1287	-0.02463	1.319	0.366	-0.02173	0.3358	0.333	0.1895	-2.554e-08	-0.1356	0.07132	-0.2758	-0.09674	0.253	-0.1777	-0.08089	0.06087	4.504	4.292	-0.154	-0.2484	-0.2575	0.05675	-0.1643	-0.08458	-0.1131	-0.3859	1.013	0.5814	0.03587	0.07674	-0.1046	-0.1514
LOC100133171 \PREDICTED: Homo sapiens hypothetical protein LOC100133171 (LOC100133171), mRNA. \XM_001713741.1 \ILMN_3244876	1.36	-0.2917	0.3413	0.009662	-0.02575	-0.1146	1.249	0.3092	2.205e-07	0.2626	0.1144	0.06801	-0.08705	-0.04297	-0.2622	-0.003169	-0.1815	0.1917	-0.086	-0.1583	-0.1645	4.091	3.884	-0.1491	-0.05711	-0.2139	0.03112	0.005726	0.1981	-0.001583	-0.1067	0.7948	0.5601	0.1525	-0.1072	0.03112	-0.03606
PPP1R1B \Homo sapiens protein phosphatase 1, regulatory (inhibitor) subunit 1B (dopamine and cAMP regulated phosphoprotein, DARPP-32) (PPP1R1B), transcript variant 2, mRNA. \NM_181505.1 \ILMN_2304495	-0.01312	-0.1218	0.05024	-0.05568	0.1654	0.04544	0.02317	0.1304	-0.2493	-0.01219	-0.09481	-0.1322	-0.01219	-0.1314	-1.067e-07	0.0088	-0.2373	-0.01126	0.3335	0.004957	0.1393	7.804	7.113	-0.3575	0.02859	0.1351	-0.2541	-0.09973	-0.0597	-0.1906	2.05	2.087	0.05644	-0.1389	-0.07318	0.9606	1.093
PAPLN \Homo sapiens papilin, proteoglycan-like sulfated glycoprotein (PAPLN), mRNA. \NM_173462.3 \ILMN_1710495	0.2582	0.1172	-0.02749	0.1067	0.3097	0.1335	0.02856	-0.003235	-0.01952	-0.001616	0.007826	0.07838	1.46	-0.107	-0.1405	0.2953	0.2337	-0.02844	1.68	-0.1078	-0.1407	4.478	4.136	-0.1271	0.02698	-0.205	-0.249	-0.01066	-0.08459	0.1845	0.8174	-0.01671	-0.1163	2.349e-07	-0.2645	0.04006	-0.08925
COX7B2 \Homo sapiens cytochrome c oxidase subunit VIIb2 (COX7B2), mRNA. \NM_130902.2 \ILMN_1674658	-0.0216	-0.0499	0.05251	-0.07667	0.08726	0.02444	0.02613	0.1277	-0.08842	-0.1304	-0.04506	-0.0226	-0.07512	-0.1413	0.2393	7.577e-08	-0.06271	-0.03618	0.03626	-0.1472	0.0905	4.594	4.678	-0.01138	-0.04099	-0.04582	0.1071	0.06929	0.05275	3.661	1.827	0.8069	0.5343	-0.02686	0.1528	-0.1885	-0.1191
ERBB2 \Homo sapiens v-erb-b2 erythroblastic leukemia viral oncogene homolog 2, neuro/glioblastoma derived oncogene homolog (avian) (ERBB2), transcript variant 1, mRNA. \NM_004448.2 \ILMN_2352131	-0.6154	-0.1077	-0.03324	-3.279e-07	0.1102	-0.4442	-0.2651	-0.1537	-0.1281	-0.08461	-0.123	0.07774	-0.1591	0.4238	0.03905	-0.1156	0.1715	-0.2663	0.1711	-0.4812	0.3188	3.842	3.67	0.2056	1.073	1.681	0.2833	0.8273	-0.5287	0.0848	0.6579	-0.6946	-0.4754	-0.3689	-0.1343	0.1668	0.3454
LHX1 \Homo sapiens LIM homeobox 1 (LHX1), mRNA. \NM_005568.2 \ILMN_1683405	0.00806	1.619e-08	-0.04261	-0.02606	-0.06389	-0.03492	-0.1728	0.03217	-0.05567	-0.1057	-0.08172	0.08814	0.2799	-0.1459	-0.2364	-0.02646	1.326	-0.1394	0.0007884	-0.05485	-0.1551	2.163	1.886	-0.004739	0.4215	0.1969	0.04675	0.03236	1.133	0.1642	0.03275	1.013	0.9642	-0.02325	-0.2973	-0.01128	0.09775
ARL14 \Homo sapiens ADP-ribosylation factor-like 14 (ARL14), mRNA. \NM_025047.1 \ILMN_2232463	-0.1963	-0.1294	-0.1859	-0.2101	-0.04782	-0.1253	0.03377	-0.06745	-0.2515	-0.2504	-0.09966	0.1839	-0.2544	-0.2525	-0.09278	-0.4122	0.9197	0.179	0.01061	0.0172	0.05678	2.551	1.881	-0.1701	1.208	0.08738	0.3654	0.3211	1.832	0.2207	1.163	2.267	1.975	-0.1191	2.382e-07	-0.3844	-0.1341
SCN2A \Homo sapiens sodium channel, voltage-gated, type II, alpha subunit (SCN2A), transcript variant 2, mRNA. \NM_001040142.1 \ILMN_1732782	0.161	-0.05123	-0.002498	-0.03026	0.3737	-0.1606	-4.557e-08	0.2406	0.2404	0.1359	0.07773	-0.002706	-0.09232	0.2413	0.8095	0.009535	0.04141	0.2933	-0.2414	-0.269	-0.271	1.421	1.992	0.1974	-0.1782	-0.1339	-0.2733	-0.112	0.09282	-0.1679	1.768	-0.1034	-0.257	-0.04478	-0.1059	1.924	2.445
RUNX3 \Homo sapiens runt-related transcription factor 3 (RUNX3), transcript variant 2, mRNA. \NM_004350.2 \ILMN_1787461	0.01073	-0.2244	-0.262	0.009179	-0.00995	-0.1316	0.0456	-0.1537	-0.04957	-0.03891	0.1016	-0.2057	-0.03804	0.2505	-0.1651	-0.1131	0.03651	0.09683	-0.102	0.1306	-0.1746	1.652	1.784	-0.1568	-0.2079	-0.06653	2.204e-07	-0.2153	0.0456	1.879	1.505	0.004244	0.03651	-0.1652	0.08299	2.077	2.344
BCL11A \Homo sapiens B-cell CLL/lymphoma 11A (zinc finger protein) (BCL11A), transcript variant 1, mRNA. \NM_022893.2 \ILMN_1752899	-0.01177	-0.09698	-0.1865	0.1933	-0.2242	0.02235	-0.1169	-0.1891	-0.0726	-0.3681	-0.03561	-0.05727	-0.08139	0.07412	-0.1223	-0.1049	0.03911	0.3374	0.2293	-0.1626	-3.896e-08	2.192	1.872	-0.1288	0.1624	0.05598	-0.01863	0.01976	2.183	-0.07602	0.6656	0.6108	0.831	-0.02694	0.109	1.241	1.679
BCL11A \Homo sapiens B-cell CLL/lymphoma 11A (zinc finger protein) (BCL11A), transcript variant 1, mRNA. \NM_022893.2 \ILMN_2255133	0.05532	0.1105	0.01149	-0.3004	0.04716	-0.05566	-0.2462	-0.03634	-0.1652	-0.1561	-0.1311	-0.04399	0.01454	-0.001795	-0.006938	-0.2822	0.4177	0.6851	0.08172	0.05606	-0.1025	2.55	2.202	-0.2689	2.322e-08	0.1364	-0.05194	-0.1061	2.61	-0.01806	0.672	0.7257	1.104	-0.1664	-0.1365	1.695	2.174
PCDHB17 \Homo sapiens protocadherin beta 17 pseudogene (PCDHB17), non-coding RNA. \NR_001280.1 \ILMN_2185866	0.1862	-0.0268	-0.07463	-0.3083	-0.1223	0.02518	-0.3054	-0.2186	-0.05206	0.06546	-0.1198	0.03552	-1.065e-07	-0.2171	-0.1975	0.1456	-0.09633	0.2328	-0.2184	-0.0684	0.08035	1.57	1.018	0.71	0.02987	-0.09686	-0.07411	-0.2814	0.6454	-0.04489	0.07629	0.7911	0.7075	-0.09387	0.2988	1.248	1.464
PCDHB2 \Homo sapiens protocadherin beta 2 (PCDHB2), mRNA. \NM_018936.2 \ILMN_2227757	0.1047	-0.1626	-1.146	-0.7816	-0.3784	-0.9711	-0.3357	-0.7308	-0.4956	-1.402e-07	-0.8678	-0.3821	-0.8128	1.116	-0.1283	-0.2443	-0.07514	0.5974	0.1804	0.5351	1.039	2.759	2.431	1.246	-0.6715	-0.7435	0.07186	-1.235	1.474	-0.06303	0.09718	0.6955	0.6504	0.7371	1.221	0.4585	0.767
DENND5B \Homo sapiens DENN/MADD domain containing 5B (DENND5B), mRNA. \NM_144973.3 \ILMN_1791593	-0.7631	-0.2537	0.2221	-0.4072	0.192	-0.6205	-0.1265	-0.2912	-0.3906	0.3295	0.2713	-0.9419	0.202	-0.9148	-0.6984	0.0437	-0.09237	-3.232e-08	0.5029	0.6723	0.293	2.552	2.237	1.051	0.6531	0.3883	-1.291	-1.171	-0.8826	-1.108	-0.1813	-1.046	-1.151	0.7474	0.2953	0.7376	0.7671
CES2 \Homo sapiens carboxylesterase 2 (intestine, liver) (CES2), transcript variant 1, mRNA. \NM_003869.4 \ILMN_2362681	-0.1996	-0.3166	-0.304	-0.4626	0.3821	-0.1795	-0.06969	-0.2536	-0.2572	0.07397	-0.3939	-0.5838	0.05484	-0.2651	0.2762	0.03248	-0.06449	1.392	-0.4885	0.4538	0.5732	2.612	2.158	0.7715	1.023	-2.374e-07	-0.2217	-0.3967	-0.599	-0.4063	-0.5288	0.1488	0.3182	0.386	0.1639	0.3452	0.4749
CES2 \Homo sapiens carboxylesterase 2 (intestine, liver) (CES2), transcript variant 1, mRNA. \NM_003869.4 \ILMN_1696675	0.08565	-0.8825	0.2394	-0.3668	-0.06536	-0.3132	-3.691e-08	-0.1991	-0.3025	-0.3581	-0.2577	-0.1061	0.3824	-0.1488	-0.475	0.5115	0.4794	1.499	-0.315	0.4063	0.6857	2.552	2.349	1.918	0.7192	-0.5567	0.4307	0.3234	-0.9177	-0.8121	-0.6531	0.07935	-0.02305	0.6824	-0.03471	0.3548	0.4647
BSG \Homo sapiens basigin (Ok blood group) (BSG), transcript variant 3, mRNA. \NM_198590.1 \ILMN_1778374	0.5713	-0.1449	-0.2747	-0.5232	0.1357	-0.5562	0.01181	-0.6632	-0.1983	0.2605	-0.01542	-0.1642	0.9526	-1.742	-0.2195	0.427	-0.2966	0.905	-0.6031	0.8061	0.6409	1.798	1.072	0.9167	-0.4727	-0.4089	-9.731e-08	0.1542	-1.081	-0.4181	-1.372	0.4311	0.1494	0.2253	-0.4036	0.13	0.05086
LOC729137 \PREDICTED: Homo sapiens hypothetical protein LOC729137 (LOC729137), mRNA. \XM_001129423.1 \ILMN_1722397	-8.484e-08	0.03967	-0.6194	0.3324	1.508	-0.5367	0.2661	-0.213	-0.1111	-0.09333	-0.5022	0.01583	0.1793	-0.4934	-0.2142	-0.4274	-0.11	-0.1858	-0.07784	0.2628	0.1493	1.878	1.616	1.067	-0.6281	-0.6778	0.6325	-0.4452	-0.319	-0.5284	-0.2996	0.02068	0.01702	0.4521	0.3459	0.3211	0.2646
NFATC2IP \Homo sapiens nuclear factor of activated T-cells, cytoplasmic, calcineurin-dependent 2 interacting protein (NFATC2IP), mRNA. \NM_032815.3 \ILMN_2379080	-0.3309	0.6503	1.322e-07	0.3247	0.6075	-0.04765	-0.2027	0.03051	0.0365	0.5912	0.4383	0.09081	-0.3519	-0.2662	-0.3004	-0.149	0.4699	1.022	-0.7902	1.116	0.9404	1.803	0.9462	-0.134	0.5006	-0.4457	0.3453	-0.02933	-1.059	-0.9495	-0.4578	-0.0713	-0.1645	-0.1071	-0.07219	0.5445	0.5423
SH3GLB2 \Homo sapiens SH3-domain GRB2-like endophilin B2 (SH3GLB2), mRNA. \NM_020145.2 \ILMN_2158336	-0.1258	0.6138	0.1242	0.2928	-0.117	-0.1219	-0.03211	-0.1642	-0.1135	0.2039	0.2223	0.3854	-0.1339	-0.5885	-0.3091	0.1142	0.4393	0.7382	-0.07621	0.7009	1.05	1.509	2.063	0.6829	-0.5321	-0.564	0.7058	1.281	-0.6819	-0.1238	-0.3178	-0.5818	-0.4825	0.4883	0.4014	-0.203	1.544e-07
HMG20B \Homo sapiens high-mobility group 20B (HMG20B), mRNA. \NM_006339.1 \ILMN_1651315	0.06414	-0.005604	0.007568	0.5486	0.137	3.87e-07	-0.03537	-0.1376	-0.1294	-0.3731	-0.09318	0.2059	-0.416	-0.8494	-0.2972	-0.3427	0.2432	-0.44	0.5058	0.6509	1.381	1.191	0.841	0.8451	-0.6897	0.006901	0.1014	0.6575	-0.8626	-0.02774	-0.6336	-1.109	-1.062	0.6666	0.6674	-0.02666	0.3558
IER5L \Homo sapiens immediate early response 5-like (IER5L), mRNA. \NM_203434.2 \ILMN_1755620	-0.1896	-0.2012	0.09761	0.4665	0.5896	-0.4632	-0.1766	0.01021	-0.1253	0.5874	5.759e-08	-0.00942	-0.4501	-1.026	1.058	-0.262	-1.131	0.7743	-0.06554	1.104	0.8598	1.818	1.353	1.302	-0.8847	-0.2668	0.3989	0.1533	0.08861	0.6883	-0.6969	-0.4729	-1.079	0.8585	0.106	-0.01282	-0.1926
FADS1 \Homo sapiens fatty acid desaturase 1 (FADS1), mRNA. \NM_013402.3 \ILMN_1670134	0.7012	-0.3809	-0.05506	-0.5088	-0.5616	-2.871e-07	0.005244	-0.406	-0.6718	-0.5415	-0.6804	-0.7076	0.4346	0.04899	-0.1264	-0.3671	-0.2699	-0.2058	0.9559	0.8942	1.562	0.5394	1.16	1.831	0.2872	0.007554	0.1667	0.7528	0.8762	0.2366	-0.8115	-1.663	-1.904	1.544	1.973	-0.5551	-0.4252
C16orf48 \Homo sapiens chromosome 16 open reading frame 48 (C16orf48), mRNA. \NM_032140.1 \ILMN_1787324	-0.9026	-0.1788	-0.8661	0.5495	0.3859	0.3518	-0.1612	-0.1367	0.003084	-0.9178	-0.9042	-0.1273	0.3102	-0.1356	-0.05595	-0.6809	0.5888	-0.3017	0.3839	0.9782	0.8501	1.684	1.46	0.2871	-1.197e-07	0.2189	0.1767	-0.09642	0.6362	0.02378	-0.3053	-1.265	-1.089	0.901	0.7475	-1.043	-1.027
ZNF296 \Homo sapiens zinc finger protein 296 (ZNF296), mRNA. \NM_145288.1 \ILMN_1693242	-0.6022	-0.1639	-0.7172	-0.1362	0.3405	0.6667	0.117	-0.2193	-0.3209	-0.3291	0.1796	-0.0492	-0.4627	-0.5871	-0.4348	-0.5966	-0.374	-0.4797	1.972	0.3259	1.628e-07	0.8355	1.312	0.4707	-0.9162	-0.6556	0.9269	1.853	1.988	0.1891	1.309	0.611	0.7905	2.092	1.045	-0.6992	-0.7996
NGEF \Homo sapiens neuronal guanine nucleotide exchange factor (NGEF), mRNA. \NM_019850.1 \ILMN_1809613	-0.02339	-0.05225	-0.1541	0.5174	-0.1683	-0.0723	-0.06152	-0.04716	-0.0331	-0.007085	0.1907	-0.01871	0.01786	0.6116	0.01893	0.1947	0.211	0.09972	0.3627	-0.03043	-0.02105	2.049	1.284	0.8518	0.2454	-0.04558	1.04	-0.1611	0.563	1.092	-0.00863	-0.03436	-1.261e-07	1.067	1.56	-0.07214	-0.1943
POLM \Homo sapiens polymerase (DNA directed), mu (POLM), mRNA. \NM_013284.1 \ILMN_1716973	-0.01361	1.865e-07	-0.4495	-0.1862	-0.01066	-0.3414	0.1439	0.03843	0.1529	-0.1421	-0.2818	-0.2071	0.004457	-0.2463	0.325	-0.279	-0.1254	0.1052	-0.2267	-0.1252	0.1123	2.567	1.599	0.9837	0.1893	0.02911	1.625	0.6407	1.428	1.154	-0.2813	-0.236	-0.3784	0.4511	0.3852	-0.1934	-0.261
S100A4 \Homo sapiens S100 calcium binding protein A4 (S100A4), transcript variant 2, mRNA. \NM_019554.2 \ILMN_1684306	-0.2682	-0.9121	-0.8897	-0.6508	-0.5117	-0.4367	0.2393	0.01267	-0.4934	-0.7251	-1.869e-07	-0.2597	0.8781	-1.272	-0.6364	-0.3524	-0.3757	0.8715	1.917	1.02	1.054	7.047	6.854	5.425	-0.8184	-1.27	5.157	4.64	4.519	4.418	1.888	0.3999	-0.6523	5.212	4.041	-0.8563	-1.199
S100A4 \Homo sapiens S100 calcium binding protein A4 (S100A4), transcript variant 2, mRNA. \NM_019554.2 \ILMN_1688780	-0.3254	-0.6186	-0.3532	-0.2239	-0.3284	-2.221e-07	0.4451	0.3114	-0.3933	-0.5706	-0.09038	-0.167	0.9986	-0.8365	-0.2312	-0.1747	-0.6956	-0.4536	2.856	1.633	1.936	7.246	7.18	6.207	-0.6999	-0.9499	5.638	5.329	5.22	4.728	2.294	0.5402	0.06613	5.855	4.869	-0.3071	-0.4447
RFXANK \Homo sapiens regulatory factor X-associated ankyrin-containing protein (RFXANK), transcript variant 1, mRNA. \NM_003721.2 \ILMN_1780987	0.003211	0.2038	2.494e-07	0.1417	0.2859	-0.07438	-0.03486	-0.03154	0.2282	-0.2956	-0.2386	0.1013	-0.1046	-0.5973	-0.08997	-0.6855	-0.1603	-0.4362	-0.653	-0.4011	-0.02385	1.412	1.339	0.5227	-0.3018	-0.1137	0.521	0.09311	0.8963	1.157	0.163	-0.2498	-0.5763	1.26	1.383	0.2008	0.2038
RFXANK \Homo sapiens regulatory factor X-associated ankyrin-containing protein (RFXANK), transcript variant 2, mRNA. \NM_134440.1 \ILMN_2399497	0.1079	0.03649	0.01917	0.1142	0.3193	-0.2297	-0.1289	-0.2118	0.09987	-0.6749	-0.2788	0.08403	-0.3817	-2.103	-0.4848	-0.7767	-0.1144	-0.7895	-0.5989	-0.5046	-0.1289	1.092	0.9906	0.8063	-0.3963	-0.2012	0.6813	1.283e-07	0.8613	1.236	0.2666	-0.2732	-0.5384	1.332	1.306	0.1363	0.4091
SYNM \Homo sapiens synemin, intermediate filament protein (SYNM), transcript variant B, mRNA. \NM_015286.5 \ILMN_1712075	-0.1717	-0.3786	-0.06333	0.1553	0.04979	0.01126	0.1059	-0.1421	-0.1587	-0.002722	-0.2572	-0.08017	-0.2257	0.7211	0.4247	0.05407	-0.218	-0.1023	0.2409	-0.534	-0.557	1.38	1.612	1.013	0.6831	1.014	-0.1929	-0.2909	0.2764	-0.2202	-0.1104	-0.0492	-1.689e-07	1.989	1.364	0.1059	0.1729
PABPC4L \Homo sapiens poly(A) binding protein, cytoplasmic 4-like (PABPC4L), mRNA. \NM_001114734.1 \ILMN_3241262	-0.3155	-0.3425	-0.3383	-0.09488	0.06939	-0.1518	-0.1433	0.4327	0.1624	-0.1309	-0.05976	-0.2607	-0.221	0.9801	0.0348	0.3554	-0.1386	-0.1849	1.327	-0.4463	-0.2566	0.9235	1.303	0.206	1.628	1.496	-0.08529	-0.05691	1.497	0.2177	1.207	-1.53e-08	-0.07069	3.762	3.813	0.002731	-0.1146
NR2F6 \Homo sapiens nuclear receptor subfamily 2, group F, member 6 (NR2F6), mRNA. \NM_005234.3 \ILMN_1672080	-0.2604	-0.4483	-0.4986	-0.1237	-0.07468	0.02915	-0.023	-0.2054	-0.06164	-0.5665	-0.5467	-0.2915	-0.2496	-0.1041	0.01939	-0.07821	-0.2516	-0.923	-0.2491	0.4744	0.1473	1.066	1.219	1.094	0.4911	0.7236	0.4687	-0.21	0.4214	1.294	3.859e-07	0.2579	0.2148	1.847	1.06	0.2647	0.2426
LOC644612 \PREDICTED: Homo sapiens hypothetical protein LOC644612 (LOC644612), mRNA. \XM_927727.1 \ILMN_1658485	-0.3056	-0.06182	-0.1045	1.62e-07	-0.1841	-0.1248	-0.1031	-0.3685	-0.0005904	-0.3417	-0.2115	-0.2017	-0.1221	0.07156	0.1157	-0.3925	-0.1287	0.08484	0.05176	-0.2899	-0.1358	1.899	0.8387	1.603	2.231	2.111	0.7793	0.0679	1.006	1.458	-0.003843	0.2946	0.4447	1.362	2.099	-0.02336	0.01381
C5orf39 \Homo sapiens chromosome 5 open reading frame 39 (C5orf39), mRNA. \NM_001014279.1 \ILMN_2098616	-0.4798	-0.3458	-0.1155	6.601e-08	-0.1215	0.1742	-0.1478	-0.09148	-0.05597	-0.1824	0.2466	-0.081	0.8176	-0.327	-0.02584	-0.328	-0.1913	-0.4062	-0.1005	0.07741	0.3252	2.333	1.943	1.242	0.8527	1.8	-0.3073	0.1444	0.9646	-0.1337	-0.3076	0.2596	0.04265	0.7382	1.515	0.4041	0.3521
ALDH7A1 \Homo sapiens aldehyde dehydrogenase 7 family, member A1 (ALDH7A1), mRNA. \NM_001182.2 \ILMN_1763461	-0.6157	-0.3518	-0.6565	-0.3432	-0.4437	-0.7333	-0.5047	-0.1006	-0.006742	-0.7434	-0.5674	-0.3411	-0.3399	0.2087	0.5241	-0.3907	-0.2646	0.4139	0.8035	-0.2866	2.019e-07	0.4008	0.9131	0.1911	0.5018	0.6015	1.005	-0.551	0.7645	0.7206	0.2623	-0.3152	0.04655	1.681	1.514	0.8006	1.084
SNHG1 \Homo sapiens small nucleolar RNA host gene 1 (non-protein coding) (SNHG1), non-coding RNA. \NR_003098.1 \ILMN_3236713	0.5477	-0.2809	-0.7408	-0.4435	-0.09461	1.197	0.5243	0.4172	0.6129	-0.9629	-0.76	0.07081	-0.2094	-0.5288	-0.03995	-0.7354	-0.2868	-1.118	-0.0536	0.6583	0.3559	1.329	1.713	-0.2388	0.5316	-0.09194	1.661	3.126e-08	0.6809	-0.3814	0.1852	-0.1763	-0.05794	1.77	2.583	0.8268	0.7862
ASB13 \Homo sapiens ankyrin repeat and SOCS box-containing 13 (ASB13), mRNA. \NM_024701.2 \ILMN_1654385	0.2364	-0.2385	-0.08837	-0.09979	-0.02946	0.06198	-0.1508	0.141	0.2586	-0.4537	-0.5648	-0.3692	-0.1343	-0.05432	0.3184	0.06855	4.175e-08	-0.3643	0.5704	0.9053	0.8384	0.9597	1.064	-0.1468	-0.116	0.3599	0.5636	-0.3554	1.301	-0.07042	-0.0789	-0.8037	-0.8806	1.63	1.597	0.7478	0.9422
PACSIN3 \Homo sapiens protein kinase C and casein kinase substrate in neurons 3 (PACSIN3), mRNA. \NM_016223.3 \ILMN_1682957	0.5383	-0.05755	-0.3125	-0.7963	-0.1807	-0.1881	-0.1055	-0.1804	0.04841	-0.1188	-0.7374	-0.2335	-0.3318	-1.046	0.06043	-0.5358	-1.164	-0.3377	0.4284	0.4952	0.3359	1.182	1.253	0.3183	-1.221e-07	0.1546	1.477	0.8083	0.4154	-0.715	1.153	-0.2299	-0.3785	1.056	0.7847	0.6528	0.6174
C10orf125 \Homo sapiens chromosome 10 open reading frame 125 (C10orf125), transcript variant 2, mRNA. \NM_198472.2 \ILMN_1704785	0.1157	-0.0788	-0.4375	0.1112	-0.06069	0.01146	8.466e-09	0.2278	0.2642	-0.0068	-0.4076	-0.1176	-0.2252	-0.4373	0.3255	-0.3656	-0.09398	0.07205	-0.04676	1.536	1.148	0.7158	0.6453	-0.5558	-0.4647	-0.5123	-0.2043	1.604	0.2288	1.103	-0.1836	0.4842	0.464	1.762	1.209	-0.4661	-0.3378
HLTF \Homo sapiens helicase-like transcription factor (HLTF), transcript variant 2, mRNA. \NM_139048.2 \ILMN_1673820	0.3193	-1.056	0.1415	-0.207	-0.1849	-0.428	-0.7208	-0.1291	-0.3186	-0.0527	-0.1961	-0.1994	-0.08538	-0.7419	-2.361e-07	0.6891	-0.3179	0.2301	-0.08652	1.286	1.566	1.07	1.072	-0.05401	-0.008915	-0.08234	-1.044	0.2306	1.023	0.8973	0.3518	0.8429	0.9844	0.6538	0.8244	0.296	0.3121
EBAG9 \Homo sapiens estrogen receptor binding site associated, antigen, 9 (EBAG9), transcript variant 2, mRNA. \NM_198120.1 \ILMN_1791896	-0.3202	-0.7445	-0.4574	-0.2267	0.2307	-0.03363	0.01958	0.002689	-0.1449	-0.5295	-0.5798	-0.4331	0.09386	-0.1778	-0.4438	-0.313	-2.466e-07	0.2562	-0.5249	1.01	0.6066	1.344	0.9478	-0.2729	0.2403	-0.08097	0.1792	-0.2331	1.477	1.043	0.446	0.2532	0.2542	0.6405	0.7377	-0.04463	-0.2829
C13orf15 \Homo sapiens chromosome 13 open reading frame 15 (C13orf15), mRNA. \NM_014059.2 \ILMN_1658494	-1.025	-0.8257	-0.4047	-0.4374	-0.6045	-0.4044	-0.594	-0.6593	-0.3312	-0.6853	-0.5943	-0.8841	2.449	-0.7139	-0.2093	-0.7884	2.098	2.151	0.492	-1.082	-0.9423	0.8731	-0.4442	0.6596	1.352	1.086	0.1126	1.072	0.7001	4.78	1.185	2.114	0.9157	3.715e-08	0.3527	4.58	4.739
BEX2 \Homo sapiens brain expressed X-linked 2 (BEX2), mRNA. \NM_032621.2 \ILMN_2181892	0.9084	-0.4404	-0.08561	-0.7531	-0.8931	-0.7086	-0.6258	-0.6951	-0.8102	-0.29	-0.4348	-0.4696	-0.4932	-0.2962	-0.7692	0.7073	-0.07284	0.9074	3.128	-0.9914	-1.18	0.7911	1.474	0.2383	0.3465	0.2902	0.1814	0.8918	0.2211	3.109	2.514	-0.2291	0.1703	0.9132	1.173	0.0689	1.301e-07
FBLN1 \Homo sapiens fibulin 1 (FBLN1), transcript variant D, mRNA. \NM_006486.2 \ILMN_1672536	0.1261	-1.434	-1.342	2.704e-07	-0.7807	-1.297	-1.333	-1.522	-1.395	-1.365	-1.522	0.3581	-1.223	-1.815	-1.555	-0.3202	2.496	2.797	3.513	-1.284	-1.639	0.08357	0.5517	-0.2838	1.522	1.655	-1.559	-1.844	2.325	3.671	2.369	0.1345	0.1352	1.095	1.412	0.897	1.174
FBLN1 \Homo sapiens fibulin 1 (FBLN1), transcript variant A, mRNA. \NM_006487.2 \ILMN_1722713	-0.01059	-0.2211	-0.5485	-0.2282	-0.2454	-0.3339	-0.4148	-0.3445	-0.2138	-0.2834	-0.447	0.2758	-0.4216	-0.7002	-0.4396	-0.1833	1.664	2.462	3.577	-4.777e-08	-0.2236	0.4922	0.7737	0.391	2.575	2.633	-0.1552	-0.405	1.344	2.545	1.696	0.1707	0.2878	2.077	2.007	1.637	1.948
FBLN1 \Homo sapiens fibulin 1 (FBLN1), transcript variant C, mRNA. \NM_001996.2 \ILMN_1700541	-0.1692	-1.032	-1.285	-0.4506	-0.4417	-0.8936	-0.8083	-0.9626	-0.8643	-0.7084	-1.13	0.199	-1.262	-1.148	-0.8909	-0.7749	2.395	3.009	4.307	-0.5407	-1.164	1.282	1.732	0.9095	3.496	3.644	-0.09864	0.09006	2.087	3.262	2.307	0.326	1.113e-07	3.093	3.178	2.541	2.676
PCSK1N \Homo sapiens proprotein convertase subtilisin/kexin type 1 inhibitor (PCSK1N), mRNA. \NM_013271.2 \ILMN_1755582	0.8086	-0.4626	-0.6686	-0.7232	-0.6823	-0.662	-0.6977	-0.5229	-0.5042	-0.3357	-0.5091	0.1991	0.2554	-0.7842	-0.5441	0.3851	0.1833	1.324	2.409	-0.8236	-0.8709	1.601	1.4	-0.3281	0.2877	1.22	-0.6171	-0.214	-0.6834	0.8781	0.8725	0.1634	2.176e-07	1.253	0.6261	2.122	2.46
EEF1A2 \Homo sapiens eukaryotic translation elongation factor 1 alpha 2 (EEF1A2), mRNA. \NM_001958.2 \ILMN_2108735	-1.451	-1.469	-0.2227	0.3243	1.092	-1.436	-1.176	-2.969	-2.553	0.2503	2.1	0.1391	-1.333	-1.667	-0.9412	-0.5308	1.087	1.173	2.014	-2.699	-2.35	-1.77e-07	0.7585	-2.217	3.707	3.908	-1.783	3.002	-1.122	2.079	1.94	-1.568	-0.3492	1.735	1.695	3.239	3.271
LINGO2 \Homo sapiens leucine rich repeat and Ig domain containing 2 (LINGO2), mRNA. \NM_152570.1 \ILMN_1695978	0.3591	-0.118	-0.1422	-0.04586	0.02479	-0.02028	0.3228	0.2276	0.1523	-0.1067	-9.664e-08	-0.06263	-0.1173	0.0008847	-0.1564	0.1742	0.2973	0.4249	-0.2051	0.04723	-0.1238	-0.08429	0.03454	-0.2642	1.653	2.001	-0.1962	-0.1957	-0.1611	1.623	0.08089	-0.3021	-0.1518	0.09463	-0.009992	1.606	1.884
QPCT \Homo sapiens glutaminyl-peptide cyclotransferase (QPCT), mRNA. \NM_012413.3 \ILMN_1741727	-0.6926	0.9792	-0.722	-0.1073	-0.3936	-0.1209	0.04321	-0.08959	-0.4414	0.3667	0.188	-0.1095	0.8951	0.141	-0.04865	0.7434	3	2.356	2.608	-0.6934	-0.6204	-0.2713	0.04209	-0.4712	3.283	4.689	3.302	-0.3502	0.5733	3.299	-2.101e-07	-0.5454	-0.7163	-0.4422	-0.6863	1.995	2.604
GSTO2 \Homo sapiens glutathione S-transferase omega 2 (GSTO2), mRNA. \NM_183239.1 \ILMN_1740234	0.6504	-1.515	1.155	0.2849	-0.2813	-0.07583	-0.5435	-0.8182	-0.7439	-0.2317	-0.6083	0.2044	-0.06048	-0.2782	-0.9094	0.3691	1.666	0.4385	2.19	0.0197	-0.0666	-0.9547	-0.5412	1.511	2.647	3.009	2.028	-7.386e-09	0.3411	2.433	1.475	-1.764	-1.573	-1.424	-0.9493	2.457	2.698
PRKCZ \Homo sapiens protein kinase C, zeta (PRKCZ), transcript variant 1, mRNA. \NM_002744.4 \ILMN_2386982	-0.1783	-2.853e-07	0.3491	-0.6386	-0.2174	-1.293	-1.41	-1.369	-1.124	-0.8953	-0.04658	0.02445	-1.727	-0.4415	-0.4037	0.1262	0.5286	-0.4898	1.064	-0.3631	0.4068	0.4717	1.005	0.4905	0.3377	0.4526	1.514	1.069	-1.569	0.8186	0.6411	-0.9463	-0.7333	0.7315	0.2941	-0.04001	0.1055
PRKCZ \Homo sapiens protein kinase C, zeta (PRKCZ), transcript variant 1, mRNA. \NM_002744.4 \ILMN_1697267	-0.2071	0.08038	-0.1158	-0.3621	2.037e-07	-0.7596	-0.91	-1.082	-0.6267	-0.6332	-0.06477	-0.2536	-0.8926	-1.102	-0.1	0.09819	0.2037	-0.04201	0.6856	-0.2137	0.3005	0.4371	0.7804	0.1882	0.4632	0.2513	1.095	0.6038	-1.146	0.2779	0.176	-0.5603	-0.4165	0.7058	0.09354	0.2324	0.07473
LY6E \Homo sapiens lymphocyte antigen 6 complex, locus E (LY6E), mRNA. \NM_002346.1 \ILMN_1695404	0.03341	-0.7876	-0.2173	0.02712	-0.05977	-0.8308	-0.822	-0.4417	-0.341	0.2898	-0.2761	0.4005	0.9381	-1.242	0.1384	1.211	-0.9077	-0.1943	0.06637	-0.1093	-0.1003	-0.5545	-0.6913	0.4449	0.3018	0.4341	-1.235	0.539	1.167	1.124	1.214	2.011	1.692	-1.019	-1.176	0.05984	2.367e-08
IL1R2 \Homo sapiens interleukin 1 receptor, type II (IL1R2), transcript variant 2, mRNA. \NM_173343.1 \ILMN_1772131	0.3885	0.00622	-0.3364	0.09224	-0.1659	-0.5609	-0.5109	-0.4137	-0.2168	-0.1326	-0.1651	0.3957	0.6617	-1.435e-07	-0.1373	0.4967	0.3374	-0.4603	-0.751	0.1286	-0.0974	-0.1126	0.1609	1.634	1.262	0.05888	0.2576	-0.6949	0.9904	0.3793	0.4251	1.279	1.264	-0.78	-0.7391	-0.7078	-0.7733
AFMID \Homo sapiens arylformamidase (AFMID), mRNA. \NM_001010982.1 \ILMN_2095653	0.3726	-0.7919	0.1234	0.3042	-0.6994	0.02231	-0.6026	-0.3696	-0.3294	-0.798	-0.1986	0.1214	-3.052e-08	0.4342	-0.4867	0.1172	0.1699	-0.6385	1.034	-0.003613	-0.3598	-0.5734	-0.3916	1.002	-0.5844	0.07385	0.6364	0.5726	0.4338	0.2695	1.174	1.759	0.8932	-0.456	-0.3313	-0.1983	-0.2757
SMARCA1 \Homo sapiens SWI/SNF related, matrix associated, actin dependent regulator of chromatin, subfamily a, member 1 (SMARCA1), transcript variant 1, mRNA. \NM_003069.2 \ILMN_2376263	-0.156	-0.5299	0.1444	-0.006692	-0.2723	-0.6596	-0.4601	0.003449	-0.6308	-2.517e-07	-0.1402	-0.1686	0.2653	-0.2563	0.1921	0.6242	0.01731	-0.7142	0.3414	0.7332	0.1584	0.3598	0.2789	-0.418	-1.626	-1.845	-0.5513	0.2511	-1.195	-0.4558	-0.5602	1.2	1.015	0.6623	0.6979	1.321	1.349
GAMT \Homo sapiens guanidinoacetate N-methyltransferase (GAMT), transcript variant 1, mRNA. \NM_000156.4 \ILMN_1794595	0.3222	-1.039	0.1554	-0.1285	-1.302e-07	-0.5007	-0.1639	-0.253	-0.09514	-0.1008	-0.1105	0.2091	-0.1053	-0.4701	0.5661	0.2662	-0.6558	0.1311	1.56	1.018	1.138	0.1178	-0.1014	-0.8277	-1.451	-1.116	0.1988	1.048	-1.438	-0.1226	-0.7987	2.186	1.52	1.968	1.612	0.3605	0.6471
GAMT \Homo sapiens guanidinoacetate N-methyltransferase (GAMT), transcript variant 1, mRNA. \NM_000156.4 \ILMN_1756469	0.3649	-1.049	0.1973	-4.192e-08	-0.3266	-0.7149	-0.2449	-0.3719	-0.3756	-0.5934	-0.05932	0.3915	-0.1069	0.2987	0.4832	0.3995	-0.4424	-0.3933	1.773	0.8553	1.189	-0.05352	-0.1218	-0.5686	-2.025	-1.474	0.1688	0.9505	-2.089	0.1298	-0.5312	1.878	1.541	1.714	1.594	0.3278	0.4801
PTMS \Homo sapiens parathymosin (PTMS), mRNA. \NM_002824.4 \ILMN_1721046	-0.4297	0.2917	-0.4267	0.5888	0.3394	-0.4046	0.6671	-0.1528	-3.805e-07	-0.08007	-0.3651	-0.1202	-0.3419	-1.411	0.9269	-0.2698	-0.2467	0.5601	1.75	0.9037	1.147	0.2156	0.08874	0.1507	-1.131	-1.198	-0.07893	-0.8192	-0.8634	-0.2913	-0.4874	1.641	1.412	1.314	1.067	1.703	1.658
C7orf59 \Homo sapiens chromosome 7 open reading frame 59 (C7orf59), mRNA. \NM_001008395.2 \ILMN_1779735	-0.1338	0.41	-0.1562	-0.2801	-0.2254	-0.1192	-0.3548	-0.26	-0.05677	-0.6092	-0.1759	0.1878	4.343e-07	0.5199	-0.4512	0.2646	-0.4332	0.05569	0.5738	0.8184	0.6969	-0.02398	0.08147	1.302	-0.4915	-0.4977	-0.2003	0.1866	-1.136	-0.1342	0.5233	1.179	1.067	1.179	1.424	0.537	0.6699
CCDC34 \Homo sapiens coiled-coil domain containing 34 (CCDC34), transcript variant 1, mRNA. \NM_030771.1 \ILMN_1657547	-0.1075	-1.117	-0.6012	0.2637	0.3502	0.4706	0.07036	3.996e-07	0.1263	-0.6943	-0.9881	-0.4636	-1.139	-0.4316	0.1263	-0.01151	-0.4549	-0.6074	-0.1598	1.49	1.351	1.217	1.289	-0.06004	-0.9978	-0.8656	0.2538	-1.492	-0.3098	-0.4321	0.5159	2.007	1.99	0.7312	1.035	0.5051	0.8216
CCDC34 \Homo sapiens coiled-coil domain containing 34 (CCDC34), transcript variant 1, mRNA. \NM_030771.1 \ILMN_2288784	-0.005511	-0.7614	-0.3873	-0.2388	0.09874	0.4112	0.1319	0.3321	-0.02417	-0.5369	-0.9156	-0.5804	-0.814	0.3936	0.8486	4.436e-07	-0.3205	-0.8674	-0.5115	1.359	1.175	0.9262	0.7966	-0.9527	-0.6009	-0.3117	0.4171	-1.455	-0.007184	-0.6752	0.1809	1.921	2.296	0.6267	1.09	0.573	0.4764
EHBP1 \Homo sapiens EH domain binding protein 1 (EHBP1), mRNA. \NM_015252.2 \ILMN_1803348	-0.005324	-0.5772	0.08486	-0.3942	-0.3566	-0.4115	3.186e-07	-0.203	-0.2855	-0.1612	-0.3493	-0.4918	0.8549	0.4807	0.526	0.8516	-0.6472	-0.194	0.05127	1.375	0.6251	0.4332	0.1797	-0.6116	-0.1403	-0.4666	0.4166	-1.192	-0.3111	-0.7876	0.07689	1.366	1.254	0.3342	0.09221	0.3292	0.09498
TNNT1 \Homo sapiens troponin T type 1 (skeletal, slow) (TNNT1), mRNA. \NM_003283.3 \ILMN_2115991	1.93e-07	-0.1679	0.02486	0.5598	-0.2944	-0.8224	-0.913	-0.4755	-0.1635	-0.2605	0.01652	-0.1239	-1.176	-1.145	-0.9383	-1.102	-0.4922	-0.5039	2.093	1.356	0.92	1.115	0.7547	-1.335	0.3769	0.3806	-0.9322	-0.6069	0.2967	0.6976	-0.552	0.9249	0.9873	2.3	1.848	0.3972	0.2825
TEAD2 \Homo sapiens TEA domain family member 2 (TEAD2), mRNA. \NM_003598.1 \ILMN_1682781	-0.09911	0.1199	-0.3855	0.1709	0.2008	-0.232	-6.611e-08	-0.1783	-0.05855	0.1939	-0.09658	0.3058	-0.0161	-0.1302	0.3701	-0.5203	-0.2114	-0.3855	1.279	-0.08989	0.00812	0.9343	0.5648	-3.05	-0.2711	-0.3162	0.8435	-0.9108	0.6147	-0.4352	-1.056	1.826	1.914	1.564	1.387	0.1978	0.5322
NTF3 \Homo sapiens neurotrophin 3 (NTF3), mRNA. \NM_002527.3 \ILMN_1809364	2.436	-0.03864	0.09909	0.06009	-0.05722	-0.05873	-0.02749	0.06426	-0.1907	-0.04368	-0.09181	-0.06726	-0.1392	0.3892	0.5064	8.68e-08	-0.133	-0.2605	-0.132	0.07792	-0.03864	0.3324	1.161	0.03674	0.6863	1.452	0.009229	1.295	0.9332	1.042	-0.09841	1.819	1.973	-0.1243	-0.06062	-0.03938	-0.173
RBP1 \Homo sapiens retinol binding protein 1, cellular (RBP1), mRNA. \NM_002899.2 \ILMN_1656837	-0.8648	-0.4204	-0.4902	-0.2585	-0.7131	-0.5448	-0.7739	0.02323	-0.6769	0.03201	-0.5369	-2.106e-07	0.1054	-0.2606	-0.435	3.856	2.975	0.9341	1.101	-0.603	-0.7538	-0.3247	-0.2155	-0.5711	1.58	1.867	5.096	-0.1557	0.8316	2.367	0.6149	3.314	3.575	-0.2458	0.3848	1.566	1.672
KIAA1324L \Homo sapiens KIAA1324-like (KIAA1324L), transcript variant 2, mRNA. \NM_152748.2 \ILMN_1652371	-0.3988	0.06698	-0.2918	0.05011	-0.5149	0.0765	-0.1691	-0.1279	-0.2986	-0.05368	-0.3951	-7.994e-08	-0.1738	1.076	-0.4041	1.628	0.2188	0.3862	-0.2623	-0.3163	-0.4705	0.06427	0.3844	-0.4121	0.4806	1.442	-0.3946	-0.4359	1.142	0.7106	1.461	1.816	1.62	-0.4196	-0.4451	1.06	1.057
BAIAP2L1 \Homo sapiens BAI1-associated protein 2-like 1 (BAIAP2L1), mRNA. \NM_018842.3 \ILMN_1703593	-0.5284	-0.229	0.6012	-0.3064	0.1753	-0.0601	-0.1486	-0.1794	-0.05544	0.01322	0.2496	0.2943	-0.3103	-0.5917	-1.613	-1.009	0.1797	0.1906	1.113	0.5412	0.6399	-0.1554	-0.1439	-0.2919	-0.3466	-0.5423	4.164e-07	1.362	-0.02141	1.286	1.559	0.7339	0.8767	0.5269	0.751	-0.247	0.03131
LOC388588 \PREDICTED: Homo sapiens hypothetical LOC388588, transcript variant 2 (LOC388588), mRNA. \XM_932890.2 \ILMN_1749834	-0.2517	-0.5998	-0.1125	0.7245	-0.09008	-0.689	-0.5247	-0.1627	2.132e-07	0.2785	1.058	0.9879	0.8708	-1.128	-1.109	1.062	0.3568	0.08994	2.129	-0.3059	0.3457	-0.1642	0.4259	-0.1393	-1.437	-1.248	-0.4562	1.286	-0.02819	2.19	0.6043	2.107	1.984	2.641	1.799	-1.056	-0.9114
C19orf12 \Homo sapiens chromosome 19 open reading frame 12 (C19orf12), transcript variant 1, mRNA. \NM_001031726.2 \ILMN_1703695	-0.5059	-0.131	0.2618	0.4987	0.3688	-0.4387	-0.0112	-0.02912	-0.005456	0.012	0.2392	0.2392	-0.2281	-0.5801	-0.3618	0.03357	0.2288	0.3032	1.032	-0.3235	-0.4298	-0.06178	-0.2117	0.2672	-4.763e-07	-0.1193	-0.708	-0.3542	0.3093	0.5836	1.153	1.014	1.028	0.512	0.5695	-0.4698	-0.5369
NUDT9 \Homo sapiens nudix (nucleoside diphosphate linked moiety X)-type motif 9 (NUDT9), transcript variant 3, mRNA. \NM_198038.1 \ILMN_2401761	0.1983	0.1391	-0.3292	-0.3356	-0.3383	0.1107	-0.3187	-0.3765	0.3529	0.01735	0.9035	0.4895	-0.1484	-1.707	-0.8356	-0.2652	-0.05487	-8.452e-08	-0.08197	1.219	0.5864	-0.03461	0.3158	0.5528	-0.1013	0.1517	-0.07338	0.3349	-0.2736	0.3001	-0.5483	2.133	1.774	0.06078	0.4805	-0.1482	-0.2475
LPCAT3 \Homo sapiens lysophosphatidylcholine acyltransferase 3 (LPCAT3), mRNA. \NM_005768.5 \ILMN_1805225	-0.1635	-0.1187	-0.4512	0.09189	0.2051	-8.594e-09	-0.1492	-0.09135	0.2731	-0.3262	0.3047	-0.09507	-0.2123	-1.615	-0.1916	-0.3208	-0.5806	-0.4853	-0.165	0.02385	0.8137	-0.3769	0.142	0.4284	-0.478	0.4609	-0.5263	0.6603	-1.206	0.1561	0.6245	1.076	1.582	0.146	0.9409	0.03613	0.5847
IDH1 \Homo sapiens isocitrate dehydrogenase 1 (NADP+), soluble (IDH1), mRNA. \NM_005896.2 \ILMN_2091347	-0.5281	-0.5793	-0.1188	0.3153	0.5643	-0.1182	-0.4077	0.3225	0.4578	1.117	1.36	0.6187	0.3172	2.983e-07	-0.163	0.04382	-0.7305	-0.29	-0.8224	-0.1358	0.6942	-1.057	0.3913	-0.2258	-0.5043	-0.3196	-1.086	0.9253	-1.518	-0.4955	0.2104	2.561	2.479	-0.03787	0.3189	0.1015	0.07343
IDH1 \Homo sapiens isocitrate dehydrogenase 1 (NADP+), soluble (IDH1), mRNA. \NM_005896.2 \ILMN_1696432	-0.1249	-0.943	-0.06133	0.4715	0.4322	-0.1548	-0.5728	0.3676	0.5136	0.7809	1.455	0.9142	0.2377	-2.246	-1.296	0.09269	-0.652	-0.5815	-0.4166	-0.4464	0.6358	-1.203	0.1465	0.1684	-0.6996	-0.5135	-0.6171	1.336	-1.101	-0.4969	0.4801	2.834	2.538	-0.2913	0.2135	-4.744e-07	0.3468
FGFR3 \Homo sapiens fibroblast growth factor receptor 3 (achondroplasia, thanatophoric dwarfism) (FGFR3), transcript variant 2, mRNA. \NM_022965.1 \ILMN_1723123	-0.232	-0.3088	1.769e-07	0.3217	0.2202	-0.4797	0.1034	-0.2175	-0.08119	-0.2569	0.2439	0.305	-1.007	-0.2412	-0.3589	-0.9929	-0.694	-0.7379	-0.8238	1.436	2.314	0.5333	0.4786	0.7117	0.7381	1.534	-0.2539	2.145	-0.9757	-0.8496	2.603	2.562	2.942	0.446	0.342	-0.4613	-0.2648
SERPINA1 \Homo sapiens serpin peptidase inhibitor, clade A (alpha-1 antiproteinase, antitrypsin), member 1 (SERPINA1), transcript variant 3, mRNA. \NM_001002235.1 \ILMN_2404154	-0.1488	0.1848	-0.08204	-0.09326	0.03346	0.1225	0.3827	0.03573	-0.008383	-0.02572	-8.919e-08	0.2539	-0.06216	-0.04595	0.2064	-0.3816	0.4773	-0.3665	1.058	-0.3676	-0.2184	-0.2404	0.2028	-0.4087	0.2442	-0.2435	1.762	0.7096	1.701	2.703	0.00888	4.305	1.328	-0.2712	-0.3418	-0.3904	-0.3642
SERPINA1 \Homo sapiens serpin peptidase inhibitor, clade A (alpha-1 antiproteinase, antitrypsin), member 1 (SERPINA1), transcript variant 2, mRNA. \NM_001002236.1 \ILMN_2338452	-0.03777	-0.0746	-0.2376	0.2893	-0.02225	-0.0005736	0.4631	0.2847	0.2364	0.01682	-0.1277	0.4417	0.00601	-0.2576	0.4986	-0.3309	1.049	-0.2601	1.344	-0.3812	-0.2812	-0.1542	0.5249	-0.4317	0.7042	-0.4026	2.368	1.219	2.298	3.509	4.471e-08	4.958	1.787	-0.3793	-0.2485	-0.4843	-0.3185
KRT86 \Homo sapiens keratin 86 (KRT86), mRNA. \NM_002284.3 \ILMN_2178226	-0.3428	0.03714	0.1109	0.132	-0.003606	-0.1423	0.132	-0.308	-0.2571	-9.809e-08	-0.1394	-0.01206	-0.3866	-0.1453	-0.146	-0.3398	-0.1513	-0.1598	1.713	1.358	0.1114	0.3654	0.3109	1.188	2.4	0.1025	-0.1253	0.0006001	2.053	3.867	1.755	2.865	0.274	-0.2362	-0.5414	-0.4125	-0.2299
UGT8 \Homo sapiens UDP glycosyltransferase 8 (UDP-galactose ceramide galactosyltransferase) (UGT8), mRNA. \NM_003360.2 \ILMN_1758816	0.04167	-0.09922	0.1127	0.09283	-0.3095	-0.3929	-0.04675	-0.1845	-0.2909	-0.2451	-0.1202	-0.1862	0.01045	-0.2154	-0.0615	-0.07141	0.7143	0.7974	2.231	-0.07035	-0.1441	1.524	1.542	-0.338	0.7984	1.059	-0.1367	-0.06645	2.497	1.034	1.021	1.006	0.8142	0.05149	1.472e-07	0.001183	-0.324
SHISA2 \Homo sapiens shisa homolog 2 (Xenopus laevis) (SHISA2), mRNA. \NM_001007538.1 \ILMN_1760412	0.1158	-0.05687	-0.1037	-0.09517	-0.2146	-0.4733	-0.1709	-0.1225	-0.3977	-0.1922	-0.1522	-0.3299	0.1004	0.5864	1.662e-07	-0.2721	2.711	1.514	4.438	-0.219	-0.2184	0.5742	0.009523	1.582	3.78	2.44	-0.08649	3.951	5.66	4.275	0.181	4.132	3.716	-0.05605	-0.1861	0.07418	-0.3363
ZDHHC14 \Homo sapiens zinc finger, DHHC-type containing 14 (ZDHHC14), transcript variant 1, mRNA. \NM_024630.2 \ILMN_2309926	-0.4133	0.2102	-0.3379	-0.1223	0.006721	-0.2126	0.02333	-0.1384	-0.09999	-0.03455	-0.3584	-0.5933	-0.6862	-0.452	-0.04996	-0.5101	0.8162	1.065	1.641	0.3899	-1.263e-07	-0.2186	-0.4095	1.258	0.3447	0.007971	0.3565	-0.4785	0.8125	1.716	0.1461	1.515	1.375	-0.6598	-0.5201	0.7297	0.9332
NPC1 \Homo sapiens Niemann-Pick disease, type C1 (NPC1), mRNA. \NM_000271.3 \ILMN_1713505	0.02699	0.4761	0.3438	-0.4658	-0.296	-0.2992	0.486	-0.5448	-0.4375	0.3585	0.1431	-0.9125	0.1097	0.03957	1.501e-08	-1.32	0.2068	-0.4003	0.761	-0.05552	-0.3209	-0.4896	-0.006659	0.6131	1.734	1.46	-0.5373	0.07294	1.257	0.9996	-0.01832	1.578	1.229	-0.5578	-0.1352	-0.6867	-0.6911
RARRES2 \Homo sapiens retinoic acid receptor responder (tazarotene induced) 2 (RARRES2), mRNA. \NM_002889.2 \ILMN_1810844	0.009385	-0.06395	-0.215	0.07279	-0.25	-0.3545	-0.05606	-0.02699	-0.1031	-1.789e-07	-0.08662	0.153	2.979	-0.04821	3.086	1.395	0.1121	-0.03696	0.6629	-0.1595	-0.1102	1.238	2.729	-0.1571	0.08552	0.256	2.608	4.164	0.05137	-0.0517	0.3015	5.266	5.171	-0.1544	-0.03042	-0.1922	-0.08734
FAM65B \Homo sapiens family with sequence similarity 65, member B (FAM65B), transcript variant 2, mRNA. \NM_015864.2 \ILMN_1726597	-0.1731	-0.0514	-0.1168	1.521e-07	0.6963	-0.178	-0.187	-0.005378	0.3326	0.03342	0.8742	0.4514	1.759	0.7285	-0.1841	1.47	0.5346	0.7484	-0.3511	-0.2571	-0.3686	-0.2929	-0.2535	0.09163	1.267	1.52	-0.1841	-0.4379	0.6481	0.5046	4.349	1.403	1.831	-0.5185	-0.6244	-0.1296	-0.02591
ALG1L \Homo sapiens asparagine-linked glycosylation 1-like (ALG1L), mRNA. \NM_001015050.1 \ILMN_2131293	-0.01052	0.1542	0.09515	-0.06015	0.1734	0.0599	0.1835	-0.03666	-0.1262	-0.05159	-0.0992	-0.02391	-0.07349	1.49	-0.1761	0.2862	-0.08377	-0.02214	-0.06641	0.1024	0.1114	-0.06537	-0.02264	0.5676	-0.1702	-0.1251	0.156	0.3085	0.6343	1.831	1.86	1.224	1.109	0.06325	-0.001249	-0.03078	4.782e-08
H19 \Homo sapiens H19, imprinted maternally expressed transcript (non-protein coding) (H19), non-coding RNA. \NR_002196.1 \ILMN_2148527	-0.07158	-0.2327	-0.08891	0.05745	-0.1222	-0.2149	-0.2936	-0.03293	-0.1954	-2.221e-07	-0.2821	0.08332	0.04357	0.5076	0.7375	-0.07749	-0.02446	0.1729	0.3701	-0.1306	0.1139	0.6962	0.2921	0.1255	-0.06381	-0.171	1.621	-0.03293	-0.1183	3.697	6.951	4.09	3.768	0.319	0.1563	-0.1171	-0.175
DSCR8 \Homo sapiens Down syndrome critical region gene 8 (DSCR8), transcript variant 2, mRNA. \NM_203428.1 \ILMN_1763901	-0.4821	-0.112	0.01612	0.1584	1.533e-07	-0.002969	-0.1374	0.05604	-0.03219	-0.2644	-0.004753	0.07718	-0.04131	-0.1971	-0.2271	0.006313	0.1544	0.09005	-0.2479	-0.003563	0.02392	-0.07757	-0.1216	0.229	-0.0149	-0.1662	0.01436	0.01593	0.5253	2.756	3.568	1.707	1.802	-0.06036	-0.03381	0.0813	0.08354
LOC648526 \PREDICTED: Homo sapiens similar to epiplakin 1 (LOC648526), mRNA. \XM_937579.1 \ILMN_1711087	-0.07112	0.2457	-0.1408	0.04464	0.05952	-0.02646	-0.07485	-0.1293	-0.26	0.7946	0.1977	1.52e-07	-0.04559	-0.07469	-0.1557	-0.09843	0.8408	-0.1354	0.1274	0.3179	0.5211	-0.002624	0.1207	-0.09267	0.1165	-0.1219	2.145	0.8484	0.04374	-0.04766	2.408	1.292	1.913	0.05061	-0.2584	-0.0884	-0.2085
OPN3 \Homo sapiens opsin 3 (encephalopsin, panopsin) (OPN3), transcript variant 2, mRNA. \NM_001030011.1 \ILMN_2382717	0.2385	-0.03782	0.09408	-0.1029	-0.006403	0.05843	0.114	-0.04711	0.07874	-0.08728	-0.08262	-0.04104	-0.126	-0.412	-0.1973	0.1198	0.03294	-1.487e-07	0.2136	0.06192	0.06862	-0.2977	-0.04337	-0.1982	0.07339	0.1674	1.186	0.589	-0.08249	-0.2425	1.567	1.394	1.454	-0.3122	-0.2708	-0.02962	0.1415
OPN3 \Homo sapiens opsin 3 (OPN3), mRNA. \NM_014322.2 \ILMN_1670844	-0.006176	-0.06907	0.157	-0.1443	-0.1744	0.1405	0.3528	0.332	0.3495	0.2426	0.2375	-0.01861	0.6816	-0.3384	-0.2239	0.537	0.1718	0.3436	-0.2879	0.08845	0.1534	-0.3351	-0.2445	-0.2133	5.673e-09	-0.022	1.826	0.3687	-0.1239	-0.3049	1.69	1.655	1.71	-0.4138	-0.3167	-0.1143	-0.07481
OPN3 \Homo sapiens opsin 3 (OPN3), mRNA. \NM_014322.2 \ILMN_1716988	-0.1857	-0.2365	0.1222	-0.05126	-0.2035	-0.009347	0.3254	0.3086	0.2428	0.2134	-0.1831	0.06624	0.7681	-0.7939	-0.3096	0.5334	0.2206	0.2526	-0.1479	-1.534e-07	0.2233	-0.7743	-0.5713	-0.4546	0.04125	0.248	2.169	0.5851	-0.4063	-0.338	2.182	2.36	2.295	-0.7676	-0.5946	-0.3274	-0.391
IGF2 \Homo sapiens insulin-like growth factor 2 (somatomedin A) (IGF2), transcript variant 2, mRNA. \NM_001007139.3 \ILMN_2413956	0.2691	0.7349	1.143	0.01932	0.03922	-0.1549	1.076	0.2546	0.2198	1.903	-0.1565	-0.1969	1.846	-0.08473	-0.284	0.03547	0.0895	0.09811	-0.1966	-0.08813	0.1694	-0.3568	-0.2723	-0.2173	-0.05622	-8.164e-09	-0.2887	-0.1639	0.6699	-0.1731	4.307	4.014	3.368	-0.1525	-0.05024	-0.04935	-0.3171
IGF2 \Homo sapiens insulin-like growth factor 2 (somatomedin A) (IGF2), mRNA. \NM_000612.2 \ILMN_1699867	0.09421	0.6215	0.4402	-0.06868	-0.2022	-0.163	0.308	-0.01354	0.01701	0.577	-0.06139	-1.653e-07	1.01	0.02833	0.07838	0.02477	-0.04085	-0.1561	-0.1729	0.008303	0.2	-0.02952	-0.0323	0.09307	-0.05713	-0.08497	-0.1594	0.04002	0.3323	-0.1488	3.836	3.146	2.717	-0.1773	-0.1068	-0.2972	-0.1864
DHRS9 \Homo sapiens dehydrogenase/reductase (SDR family) member 9 (DHRS9), transcript variant 1, mRNA. \NM_005771.3 \ILMN_1733998	0.9368	0.05289	-0.3122	0.1394	-0.1945	0.05791	0.1338	1.067	1.389	0.2277	0.1718	0.1329	0.9248	-0.04756	1.864e-07	-0.3607	0.1348	0.1763	0.7059	-0.2659	-0.4044	-0.1936	-0.4335	-0.1134	-0.2342	-0.3036	-0.03299	-0.02368	-0.0613	0.2921	4.352	3.742	3.071	-0.4495	-0.003359	-0.2086	-0.4548
SOSTDC1 \Homo sapiens sclerostin domain containing 1 (SOSTDC1), mRNA. \NM_015464.2 \ILMN_1715463	-0.002977	-0.2607	-0.3312	0.08095	-0.008014	-0.299	-0.2718	0.07196	0.0732	-0.03575	-0.04148	-2.412e-08	-0.1627	0.1407	-0.06929	-0.3734	-0.1	-0.1386	0.05703	-0.09368	0.05882	0.1261	0.1472	3.317	0.002414	-0.09091	0.1074	0.5198	-0.04148	-0.01701	0.2375	1.734	2.19	1.544	0.9577	0.09163	-0.02967
ISOC2 \Homo sapiens isochorismatase domain containing 2 (ISOC2), mRNA. \NM_024710.1 \ILMN_1769158	0.07192	-0.5282	-0.5799	-0.2372	0.07961	-0.4727	-0.4464	-0.3961	-0.3668	-0.4362	0.3146	-0.0504	-0.2392	-0.6799	2.988e-07	-1.084	0.05558	0.0771	0.7975	0.3052	0.1852	-0.1428	-0.1205	1.533	0.5134	0.1796	-0.6002	0.05909	-0.07823	0.1443	-0.9901	1.97	1.979	0.5011	0.5325	0.2104	-0.1453
LYPD6B \Homo sapiens LY6/PLAUR domain containing 6B (LYPD6B), mRNA. \NM_177964.3 \ILMN_3245297	-0.3182	0.7422	-0.01389	-0.01452	-0.4433	0.531	-0.1259	0.9778	0.4984	1.481	0.132	0.482	-0.3234	-0.04193	0.2147	-0.3355	-0.3178	0.7161	0.766	-0.3275	-0.1785	-0.13	0.1367	2.433	0.4854	0.6476	-1.163e-07	-0.1174	-0.1526	0.5315	0.8294	4.048	3.719	-0.3322	-0.2553	-0.3972	-0.3414
LYPD6B \Homo sapiens LY6/PLAUR domain containing 6B (LYPD6B), mRNA. \NM_177964.3 \ILMN_1693119	-0.5097	1.054	-1.694e-07	-0.5191	-0.4192	0.7453	-0.3158	1.394	0.7418	1.785	0.253	0.6248	-0.6607	-0.1527	0.008412	-0.6601	-0.347	0.9123	0.9774	-0.3271	-0.4512	-0.5075	0.04006	3.105	0.572	1.129	-0.01855	-0.3848	-0.3307	0.651	1.09	4.646	4.452	-0.5749	-0.4606	-0.4546	-0.5201
IQGAP2 \Homo sapiens IQ motif containing GTPase activating protein 2 (IQGAP2), mRNA. \NM_006633.2 \ILMN_1769433	0.003098	0.02812	-0.208	-0.03257	-0.1188	-0.07015	-0.3886	-0.2406	-0.1033	0.1115	-0.1625	-0.09287	-0.001432	0.6371	0.1047	0.2041	-0.09363	0.233	0.2087	1.743	2.346	-0.09644	1.101e-07	0.89	0.05432	0.06325	-0.1222	0.212	-0.06017	-0.01102	-0.1129	2.079	2.44	0.1153	0.1164	-0.09236	-0.0382
ARSE \Homo sapiens arylsulfatase E (chondrodysplasia punctata 1) (ARSE), mRNA. \NM_000047.1 \ILMN_1727462	-0.03324	-0.149	0.0975	-0.1158	0.1088	-0.07977	-0.04806	-0.03687	-0.1059	0.04749	0.1527	-0.0787	-0.2779	0.1888	-0.04676	-0.0478	0.0492	0.02605	0.4364	1.465	1.629	0.1055	-0.03557	0.8738	0.8174	0.7833	-0.07951	0.04774	0.12	1.279e-07	-0.1356	3.087	2.993	-0.26	-0.1885	-0.1406	-0.03687
ASB9 \Homo sapiens ankyrin repeat and SOCS box-containing 9 (ASB9), transcript variant 2, mRNA. \NM_024087.1 \ILMN_1786041	0.2022	-0.2976	-0.2196	1.351e-07	-0.497	-0.4038	-0.3079	-0.3393	-0.4982	-0.402	-0.2304	-0.1158	-0.3456	0.2716	0.5798	0.5051	0.05149	0.3962	1.564	1.477	2.277	0.2023	0.04343	2.833	0.2866	0.0429	0.2911	-0.1053	-0.02826	-0.05723	0.8631	3.396	3.22	-0.2795	-0.1222	-0.2242	-0.4359
ASB9 \Homo sapiens ankyrin repeat and SOCS box-containing 9 (ASB9), transcript variant 2, mRNA. \NM_024087.1 \ILMN_2373728	0.224	-0.1392	-1.012e-07	0.0413	-0.229	-0.2255	-0.2111	-0.2694	-0.01882	-0.2156	-0.06026	-0.07893	-0.1352	-0.109	0.3401	0.3469	-0.06237	0.3791	1.277	1.352	1.932	0.3736	0.113	2.591	0.2811	0.3541	0.1236	-0.1685	0.147	-0.1156	0.9274	3.344	3.055	-0.11	-0.1609	-0.09207	-0.2572
SLC7A7 \Homo sapiens solute carrier family 7 (cationic amino acid transporter, y+ system), member 7 (SLC7A7), mRNA. \NM_003982.2 \ILMN_1810275	-0.3803	-0.1171	-0.7964	-1.594e-07	-0.2653	-0.5131	-0.7443	-0.7392	-0.4559	1.54	0.2476	0.8427	0.2615	-0.7804	-0.7778	-0.7264	2.276	1.49	0.1448	1.513	2.226	-0.03127	2.216	3.345	1.266	-0.1813	-1.065	0.4307	0.3344	0.208	3.296	4.519	4.512	-0.5515	-0.3028	-0.9248	-0.8878
STARD10 \Homo sapiens StAR-related lipid transfer (START) domain containing 10 (STARD10), mRNA. \NM_006645.2 \ILMN_1717052	-0.3167	-0.264	-0.1484	-0.5047	-0.4726	-0.7136	-0.3979	-0.7036	-0.5856	0.1175	-0.01831	-0.4089	0.03378	-1.237	-0.6782	-0.9753	-0.3035	6.871e-08	1.044	1.036	1.42	0.9887	1.162	-0.2848	1.511	1.429	1.746	2.275	0.2244	1.135	1.302	3.609	3.208	0.1095	0.1279	-0.4374	-0.3029
LGR4 \Homo sapiens leucine-rich repeat-containing G protein-coupled receptor 4 (LGR4), mRNA. \NM_018490.1 \ILMN_1710408	1.559e-07	-0.4637	-0.2233	-0.3503	-0.4087	-0.721	-0.5088	-0.5783	-0.3487	0.02569	-0.3351	-0.4709	-0.1542	-0.5382	-0.7431	-0.2184	0.01419	-0.2118	0.4475	1.936	1.09	0.8755	0.7657	0.2875	1.451	0.6362	-0.4566	0.8378	0.02426	0.7376	0.5165	2.564	2.502	1.083	0.901	-0.6162	-0.635
PLAC8 \Homo sapiens placenta-specific 8 (PLAC8), mRNA. \NM_016619.1 \ILMN_1653026	-0.3322	-0.268	0.2771	-0.3369	-0.3056	0.5346	-0.3847	-0.3401	-0.2845	-0.2969	0.06376	0.8006	0.1088	0.0769	0.1343	1.471	-0.5071	-0.1587	-0.1589	-0.4086	-0.4185	1.911	4.148	-0.4457	1.171	1.267	-0.2896	3.502	0.1996	-0.3446	0.6226	6.056	5.482	-0.1687	-0.1495	5.481e-08	0.1539
PLAC8 \Homo sapiens placenta-specific 8 (PLAC8), mRNA. \NM_016619.1 \ILMN_2093343	-0.6622	-0.659	0.1616	-0.8014	-0.485	0.8904	-0.7322	-0.4453	-0.4489	0.008906	-0.3673	1.327	4.377e-08	0.6415	0.3635	2.132	-0.4473	-0.2556	-0.08571	-0.6961	-0.4675	2.524	4.854	-0.439	2.108	1.858	-0.6102	4.187	0.4537	-0.6915	1.204	6.387	5.806	-0.6201	-0.4925	0.7544	0.7956
S100P \Homo sapiens S100 calcium binding protein P (S100P), mRNA. \NM_005980.2 \ILMN_1801216	-0.07124	-0.1118	-0.2887	-0.1019	-0.1403	-0.1138	-0.03909	-8.032e-08	-0.1133	0.184	0.09582	-0.09497	-0.1368	0.01767	-0.03128	-0.09497	0.02086	-0.179	0.03197	-0.05868	-0.08907	1.027	0.757	0.09625	3.816	-0.03483	1.876	0.3153	2.66	0.7038	6.231	7.437	6.885	-0.08808	0.1096	0.01081	-0.1106
COCH \Homo sapiens coagulation factor C homolog, cochlin (Limulus polyphemus) (COCH), mRNA. \NM_004086.1 \ILMN_1711514	-0.3154	0.05526	-0.2227	-0.1571	-0.1705	-0.05456	-0.04451	-0.2055	-0.2263	-0.168	0.115	-0.1447	0.01172	-0.09893	-0.1239	-0.02762	-9.107e-08	-0.07023	1.399	-0.1685	-0.1809	1.617	2.074	0.0174	2.076	2.365	0.4555	3.133	2.991	0.9764	1.403	4.339	4.41	-0.04421	-0.009445	1.247	1.515
RAB3IP \Homo sapiens RAB3A interacting protein (rabin3) (RAB3IP), transcript variant A, mRNA. \NM_001024647.2 \ILMN_2291619	-0.3896	0.1171	-0.6231	-0.4046	-0.2543	-0.3422	-0.402	-0.2935	-0.3604	-0.3244	-0.5228	-0.1189	-0.1074	-0.6574	-0.5289	-0.4744	-0.2496	0.104	0.5753	0.2316	0.4935	1.042	0.9741	0.672	0.8007	0.9987	-0.01321	0.9818	2.425	2.785	2.44	3.709	3.657	0.07293	0.03288	-6.95e-08	-0.04261
LOC728755 \PREDICTED: Homo sapiens similar to hCG1984907 (LOC728755), mRNA. \XM_001128377.2 \ILMN_3226214	-0.3303	0.3449	-0.0922	-0.1427	-0.1326	-0.2152	-0.3662	-0.3104	-2.121e-07	-0.09089	-0.5827	0.2884	-0.1903	-0.7491	-0.4818	-0.2241	-0.01716	-0.131	0.8067	0.4659	0.6363	1.771	2.038	0.9639	1.637	1.417	-0.2752	1.423	2.581	3.006	2.7	3.101	3.088	-0.08007	-0.09389	0.4845	0.3647
LONRF3 \Homo sapiens LON peptidase N-terminal domain and ring finger 3 (LONRF3), transcript variant 1, mRNA. \NM_001031855.1 \ILMN_1720452	-0.07759	0.00547	-0.1371	-0.2116	-0.01052	-0.08263	-0.08921	-0.2017	-0.2511	0.1034	-0.2616	-0.02986	-0.173	-2.008e-07	0.01021	-0.04256	-0.08743	-0.1711	0.3228	-0.01413	0.1302	0.7427	1.174	0.2639	1.499	0.849	0.03856	0.07838	2.311	0.6323	-0.1827	2.14	1.789	-0.07634	-0.02088	0.09855	0.08176
FOXA2 \Homo sapiens forkhead box A2 (FOXA2), transcript variant 2, mRNA. \NM_153675.1 \ILMN_1668052	-9.046e-08	0.08152	-0.06948	0.004049	-0.03112	-0.1915	-0.1063	-0.1578	-0.02416	-0.236	-0.2497	0.1422	-0.1075	-0.1919	-0.1008	0.03927	0.6447	0.3265	-0.01669	0.02231	-0.07568	2.378	1.971	0.1149	3.51	1.177	-0.2515	-0.01631	3.564	2.367	1.243	5.478	5.875	-0.2364	-0.2136	0.03028	-0.2438
\\Homo sapiens cDNA clone IMAGE:5263177 \\BC035116 \\ILMN_1856480	0.03489	-0.062	-0.1372	-0.04361	-0.1625	-0.2465	-0.322	-0.1617	-0.4839	-0.3791	3.167e-08	-0.1543	-0.2278	0.001297	-0.2402	-0.02281	0.5769	0.5315	-0.1992	0.3202	0.5787	1.183	0.8284	0.1752	0.4026	0.3458	0.2328	0.265	0.1172	-0.2256	-0.09949	2.671	2.798	1.1	0.7286	-0.2959	-0.3395
VWA1 \Homo sapiens von Willebrand factor A domain containing 1 (VWA1), transcript variant 1, mRNA. \NM_022834.3 \ILMN_1781636	-0.1606	-0.3227	0.1008	0.03166	-0.06424	-0.1868	-0.05256	-0.1179	-0.1089	0.006865	-0.07586	-0.2675	-0.0249	-0.3169	0.05978	0.1126	-0.1678	-0.05846	-0.3156	0.7294	1.06	0.4992	0.3966	0.4382	-0.3841	-1.409e-07	0.191	1.534	-0.005996	-0.0538	1.08	2.327	2.047	0.09087	0.2109	0.1242	-0.1031
VWA1 \Homo sapiens von Willebrand factor A domain containing 1 (VWA1), transcript variant 2, mRNA. \NM_199121.1 \ILMN_1660554	-0.03599	-0.1655	0.1095	0.01129	-0.2495	-0.06161	0.006145	-0.2438	-0.183	-0.1144	-0.07114	-0.1542	-0.1103	0.02786	-0.005749	0.0358	-0.2362	-0.3072	-0.154	0.8032	1.221	0.3896	0.5319	0.5397	-0.1223	-0.152	0.377	1.802	-0.17	0.1397	1.141	2.271	2.376	0.2556	2.309e-07	-0.03026	0.003215
TMEM191B \PREDICTED: Homo sapiens transmembrane protein 191B, transcript variant 2 (TMEM191B), mRNA. \XM_001128423.1 \ILMN_1687266	-0.01982	0.1318	0.1888	0.2634	0.06377	-0.003179	-0.2366	-0.304	-0.3782	-0.02649	0.2302	-0.05578	-0.4637	-0.8658	-0.4917	-0.2204	0.1984	-0.01532	-0.06627	0.243	0.323	0.3109	0.743	0.06073	-0.1464	-0.314	0.2854	1.136	-0.1418	-2.383e-07	1.255	3.472	3.433	-0.2892	0.07346	0.06093	-0.03481
DKFZp434N035 \Homo sapiens hypothetical protein DKFZp434N035 (DKFZp434N035), mRNA. \NM_032262.1 \ILMN_1655941	0.1638	-0.1631	-0.005598	0.07129	0.309	-0.1448	-0.1905	-0.1084	0.01608	-0.1742	0.125	2.237e-07	-0.2425	-0.5071	-0.2624	-0.2528	0.1419	-0.08244	0.03228	0.2115	0.1799	0.3812	0.2816	0.02391	-0.1165	0.03098	0.09213	1.046	-0.09527	-0.09433	1.072	3.107	2.965	-0.2777	-0.03256	-0.01582	-0.09873
GALR2 \Homo sapiens galanin receptor 2 (GALR2), mRNA. \NM_003857.2 \ILMN_1733847	-1.256e-07	-0.09749	-0.1625	-0.1043	-1.256e-07	-0.01432	0.102	-0.005271	0.04808	-0.1566	-0.02432	-0.05405	-0.04815	-0.2331	-0.1214	-0.1551	0.01657	-0.2763	-0.2531	0.09542	0.3666	-0.008134	-0.08464	0.4233	0.09645	0.04298	0.1434	1.128	0.6628	0.1974	1.848	2.382	2.055	0.259	-0.0004386	0.1604	0.08327
ONECUT2 \Homo sapiens one cut homeobox 2 (ONECUT2), mRNA. \NM_004852.2 \ILMN_1838320	-0.1678	-0.04149	-0.07789	-0.05499	-0.08805	0.07405	-0.241	-0.05614	-0.1749	-0.03471	-0.07176	-0.03101	-0.2347	0.1963	-0.04912	-0.05826	-0.0302	-5.796e-08	0.08447	0.3775	0.4672	0.5472	0.3385	0.06415	1.63	1.235	0.08758	0.3111	0.04125	-0.05516	-0.1152	2.376	2.524	-0.1509	0.0864	0.4263	0.4383
LIPC \Homo sapiens lipase, hepatic (LIPC), mRNA. \NM_000236.1 \ILMN_2218002	0.05249	0.06501	0.04179	-0.06859	-0.1143	-0.07466	-0.1061	-0.1466	-0.1604	0.09837	-0.429	-0.1118	-0.06514	0.0821	-0.03456	-4.254e-08	-0.158	-0.03102	0.09018	0.3871	0.946	0.2879	0.7424	0.225	1.034	1.792	-0.06341	0.3348	-0.09214	0.5078	-0.1166	3.228	2.342	-0.03947	0.01755	-0.259	-0.2027
GPX2 \Homo sapiens glutathione peroxidase 2 (gastrointestinal) (GPX2), mRNA. \NM_002083.2 \ILMN_2133205	-0.3159	-0.2329	0.08627	-0.09987	0.04027	-0.01416	-0.1634	0.02241	-0.1495	-0.1578	-0.04552	-0.1005	0.07825	-0.1358	-0.1867	0.08457	0.04361	-0.06241	-0.1561	0.07225	-0.01855	0.07928	0.04676	3.296	2.183	1.988	-0.04851	1.013	0.1688	-0.1324	0.04097	6.805	6.735	0.06587	-0.06581	-0.1455	-5.625e-09
FGB \Homo sapiens fibrinogen beta chain (FGB), mRNA. \NM_005141.2 \ILMN_1678049	-0.05439	-0.2406	0.06239	-0.1419	-0.128	-0.05742	-1.267e-07	0.08764	0.3432	-0.03814	0.01581	0.3845	0.4324	-0.3234	0.04142	-0.1085	-0.08658	-0.06793	-0.1879	-0.1639	-0.1199	0.1782	-0.08469	1.193	0.5342	0.3201	-0.1294	1.164	0.1016	0.002917	-0.2129	5.888	5.723	0.6403	0.5831	-0.1151	-0.1961
TSPAN7 \Homo sapiens tetraspanin 7 (TSPAN7), mRNA. \NM_004615.2 \ILMN_2120695	-0.07217	-0.2557	-0.07098	-0.1101	0.006198	-0.1386	0.0213	0.3258	-0.02813	0.5976	-0.02276	-0.1299	0.1704	0.08674	-0.2483	1.104	-0.2697	0.2751	2.949	-0.1274	-0.07613	0.01106	-0.2191	0.9957	0.4233	0.6844	-0.08409	0.9348	-0.0241	3.507e-08	0.03367	3.539	4.044	-0.08729	0.05503	-0.1285	-0.09551
CYP2C18 \Homo sapiens cytochrome P450, family 2, subfamily C, polypeptide 18 (CYP2C18), mRNA. \NM_000772.1 \ILMN_1683121	-0.2576	0.152	0.03119	0.01362	0.02796	-0.07648	0.08901	-0.06865	-0.09839	0.09891	-0.05383	0.002942	0.1081	-0.1515	-0.1588	-0.006076	0.129	-0.09579	1.158	-0.08583	-0.207	-0.08951	-0.0005197	1.106	0.1086	-0.07685	-0.001907	0.2045	-0.02587	0.004497	0.1225	2.266	1.734	9.271e-08	-0.2042	-0.182	0.04217
MMP9 \Homo sapiens matrix metallopeptidase 9 (gelatinase B, 92kDa gelatinase, 92kDa type IV collagenase) (MMP9), mRNA. \NM_004994.2 \ILMN_1796316	0.5081	0.01323	-0.002661	-0.1976	0.06221	-0.1326	0.01443	-0.1336	-0.07363	-0.1113	-0.08512	-0.1445	-0.1588	-0.0683	-0.1079	-0.1915	-0.1244	-0.07898	0.8829	-0.2281	-0.08666	0.06936	0.2631	0.1904	0.001691	-0.07669	-0.0683	0.06913	1.33	1.471	0.5035	2.993	1.972	-5.136e-08	0.09471	0.05524	0.1506
FOXA3 \Homo sapiens forkhead box A3 (FOXA3), mRNA. \NM_004497.2 \ILMN_1792733	0.1849	-0.06178	-0.06296	-0.04655	-0.03241	0.0599	-0.0978	0.00248	-0.04306	-0.09321	-0.1187	-0.05778	-0.06674	0.02084	-3.169e-09	-0.0729	-0.007693	-0.0798	3.153	0.07818	0.02084	-0.09442	0.1352	-0.1459	-0.06061	-0.05872	0.4334	-0.1197	1.425	0.98	0.289	5.397	5.036	0.06853	0.3072	0.3508	0.3085
CD96 \Homo sapiens CD96 molecule (CD96), transcript variant 2, mRNA. \NM_005816.4 \ILMN_2415786	-0.1222	-0.04184	-0.188	0.0002356	0.08688	-0.1512	0.1202	-0.1501	0.04683	-0.01492	-0.3016	-0.003776	-0.1885	0.2079	-0.07696	2.125	0.07887	-0.1224	0.1146	-0.07026	-6.575e-08	-0.1415	0.105	0.1466	0.04043	0.0902	0.3966	0.8606	-0.08793	-0.1142	1.577	3.33	2.511	-0.1288	-0.04281	0.0243	-0.2344
CD96 \Homo sapiens CD96 molecule (CD96), transcript variant 1, mRNA. \NM_198196.2 \ILMN_1711573	-0.2814	-0.1355	0.1445	-0.1707	-0.04941	0.04941	-0.09179	0.0466	-0.1349	-1.308e-07	-0.08819	-0.2509	0.05291	-0.06728	0.09469	2.193	-0.01995	-0.04342	0.03462	-0.01873	-0.065	0.04098	0.2274	-0.05945	0.2626	0.1026	0.4575	0.6016	-0.1304	-0.08511	1.603	3.386	2.671	-0.1011	0.0922	0.009874	-0.3066
RNASE1 \Homo sapiens ribonuclease, RNase A family, 1 (pancreatic) (RNASE1), transcript variant 1, mRNA. \NM_198235.1 \ILMN_2333670	0.1642	-0.003376	-0.07572	-0.02874	0.04911	-0.1072	-0.1463	-2.84e-08	-0.06488	-0.05477	-0.01974	0.03024	0.592	0.1045	0.4223	2.929	-0.1031	-0.06223	0.2611	-0.1333	-0.2005	0.06047	-0.1944	0.07515	-0.08642	-0.02059	0.1956	0.04503	-0.08285	0.4712	0.09324	5.295	5.569	0.992	1.242	-0.03693	-0.2922
TMEM45B \Homo sapiens transmembrane protein 45B (TMEM45B), mRNA. \NM_138788.3 \ILMN_1771120	0.1566	-0.02471	-0.02995	-0.1713	-0.02234	-0.03209	-0.1098	-0.05349	0.08011	-0.06883	-0.04938	-0.1877	0.1334	-0.2232	-0.102	-0.1023	0.8167	0.2151	-0.0581	0.01878	-0.01266	1.274	2.561	-0.02733	0.6402	0.6321	0.04639	0.2189	0.08056	3.016	-0.05107	2.862	2.801	-0.09376	0.03048	0.09592	3.239e-08
FLJ45337 \Homo sapiens FLJ45337 protein (FLJ45337), mRNA. \NM_207465.1 \ILMN_1680388	-0.1683	-0.04048	-0.07454	0.08031	0.2162	0.01457	-0.08549	-0.06917	-0.07323	-0.2338	0.05142	-0.06613	-0.1354	-0.1908	1.393e-07	0.0714	0.7022	0.04125	-0.2434	-0.03735	-0.01667	1.245	1.255	0.1376	-0.05633	0.6898	0.08253	0.6734	0.1016	0.5976	-0.07701	2.406	1.487	-0.1295	-0.2235	0.04902	-0.04104
MBOAT1 \Homo sapiens membrane bound O-acyltransferase domain containing 1 (MBOAT1), mRNA. \NM_001080480.1 \ILMN_1764082	-0.5146	-0.1529	-0.2757	0.1613	1.424e-07	0.2903	-0.1655	-0.1721	-0.0275	-0.3958	-0.4893	-0.2313	-0.1931	-0.2139	-0.2011	-0.4585	-0.04412	-0.1154	-0.5682	-0.05575	0.0002121	0.5943	1.374	1.457	0.214	0.3758	0.4558	1.33	0.3481	1.311	0.54	2.005	2.157	-0.1143	0.03694	0.06375	0.1007
LRIG1 \Homo sapiens leucine-rich repeats and immunoglobulin-like domains 1 (LRIG1), mRNA. \NM_015541.2 \ILMN_2128795	1.73	-0.04893	-0.1864	-0.05865	-0.4816	-0.06641	-0.3024	-0.396	-0.2426	-0.0605	-0.389	-0.4148	-0.4621	0.1102	1.166	0.2595	0.5622	-0.175	0.06256	-0.5077	-0.6632	0.5193	0.3964	1.225	0.542	0.4273	1.308	-8.823e-08	2	2.412	-0.4052	2.827	3.062	-0.3992	-0.6794	0.1219	0.2447
LRIG1 \Homo sapiens leucine-rich repeats and immunoglobulin-like domains 1 (LRIG1), mRNA. \NM_015541.2 \ILMN_1707342	1.343	-0.105	-0.1414	-0.2047	-0.2219	-0.08617	-0.1365	-0.2698	-0.1972	-0.1115	-0.333	0.02694	5.219e-08	0.07323	0.5227	-0.007517	0.3413	-0.2365	0.007332	-0.1179	-0.2619	-0.2069	0.2301	0.8477	0.2236	0.1061	0.9443	0.1148	1.377	1.365	0.08658	2.137	1.988	-0.252	-0.1435	0.0304	-0.1126
OAS1 \Homo sapiens 2',5'-oligoadenylate synthetase 1, 40/46kDa (OAS1), transcript variant 3, mRNA. \NM_001032409.1 \ILMN_2410826	-0.07094	-0.1079	-0.3531	0.1166	0.2021	0.0206	-0.04426	-0.2139	-0.1893	-0.01429	0.003259	-7.641e-08	-0.03611	0.01991	0.25	0.3812	0.5066	0.7651	-0.08892	-0.0815	-0.144	-0.1448	-0.03754	0.7379	-0.2029	-0.3158	0.4808	1.871	-0.1009	2.782	1.152	1.14	0.9992	-0.2005	0.1877	-0.1766	0.06983
LRG1 \Homo sapiens leucine-rich alpha-2-glycoprotein 1 (LRG1), mRNA. \NM_052972.2 \ILMN_1805228	-0.06416	-0.237	0.06221	0.1226	-0.08383	-0.009169	-0.2865	0.008026	-0.1524	-0.1591	-0.06644	-0.1089	0.1749	-0.3632	-0.2549	0.0475	0.1063	0.1033	-0.08991	0.03411	-0.08527	-0.2006	0.2323	2.191	0.1597	0.09578	1.309	2.881	-0.002048	2.962	0.5529	2.473	2.393	-0.03298	-1.11e-07	-0.0313	-0.06416
CEACAM1 \Homo sapiens carcinoembryonic antigen-related cell adhesion molecule 1 (biliary glycoprotein) (CEACAM1), transcript variant 2, mRNA. \NM_001024912.1 \ILMN_1716815	0.4559	-0.121	-0.2233	0.7122	-0.02867	-8.108e-08	-0.3372	-0.07355	-0.0214	0.5611	0.7796	0.2239	0.5382	-0.353	-0.06384	-0.1855	1.123	1.335	0.3212	-0.2189	-0.4614	-0.2012	-0.2969	0.9869	-0.2179	-0.3836	0.4893	0.007132	-0.08443	2.58	0.4185	3.734	2.482	1.411	0.275	-0.3524	-0.5668
VCX-C \Homo sapiens variably charged X-C (VCX-C), mRNA. \NM_001001888.1 \ILMN_2166716	0.8814	-0.1486	0.124	1.272e-07	-0.04287	-0.05135	0.03477	0.0298	-0.1682	0.1197	0.08394	-0.2357	0.005854	-0.06377	-0.07382	0.00566	-0.03463	-0.05561	-0.1669	0.3958	0.3807	-0.1207	-0.0548	-0.1057	0.2102	0.04808	-0.1283	0.03191	-0.1549	1.858	1.509	2.429	2.132	-0.07587	-0.1042	0.05393	-0.01771
VCX3A \Homo sapiens variable charge, X-linked 3A (VCX3A), mRNA. \NM_016379.2 \ILMN_2366642	1.043	-0.1444	0.01375	-0.01511	-0.1836	0.0193	0.07843	-0.08358	0.05158	-0.03301	-0.04705	-0.1035	-0.1138	0.02229	-0.0794	0.004546	-0.01281	0.1257	0.04468	0.3077	0.3885	-0.1514	-0.1612	0.01299	-0.06345	-0.04064	-0.00883	0.09657	-0.1565	1.558	1.363	2.265	1.999	-0.1087	0.1668	-9.276e-08	-0.02187
VCX \Homo sapiens variable charge, X-linked (VCX), mRNA. \NM_013452.2 \ILMN_1684886	1.088	-0.1888	-0.07493	-0.1708	0.05974	0.1034	-0.04149	-0.0742	-0.06184	-0.1084	-0.2581	-0.1669	-0.07493	0.01357	0.02792	-0.1099	-0.1653	-0.02564	0.03402	0.3963	0.4936	-0.0006936	-0.1731	0.02201	0.1309	-0.1614	0.08545	0.1636	-0.02306	1.98	1.556	2.64	2.447	0.09088	-0.04125	0.1021	-2.289e-07
MAGEC2 \Homo sapiens melanoma antigen family C, 2 (MAGEC2), mRNA. \NM_016249.2 \ILMN_2088876	2.613	0.04156	-0.02147	0.08895	-0.1616	0.001852	-0.07905	0.1655	-0.05767	0.00324	0.1663	-0.05021	-0.1117	0.5384	-5.721e-08	-0.08469	-0.1823	-0.09628	-0.07905	0.1504	-0.03874	-0.1498	0.05901	-0.1888	0.1589	0.1002	-0.1309	0.05389	-0.0302	3.584	-0.2298	2.033	2.134	0.1106	0.255	-0.1526	-0.1085
CSAG1 \Homo sapiens chondrosarcoma associated gene 1 (CSAG1), transcript variant b, mRNA. \NM_153479.1 \ILMN_1737640	1.431	-0.3131	-0.02551	-0.2796	-0.09917	0.07578	0.1196	0.1134	0.2356	0.04211	-0.1897	-0.3175	-0.1108	0.1912	0.07913	-0.1409	-0.08621	0.01288	-0.1398	-0.08913	-4.428e-08	0.005673	-0.1496	0.6803	-0.08268	-0.0533	-0.128	-0.06905	-0.0456	3.762	-0.3431	3.793	3.591	0.2983	0.4025	0.2474	0.2179
COBL \Homo sapiens cordon-bleu homolog (mouse) (COBL), mRNA. \NM_015198.2 \ILMN_1711888	-2.175e-07	0.2695	-0.07257	-0.3038	0.1705	-0.1578	-0.1745	-0.1386	-0.1332	0.09389	0.2691	-0.06769	1.044	-0.05359	-0.3754	-0.03052	1.029	0.4794	-0.1082	-0.1931	-0.141	0.1814	0.796	1.255	0.1636	-0.1444	2.395	0.1835	0.001502	3.231	0.3681	2.398	2.604	-0.09399	-0.1931	-0.2767	-0.1381
WDR72 \Homo sapiens WD repeat domain 72 (WDR72), mRNA. \NM_182758.1 \ILMN_1763196	-0.06875	-0.0844	0.1262	-0.1401	-0.1167	-0.1385	-0.1839	-0.1525	-0.02874	-0.1834	-0.07105	0.1021	-0.08002	0.02508	-0.1653	-0.19	0.2559	-8.952e-09	0.177	-0.1165	0.08157	0.03556	-0.007071	4.392	0.0857	0.5439	-0.009028	1.114	2.588	3.25	2.094	4.635	4.767	1.775	1.681	-0.01197	-0.168
CHN2 \Homo sapiens chimerin (chimaerin) 2 (CHN2), transcript variant 2, mRNA. \NM_004067.2 \ILMN_2403237	0.2662	-0.1665	-0.3804	5.023e-08	0.4729	-0.4467	0.2117	-0.2486	-0.1911	-0.05333	-0.2691	0.1305	-0.4808	0.3088	0.03357	0.2887	-0.2274	0.006927	-0.005076	-0.176	-0.3639	-0.355	-0.2119	1.782	0.5273	0.2014	-0.2333	-0.2426	0.06978	1.96	0.6069	3.314	3.262	-0.1332	-0.3476	0.3839	0.6581
ST6GALNAC1 \Homo sapiens ST6 (alpha-N-acetyl-neuraminyl-2,3-beta-galactosyl-1, 3)-N-acetylgalactosaminide alpha-2,6-sialyltransferase 1 (ST6GALNAC1), mRNA. \NM_018414.2 \ILMN_1772951	-0.2626	0.1917	0.06042	0.02405	-0.1226	-0.1633	0.02443	0.1499	-0.009494	0.002757	-0.1683	-0.1797	-0.07485	1.619e-08	0.08386	0.006687	0.1668	-0.06781	-0.1206	-0.04424	0.175	0.09535	0.1651	2.101	-0.09408	-0.1232	-0.02285	1.083	-0.03149	2.745	-0.1525	3.958	4.005	-0.19	-0.08026	0.2667	-0.2124
AGR2 \Homo sapiens anterior gradient homolog 2 (Xenopus laevis) (AGR2), mRNA. \NM_006408.2 \ILMN_1814151	0.08724	-0.1923	-0.01321	0.0168	0.1898	0.1079	-0.05313	0.03443	-0.2448	0.1544	0.1808	-0.1076	-0.1528	0.0238	0.06607	-6.68e-08	-0.1025	0.02277	-0.2369	-0.2014	-0.1468	-0.1445	-0.02208	3.418	0.3355	0.0168	0.9018	-0.1346	-0.06596	1.618	-0.02717	3.536	3.016	-0.2607	0.09781	-0.05725	-0.01827
AGR2 \Homo sapiens anterior gradient homolog 2 (Xenopus laevis) (AGR2), mRNA. \NM_006408.3 \ILMN_3307841	-0.1693	-0.3474	-0.0532	0.02749	-0.3408	-0.162	-0.0494	-0.04701	-0.2218	0.1064	0.003465	-0.157	-0.2381	-0.08351	0.01876	0.003465	-0.1497	0.01343	-0.103	-1.9e-07	-0.2434	0.2482	0.07656	5.289	1.085	0.1758	3.31	0.1477	0.1804	4.997	0.08349	6.397	6.289	-0.005987	-0.0005785	-0.08637	-0.09108
CSAG3A \Homo sapiens CSAG family, member 3A (CSAG3A), mRNA. \NM_203311.1 \ILMN_2043126	-0.06806	0.146	-0.08265	-0.08649	0.07797	-0.1346	-0.005123	-0.2593	-0.1208	0.03557	-0.11	-0.08717	0.08401	0.03557	0.07534	-0.1756	-0.05982	0.03349	0.0422	-0.0942	-0.1494	-0.1807	0.04696	2.502	-0.07702	0.07857	0.164	0.1032	-0.2693	5.329	9.322e-08	1.36	1.229	0.04737	0.02869	-0.01349	-0.05649
TMPRSS3 \Homo sapiens transmembrane protease, serine 3 (TMPRSS3), transcript variant D, mRNA. \NM_032405.1 \ILMN_1741768	-0.003324	-0.05659	-0.1409	0.05423	-0.02512	-0.06923	-0.0256	-0.1055	-0.04505	-0.06228	0.06129	-0.2064	-0.03699	0.1471	-0.05364	-0.000949	-0.1809	0.02702	0.04207	0.09366	-0.1828	0.1701	0.1648	1.627	-0.1181	-0.1906	0.04161	1.654e-08	-0.04848	2.632	0.4468	1.446	1.639	0.07554	0.1054	0.02842	0.01369
CSAG3B \Homo sapiens CSAG family, member 3B (CSAG3B), mRNA. \NM_001080848.1 \ILMN_2412880	0.4455	-0.0243	0.06785	0.1017	-0.214	0.185	0.06785	-0.118	-0.1552	-0.1211	-0.2215	-0.1667	-0.1805	0.1041	0.09426	-0.2275	-0.362	0.1382	2.322e-08	-0.2179	-0.0007692	-0.04187	0.1385	2.286	0.1492	-0.1492	0.1122	-0.03529	-0.0594	5.279	0.07735	2.814	2.482	0.02566	-0.005136	-0.04796	0.0676
CSAG3B \Homo sapiens CSAG family, member 3B (CSAG3B), mRNA. \NM_001080848.1 \ILMN_1761122	0.01792	-0.1168	0.2487	-0.09882	-0.01923	-0.03045	-0.0994	-0.05512	-1.641e-07	-0.005932	-0.06917	-0.009177	0.3457	-0.2506	0.2661	0.1271	0.007246	0.08743	0.04059	-0.03431	-0.192	-0.1597	0.1264	1.292	-0.06072	0.04816	-0.04871	0.02428	0.02375	4.105	0.1389	2.205	1.849	-0.1306	-0.01433	0.02322	-0.06888
C4orf19 \Homo sapiens chromosome 4 open reading frame 19 (C4orf19), mRNA. \NM_018302.1 \ILMN_1795838	-0.1744	-0.1528	0.07303	-0.2559	-0.179	0.03038	-0.2677	-0.01674	-0.1371	0.04193	-7.897e-08	-0.2553	-0.2949	0.01344	-0.003148	0.007747	0.48	0.2082	0.2723	-0.1322	0.1011	-0.2834	0.002033	1.674	0.8185	1.682	0.4113	-0.1312	0.6597	3.079	-0.02934	1.63	2.529	-0.2617	-0.01431	-0.07186	-0.01862
TSPAN12 \Homo sapiens tetraspanin 12 (TSPAN12), mRNA. \NM_012338.3 \ILMN_2194106	-0.1412	-0.1527	-0.153	-0.2824	-0.343	-0.01275	-0.05908	-0.1173	-0.1634	-0.01387	-0.452	-0.2269	-0.08176	-0.1173	0.005112	-1.659e-08	0.4484	0.4889	1.483	0.5845	0.8995	-0.01905	0.1681	1.39	0.3583	0.1273	1.261	0.2209	0.09081	2.174	-0.08459	1.655	2.404	-0.003343	-0.02901	0.2807	0.157
TSPAN12 \Homo sapiens tetraspanin 12 (TSPAN12), mRNA. \NM_012338.3 \ILMN_1768115	0.196	-0.1123	-0.3054	-0.2284	-0.1916	-0.3318	-0.3621	-0.2688	-0.2279	-0.3008	-0.3382	-0.3011	-0.3051	0.001296	-0.4503	-0.3083	0.2665	0.6412	1.332	0.5126	1.055	-0.1626	0.06219	1.339	0.3514	-2.038e-07	1.167	0.02599	-0.0123	2.36	0.01005	2.144	2.191	-0.1678	-0.03397	0.3199	0.1912
MANSC1 \Homo sapiens MANSC domain containing 1 (MANSC1), mRNA. \NM_018050.2 \ILMN_2142752	-0.3412	-0.3458	-0.03165	-0.2204	-0.2929	-0.2152	-0.3054	-0.4601	-0.1348	-0.2905	-0.2716	-0.4762	0.1718	1.011	-0.2267	0.5073	0.4321	0.4189	0.2718	-0.6667	-0.7581	-0.0791	-1.506e-07	0.9552	-0.4171	0.01327	-0.65	0.2237	0.09467	1.555	0.2324	2.394	2.181	0.5342	0.5731	0.4588	0.48
MANSC1 \Homo sapiens MANSC domain containing 1 (MANSC1), mRNA. \NM_018050.2 \ILMN_1652490	0.02652	-0.2496	-0.06593	-0.2624	-0.1827	-0.5958	-0.2081	-0.4022	-0.1978	-0.3733	-0.08092	-0.4751	0.06498	0.1439	-0.2617	0.1933	-1.388e-07	0.5516	0.2302	-0.8304	-1.013	0.3329	-0.1175	1.135	-0.2914	-0.2242	-0.609	0.1469	0.04103	1.555	0.2958	2.373	1.906	0.4195	0.5284	0.4231	0.592
CABYR \Homo sapiens calcium binding tyrosine-(Y)-phosphorylation regulated (CABYR), transcript variant 2, mRNA. \NM_153768.1 \ILMN_2412139	1.189e-07	-0.727	0.3766	-0.1872	-0.2401	-0.07905	-0.3484	-0.4061	-0.2955	0.2458	0.5224	0.04409	-0.3653	-0.4369	-0.829	-0.09938	1.01	-0.5854	0.7413	-1.426	-1.262	0.4778	0.7381	0.398	-0.872	-1.104	-1.327	-0.6981	1.22	1.532	0.08329	3.462	3.454	0.5014	1.01	1.012	0.9088
PLTP \Homo sapiens phospholipid transfer protein (PLTP), transcript variant 2, mRNA. \NM_182676.1 \ILMN_1773389	-0.6449	-2.35e-07	-0.4644	0.4913	-0.2968	-0.5517	-0.0834	-0.2102	-0.07933	-0.05797	-0.2466	0.4354	0.2322	1.841	0.5978	1.901	0.5688	-0.441	2.386	-1.273	-0.9092	-0.7427	-0.7364	-1.146	-0.8511	-0.974	0.971	0.4404	1.901	2.316	2.804	4.459	4.281	4.201	3.451	-0.3401	0.3074
PLTP \Homo sapiens phospholipid transfer protein (PLTP), transcript variant 1, mRNA. \NM_006227.2 \ILMN_1711748	-0.2586	-0.05902	-0.0742	0.119	-0.06867	-0.1438	0.01033	-0.08999	0.08363	-0.1496	-0.1113	-1.669e-07	-0.06748	-0.06154	0.08872	0.5225	0.1085	-0.2063	0.9249	-0.2504	-0.1129	-0.1664	-0.1096	-0.1675	0.05067	-0.1882	0.4556	0.1896	0.6693	0.6603	0.9515	2.406	2.022	2.17	1.292	-0.1227	0.09032
NYNRIN \Homo sapiens NYN domain and retroviral integrase containing (NYNRIN), mRNA. \NM_025081.2 \ILMN_3236858	-0.1004	-0.2673	-0.38	0.1437	-0.09728	-0.3928	-0.197	-0.1747	0.02483	0.1022	1.456e-07	0.2922	-0.2842	0.7085	0.6462	0.6692	0.6948	-0.06283	1.153	-0.1524	-0.2226	-0.1882	-0.1142	-0.4681	-0.002731	-0.1704	-0.08769	0.4162	0.01612	1.009	0.7004	3	2.814	1.153	1.016	0.004328	-0.04616
RPP25 \Homo sapiens ribonuclease P/MRP 25kDa subunit (RPP25), mRNA. \NM_017793.2 \ILMN_1695271	-0.05792	-0.1647	-0.4614	-0.07261	-0.3149	-0.1656	0.176	-0.1704	0.002072	-0.09748	0.1901	0.08485	-0.2261	-0.03879	0.1872	0.9795	0.05308	-0.02965	1.157	-0.8248	-0.5892	0.4089	0.5542	-0.1028	-0.4355	-0.5487	1.175e-07	0.105	1.571	1.253	0.3493	1.593	1.659	2.357	1.677	-0.5228	-0.6212
SPOCK2 \Homo sapiens sparc/osteonectin, cwcv and kazal-like domains proteoglycan (testican) 2 (SPOCK2), mRNA. \NM_014767.1 \ILMN_1656287	-0.09965	-0.2293	-0.1263	0.0706	-0.09468	-0.08793	-0.1782	-0.4081	0.1149	-0.4316	-0.08151	0.04094	-0.04112	0.2333	-0.06316	1.098	2.542	-0.04025	1.913	0.1549	-0.01557	0.004638	0.003655	-0.1244	-0.0567	-0.14	-6.687e-08	2.751	0.5508	5.315	2.55	4.02	3.268	3.74	2.827	-0.3246	-0.06419
NES \Homo sapiens nestin (NES), mRNA. \NM_006617.1 \ILMN_1738147	-0.3115	-0.1627	-0.1907	-0.03048	-1.905e-07	0.2306	-0.02894	0.03983	-0.1385	-0.3312	-0.3518	-0.04753	0.00952	0.1909	0.416	-0.2862	0.1603	-0.1129	0.1736	0.3073	0.01616	0.6119	0.7839	-0.05169	-0.1306	-0.1352	1.491	-0.3619	0.3018	0.1668	-0.007056	1.571	1.736	2.052	2.372	-0.04459	-0.2697
FAM133A \Homo sapiens family with sequence similarity 133, member A (FAM133A), mRNA. \NM_173698.1 \ILMN_1781742	2.443	-0.07803	0.02482	0.05314	0.03592	-0.1653	-0.2399	-0.2544	-0.1102	-0.2511	-0.1422	-0.008799	0.01828	0.356	0.04196	-0.29	-0.04388	0.1758	-0.2153	-0.2979	-0.3295	0.04404	-1.203e-07	-0.05963	0.2843	-0.0116	0.09981	-0.07374	-0.04234	0.7053	-0.1118	2.607	2.245	1.953	2.109	0.7566	0.7372
PLCXD1 \Homo sapiens phosphatidylinositol-specific phospholipase C, X domain containing 1 (PLCXD1), mRNA. \NM_018390.2 \ILMN_1747451	1.134e-07	-0.2842	-0.0219	0.03429	0.3382	0.1161	0.1465	-0.06029	-0.03381	-0.09612	-0.1721	0.1268	-0.242	1.045	0.2751	0.1776	-0.3968	-0.1769	-0.7806	1.27	1.598	0.2137	-0.1732	-1.033	0.08497	-0.4235	-0.4727	0.193	-0.566	0.9543	-0.341	3.81	3.243	2.439	2.58	-0.9669	-0.7564
LOC644624 \PREDICTED: Homo sapiens hypothetical LOC644624, transcript variant 1 (LOC644624), mRNA. \XM_943172.2 \ILMN_1653956	-0.09072	-0.3116	-0.07754	-0.08965	-0.1445	0.07725	-0.191	-0.178	-0.1496	0.02797	0.058	-0.1789	0.00168	0.06461	-0.03851	0.09923	-0.1095	-0.195	1.104e-07	-0.03316	-0.06447	-0.06218	0.1692	0.7882	1.341	0.946	0.03209	-0.03488	0.08043	0.9577	0.06171	2.094	2.236	2.045	2.354	-0.1983	-0.2843
LOC644624 \PREDICTED: Homo sapiens hypothetical LOC644624, transcript variant 1 (LOC644624), mRNA. \XM_934131.2 \ILMN_1777359	0.07995	0.3717	-0.06247	0.0368	-0.04045	-0.1109	-0.04961	-0.1387	-0.2348	-0.1173	-0.1481	0.004695	-0.1781	0.2178	-0.07123	-0.09782	-0.03223	-0.1489	-0.08649	-0.1854	0.1447	0.01145	0.3321	0.7761	0.974	0.7654	2.042e-07	-0.02619	0.06338	0.7911	-0.04853	1.522	1.665	1.665	2.298	0.03884	-0.1479
LOC647543 \PREDICTED: Homo sapiens hypothetical protein LOC647543, transcript variant 2 (LOC647543), mRNA. \XM_943178.1 \ILMN_1671123	1.276e-07	-0.02245	0.04314	-0.08278	-0.03341	-0.01722	0.01567	-0.02198	0.1036	0.6285	-0.002578	-0.1871	1.358	0.4029	-0.01202	0.9636	-0.07702	0.001212	-0.2915	-0.1606	-0.1108	-0.2714	-0.1136	1.273	1.304	1.102	0.07987	-0.09309	-0.2634	1.372	0.008159	2.531	2.85	2.34	2.977	-0.1565	-0.1878
ESRRG \Homo sapiens estrogen-related receptor gamma (ESRRG), transcript variant 2, mRNA. \NM_206594.1 \ILMN_1661994	0.1837	-0.2051	-0.1615	-0.2896	4.042e-08	0.1665	-0.009103	-0.03227	-0.2209	-0.06655	-0.06117	-0.08568	0.06477	-0.02825	0.007693	-0.02194	0.1106	0.5747	-0.1198	-0.1371	0.1074	-0.08488	-0.2526	-0.1044	0.189	0.2984	-0.02718	-0.1313	0.1067	0.3339	0.1279	1.109	1.43	2.454	2.632	0.657	0.6758
\Homo sapiens cDNA FLJ26031 fis, clone PNC08078 \AK129542 \ILMN_1831566	0.02193	0.06136	-0.04768	-0.1046	-0.08785	-0.1517	-5.26e-08	-0.1392	0.003003	-0.04395	-0.09393	0.1174	-0.1175	0.2957	0.04615	-0.03192	-0.1887	-0.07244	0.1063	0.3379	0.5063	-0.1429	-0.08849	0.2922	-0.05828	0.1148	0.1667	-0.01374	-0.1597	0.1264	-0.02563	1.112	1.36	1.847	1.921	0.05066	-0.007686
SALL4 \Homo sapiens sal-like 4 (Drosophila) (SALL4), mRNA. \NM_020436.2 \ILMN_1695687	-0.1824	0.0539	1.333e-08	0.1106	-0.114	0.03286	-0.0659	-0.03701	-0.161	0.1325	-0.125	-0.2466	-0.07413	-0.352	-0.05492	-0.09184	0.04031	-0.02983	-0.01724	-0.06093	-0.1291	0.04612	0.08323	-0.008905	-0.01578	0.1643	0.03185	0.1296	0.5654	0.08596	0.739	2.647	2.907	4.666	4.027	-0.1239	0.115
KANK4 \Homo sapiens KN motif and ankyrin repeat domains 4 (KANK4), mRNA. \NM_181712.4 \ILMN_3241554	0.407	2.314e-07	-0.03488	-0.1936	0.2268	0.2557	0.9453	0.04073	0.1169	0.945	0.04835	0.3035	1.705	0.02695	-0.1588	-0.1531	-0.1169	-0.02111	-0.1464	-0.1458	0.0957	0.0216	-0.03117	-0.1462	-0.1047	-0.1398	-0.2916	-0.1444	-0.1536	-0.4952	0.5916	4.11	4.21	5.182	5.199	-0.2486	-0.2145
ANKRD38 \Homo sapiens ankyrin repeat domain 38 (ANKRD38), mRNA. \NM_181712.3 \ILMN_1776936	0.5116	0.1424	-0.2371	0.06038	0.3012	0.2374	0.669	-0.0487	-2.153e-07	0.6748	0.1416	0.4416	1.476	-0.1128	-0.2109	0.02728	-0.02323	-0.1734	-0.05787	0.119	-0.04546	-0.01127	-0.111	-0.05849	0.02904	-0.1044	-0.1889	-0.05382	-0.05615	-0.3298	0.6924	3.803	4.026	4.728	4.511	-0.1028	-0.1271
C5 \Homo sapiens complement component 5 (C5), mRNA. \NM_001735.2 \ILMN_1746819	0.08308	-0.3214	0.1083	-0.4717	-0.1458	0.2035	-0.291	0.07781	-0.2979	-0.2801	-0.1491	-0.377	0.2967	0.7257	0.469	0.1625	-2.229e-08	0.03456	-0.348	1.123	2.053	-0.4232	-0.01998	-0.3573	-0.2731	-0.03775	-0.592	-0.6477	0.02477	-0.5078	-0.6504	4.289	4.22	2.171	3.334	0.8381	0.9237
HHEX \Homo sapiens hematopoietically expressed homeobox (HHEX), mRNA. \NM_002729.4 \ILMN_1762712	-0.1812	-0.4059	1.734e-07	0.04697	-0.1012	-0.1216	-0.1262	-0.06327	-0.1868	-0.1435	-0.05798	-0.253	-0.3069	0.5701	0.2183	-0.2257	0.7811	-0.07005	0.2013	-0.193	-0.07372	0.004191	0.2185	-0.1854	0.3887	-0.151	0.1303	0.2584	0.8813	0.2544	-0.0889	2.428	3.195	1.309	1.357	0.6258	0.7177
PCSK6 \Homo sapiens proprotein convertase subtilisin/kexin type 6 (PCSK6), transcript variant 6, mRNA. \NM_138325.2 \ILMN_1768577	0.1045	0.0408	-0.1134	-0.1916	-0.2538	-0.02179	-4.935e-08	-0.171	-0.1134	-0.04005	-0.02251	-0.1908	-0.1897	0.1643	-0.08773	0.5606	-0.07702	-0.04951	-0.1262	-0.1165	0.04513	0.04696	0.2065	0.04011	0.2807	0.1778	0.03025	-0.1446	-0.06886	-0.05683	0.3576	1.976	1.739	1.384	1.043	0.4582	0.5209
NTS \Homo sapiens neurotensin (NTS), mRNA. \NM_006183.3 \ILMN_1764690	-0.002654	0.04769	0.03259	-0.07323	-0.02522	-0.04033	-0.04638	-0.1592	0.06753	-0.1941	0.0951	-0.07204	0.08781	0.1734	0.06717	-9.39e-08	-0.02599	-0.09249	-0.02484	0.04237	-0.2	0.05973	-0.03431	-0.1147	-0.0931	0.1284	0.07384	0.5831	-0.1393	-0.0009474	-0.0345	6.836	7.056	4.009	3.554	2.134	1.673
L1TD1 \Homo sapiens LINE-1 type transposase domain containing 1 (L1TD1), mRNA. \NM_019079.2 \ILMN_1769839	-0.3186	0.09666	-0.04935	-0.1336	1.108e-07	-0.1977	-0.1046	0.03162	-0.07109	0.05384	0.08666	-0.1964	-0.08449	0.1133	-0.1104	0.08752	-0.2118	0.1354	-0.184	0.07186	0.03693	0.2858	0.1345	-0.06847	0.2289	-0.006134	0.0582	-0.07228	-0.2667	-0.0869	-0.04326	3.587	4.006	1.819	2.922	0.2379	-0.1292
GPC3 \Homo sapiens glypican 3 (GPC3), mRNA. \NM_004484.2 \ILMN_2051972	0.6904	0.1093	-0.201	-0.1684	0.01371	0.2011	0.06835	0.07822	-0.08581	-0.01795	-0.02804	0.1402	0.1365	0.4122	-0.4695	0.002707	-5.74e-08	-0.1071	0.03876	-0.1452	-0.0839	-0.176	-0.1783	0.05537	-0.1328	0.03458	-0.2044	-0.1153	-0.1107	-0.04541	0.2416	4.199	4.941	2.751	2.966	-0.2827	-0.1518
IGDCC3 \Homo sapiens immunoglobulin superfamily, DCC subclass, member 3 (IGDCC3), mRNA. \NM_004884.3 \ILMN_1744635	-0.03308	-0.1971	0.0191	-0.01077	0.1956	-0.03053	0.08601	0.02033	-0.1598	0.04933	0.009951	-0.1523	0.02549	0.1059	-0.01027	-0.2714	-0.1911	-0.1537	-0.09066	-0.02036	0.03331	-0.0912	-0.001749	-0.1576	-0.1752	4.782e-08	0.08812	-0.204	-0.05288	0.02229	0.3347	3.364	2.472	2.204	2.296	0.457	0.6077
ICAM4 \Homo sapiens intercellular adhesion molecule 4, Landsteiner-Wiener blood group (ICAM4), transcript variant 1, mRNA. \NM_001544.2 \ILMN_1681296	0.08125	-0.04672	0.08476	0.08913	0.009488	-0.106	-0.0448	0.02395	-0.1087	0.0475	-0.1532	0.1048	-0.02506	-0.01095	0.2491	-0.1253	-0.04073	0.1479	-0.02128	-0.01189	-0.1483	-0.1555	-0.05803	0.1332	-5.386e-08	-0.104	-0.2344	-0.0829	0.07773	-0.1568	0.396	2.007	1.541	1.467	1.531	0.1735	0.1399
IGDCC4 \Homo sapiens immunoglobulin superfamily, DCC subclass, member 4 (IGDCC4), mRNA. \NM_020962.1 \ILMN_2139396	-0.1357	-0.2969	-0.1802	-0.1421	-0.2301	-0.1043	-0.1203	0.06831	0.1592	-0.21	-0.2139	-0.1399	-0.2754	-0.1534	0.09125	-0.09592	-0.05224	0.01317	1.704	0.08314	4.19e-09	0.4815	0.7429	-0.2783	0.02306	-0.09485	-0.2452	-0.2788	0.6255	0.2924	0.8771	2.795	2.774	2.138	1.617	0.7178	0.6449
APOC1 \Homo sapiens apolipoprotein C-I (APOC1), mRNA. \NM_001645.3 \ILMN_1789007	0.2073	1.724e-07	-0.2199	-0.08469	-0.1852	-0.1401	0.003519	-0.1459	-0.1611	-0.3396	-0.2158	-0.07196	-0.1594	-0.1293	-0.21	-0.1375	-0.06556	-0.1465	3.16	-0.2148	-0.1442	-0.001762	0.2691	0.1954	1.521	1.322	0.7025	0.4418	0.995	0.16	0.4397	5.845	5.848	3.262	3.74	0.6782	0.663
HIC2 \Homo sapiens hypermethylated in cancer 2 (HIC2), mRNA. \NM_015094.2 \ILMN_1652762	-0.1112	-0.3086	-0.2573	0.01884	-2.157e-07	-0.2772	-0.0698	-0.2833	-0.2344	-0.4307	-0.2505	-0.2112	-0.2794	-0.3058	-0.1227	-0.1418	-0.5321	-0.5569	0.6644	0.5928	0.5075	-0.09358	0.04729	0.03592	0.1154	0.2603	0.266	0.769	0.01468	-0.4926	1.781	5.492	5.77	2.165	1.118	0.6652	0.4397
RTN2 \Homo sapiens reticulon 2 (RTN2), transcript variant 4, mRNA. \NM_206902.1 \ILMN_2373377	-0.182	-0.08936	-0.03176	-0.2215	0.1957	-0.3268	0.08858	-0.08501	-0.1592	0.2693	0.2509	1.718e-07	-0.1001	-0.3198	0.06368	-0.01449	0.1237	0.3927	0.9851	0.4317	0.5211	0.1522	0.07568	-0.2948	-0.1877	-0.159	-0.2004	-0.01495	-0.1822	-0.3004	-0.07139	1.689	1.209	1.523	1.611	0.3066	0.2697
RTN2 \Homo sapiens reticulon 2 (RTN2), transcript variant 3, mRNA. \NM_206901.1 \ILMN_1749115	-1.585e-07	0.288	0.1733	-0.1322	-0.02465	-0.463	-0.2066	-0.4688	-0.2449	0.02731	0.2993	-0.2321	-0.2041	0.2826	-0.109	-0.1337	0.1209	0.4793	1.368	0.6458	0.5126	0.1508	0.01842	-0.4291	-0.1218	-0.3639	-0.25	-0.2539	-0.3218	-0.2742	-0.2227	1.737	1.348	1.863	2.017	0.231	0.228
CKMT1B \Homo sapiens creatine kinase, mitochondrial 1B (CKMT1B), nuclear gene encoding mitochondrial protein, mRNA. \NM_020990.3 \ILMN_1763491	-2.348e-07	0.2141	-0.2874	0.09141	-0.07318	-0.0616	-0.06064	-0.08778	0.2248	-0.0604	-0.1556	-0.1075	-0.08095	0.01852	-0.01341	-0.1265	-0.0293	-0.03447	1.35	-0.277	-0.01667	0.03457	-0.1994	0.3201	-0.1833	-0.01667	0.06767	0.9044	0.08166	1.356	2.29	0.5302	0.7233	2.075	2.437	0.3626	0.5219
LOC649970 \PREDICTED: Homo sapiens similar to creatine kinase, mitochondrial 1B precursor (LOC649970), mRNA. \XM_939056.2 \ILMN_1715476	-0.1026	-0.07307	-0.1443	-0.0502	-0.1484	-0.1233	-0.03982	-0.1707	-0.2049	-0.007649	-2.104e-07	-0.08198	-0.09769	0.05447	-0.176	-0.05576	-0.1162	0.04522	2.813	-0.2782	0.05587	-0.2203	0.1734	0.6884	0.1276	-0.1031	0.3137	2.275	0.4177	2.829	3.831	1.841	1.694	3.63	3.946	1.366	1.674
CKMT1A \Homo sapiens creatine kinase, mitochondrial 1A (CKMT1A), nuclear gene encoding mitochondrial protein, mRNA. \NM_001015001.1 \ILMN_1732066	0.11	-3.386e-08	-0.02518	-0.05388	-0.05832	-0.2127	-0.3171	-0.04014	-0.05132	-0.09679	0.1522	-0.04369	0.006882	0.1123	-0.02401	-0.1541	-0.01901	0.2081	2.352	-0.07691	-0.1539	-0.2431	-0.1097	0.2104	-0.02084	-0.02786	0.202	1.683	0.06283	2.071	3.19	1.266	1.227	3.087	3.546	0.8877	1.312
LIN28B \Homo sapiens lin-28 homolog B (C. elegans) (LIN28B), mRNA. \NM_001004317.2 \ILMN_1748697	-0.1325	-0.1891	-0.002916	0.09389	1.195e-09	0.02267	-0.0004482	-0.1751	0.0116	-0.06461	-0.09875	-0.04252	-0.1004	0.1145	-0.05666	-0.04946	0.01338	0.007821	2.7	-0.01441	-0.1144	-0.05923	0.01338	0.1277	0.0556	-0.05736	-0.2177	-0.1298	-0.1787	0.1209	4.565	1.737	1.459	4.891	4.469	2.787	2.377
APOE \Homo sapiens apolipoprotein E (APOE), mRNA. \NM_000041.2 \ILMN_1740938	0.04771	-0.2578	-0.1861	-0.263	-8.065e-08	-0.2943	-0.3443	-0.07042	-0.1541	0.1152	0.324	-0.1324	-0.1372	-0.4257	-0.2953	0.9905	-0.05147	0.1052	5.411	-0.05533	-0.03193	-0.2717	-0.104	-0.4026	1.547	1.427	-0.1196	3.164	0.6041	1.029	4.774	6.138	6.623	5.892	5.626	3.263	3.244
RND2 \Homo sapiens Rho family GTPase 2 (RND2), mRNA. \NM_005440.3 \ILMN_1736533	-0.08125	-0.1134	-0.2623	0.3986	-0.1286	-0.1627	-0.1502	-2.217e-07	0.07367	-0.1427	0.1007	0.1699	0.3951	0.3387	0.3477	0.2045	-0.07434	-0.09962	1.749	-0.1894	-0.09898	-0.217	0.1107	0.0123	-0.1358	-0.3056	-0.159	0.9173	-0.1925	-0.001787	-0.06435	1.365	1.941	2.731	2.63	1.506	1.354
CEBPG \Homo sapiens CCAAT/enhancer binding protein (C/EBP), gamma (CEBPG), mRNA. \NM_001806.2 \ILMN_1716766	-0.3691	0.04995	-0.154	-0.463	-0.6924	-0.907	-0.7979	-0.7076	-1.243	-0.5153	-1.092	-0.8234	-0.3926	-0.04073	-0.4726	-0.6951	-0.6697	-0.1884	0.8099	0.3171	0.4638	0.4027	0.1875	-0.2082	0.83	0.6318	0.1879	-1.916e-07	0.02819	1.402	2.35	1.699	1.874	2.424	1.962	0.7412	0.6754
PPP1R14A \Homo sapiens protein phosphatase 1, regulatory (inhibitor) subunit 14A (PPP1R14A), mRNA. \NM_033256.1 \ILMN_1761968	-0.2616	-0.09614	-0.2516	-1.467e-07	0.03624	-0.4785	-0.3916	-0.3583	-0.2722	-0.4759	-0.3792	-0.4715	0.4011	-0.2239	0.8477	-0.2871	0.06433	-0.3145	4.485	-0.2384	-0.5529	3.266	2.759	0.2519	-0.3709	-0.2253	-0.2538	5.399	3.639	2.933	4.718	3.508	3.517	2.662	3.171	2.42	2.208
CART1 \Homo sapiens cartilage paired-class homeoprotein 1 (CART1), mRNA. \NM_006982.1 \ILMN_1724540	-0.1734	-0.1113	-0.02374	-0.2543	-0.05724	-0.1358	-0.1255	-0.3573	-0.1042	0.02683	-0.02698	-0.1702	-0.04842	-0.1758	-0.1434	-0.0232	0.2806	-2.593e-08	0.8195	-0.0797	0.001415	0.6211	0.7857	-0.1668	0.2126	0.05896	-0.1006	1.337	1.568	0.01707	1.055	0.2075	0.3122	1.047	1.294	0.8576	0.9052
MEST \Homo sapiens mesoderm specific transcript homolog (mouse) (MEST), transcript variant 2, mRNA. \NM_177524.1 \ILMN_1669479	-0.06747	-0.09376	-0.06144	-0.1681	-0.1121	-0.1104	0.0194	-0.1446	0.1554	-0.2977	-0.2534	-0.06631	-0.004891	-0.282	-0.1958	-0.1208	0.3127	-0.0154	2.867	1.941	1.949	0.3869	0.9845	0.2202	-1.413e-07	-0.06608	2.028	1.579	2.567	1.906	2.853	2.222	2.215	2.454	2.535	-0.09068	-0.02372
RNF5P1 \PREDICTED: Homo sapiens ring finger protein 5 pseudogene 1 (RNF5P1), misc RNA. \XR_000528.1 \ILMN_1759948	-0.8457	-0.5489	-0.2866	-0.2585	-0.3232	-0.4793	-0.501	-0.4951	-0.03623	-0.4135	-0.2163	0.1043	-0.368	-1.197	-0.3542	-0.1288	0.01905	-0.03176	1.604	0.4693	0.8388	0.5142	0.4049	0.7862	-0.2124	0.08048	-0.3667	0.2529	-2.343e-07	0.8077	0.9685	0.9806	0.6866	1.395	1.508	0.8175	0.793
CABC1 \Homo sapiens chaperone, ABC1 activity of bc1 complex homolog (S. pombe) (CABC1), nuclear gene encoding mitochondrial protein, mRNA. \NM_020247.4 \ILMN_1731064	-0.3928	-0.5464	-0.7523	-0.3484	-0.1038	-0.2929	-0.04192	-0.3117	-0.2381	-0.248	-0.2326	-0.312	5.224e-08	-0.01395	0.2732	1.105	-0.4355	-0.1294	0.7742	0.5883	0.7956	-0.1368	0.2611	-0.3788	0.5598	0.9163	-0.5299	0.2435	0.9345	0.7537	1.612	0.6765	0.6402	1.766	1.023	0.7892	0.8899
FOXA1 \Homo sapiens forkhead box A1 (FOXA1), mRNA. \NM_004496.2 \ILMN_1766650	-0.5366	-0.2769	-0.5686	0.001722	-0.4253	-0.1901	-0.6125	-0.3108	-0.6346	0.9549	0.09122	-0.376	1.867e-07	-0.5922	-0.6562	-0.7148	0.8297	0.2088	-0.1306	1.796	1.84	0.3538	2.554	0.9025	1.913	1.422	2.43	1.827	-0.5814	-0.7285	-0.4334	3.22	3.682	-0.1569	-0.2472	2.456	2.652
EXOC6 \Homo sapiens exocyst complex component 6 (EXOC6), transcript variant 1, mRNA. \NM_019053.3 \ILMN_1651628	-0.6828	-4.565e-08	-0.3079	-0.1666	-0.2622	-0.233	-0.3458	-0.3934	-0.4933	0.0869	0.08736	-0.2042	-0.3646	0.1433	-0.2499	-0.3645	0.76	-0.001972	0.2614	1.002	1.058	-0.3582	0.1568	-0.0749	1.05	0.7427	0.6129	1.181	-0.1967	-0.1138	-0.5114	1.724	1.929	0.3273	0.5598	0.7441	0.9348
PAX6 \Homo sapiens paired box 6 (PAX6), transcript variant 2, mRNA. \NM_001604.3 \ILMN_2314140	-0.09924	-0.02168	-0.03133	0.2064	-0.1033	-0.1173	0.007274	0.1012	-0.06051	0.02207	0.0507	-0.0252	-0.02112	-0.2024	-0.07907	-0.008228	0.05894	-0.02668	0.4396	0.04611	-0.1053	3.141e-08	-0.0465	0.6017	1.043	1.045	0.6723	1.34	0.1454	-0.01779	-0.1526	1.446	1.368	-0.03974	-0.02038	0.6716	0.7763
SAMD5 \Homo sapiens sterile alpha motif domain containing 5 (SAMD5), mRNA. \NM_001030060.1 \ILMN_1755215	-0.06685	-0.05694	-0.05647	-0.05107	0.002935	-1.484e-07	-0.0313	-0.1775	-0.2775	-0.165	0.2025	0.09765	0.5586	-0.03639	-0.2185	0.7164	0.4577	0.7438	0.4873	-0.01545	-0.1906	0.2648	0.4406	-0.002941	0.2659	-0.0313	0.0615	0.1923	0.01058	-0.163	-0.1332	1.599	1.821	-0.05107	-0.1094	1.854	1.712
FLJ36070 \Homo sapiens likely ortholog of MEF2-activating SAP transcriptional regulator (FLJ36070), mRNA. \NM_182574.1 \ILMN_1718770	0.05005	-0.1417	-0.08737	0.5428	0.1967	0.3791	-0.07652	0.3365	0.5287	-0.1509	0.09363	0.5223	0.05211	-0.1984	-0.01029	0.4573	-0.05108	-0.5323	0.7952	-0.3607	-0.4119	-0.3138	-0.434	-0.5467	-0.4715	-0.2344	-0.5162	7.956e-08	0.2554	-0.1205	-0.2117	2.419	2.437	0.3167	0.622	1.666	1.838
KCNJ2 \Homo sapiens potassium inwardly-rectifying channel, subfamily J, member 2 (KCNJ2), mRNA. \NM_000891.2 \ILMN_1780334	-0.03356	-0.2592	0.0005156	-0.08496	-0.3111	0.05481	-0.2424	0.02133	-0.135	-0.1294	-0.1335	-0.07587	-3.576e-08	-0.07461	-0.4306	-0.08934	-0.01087	-0.1667	1.095	0.02758	0.0906	-0.2274	0.03213	0.1917	0.3889	0.4093	-0.1243	-0.0502	0.1777	0.2938	-0.3768	2.741	3.105	0.1141	0.2799	2.098	2.119
LOC643857 \PREDICTED: Homo sapiens similar to cadherin 12, type 2 preproprotein (LOC643857), mRNA. \XM_927130.1 \ILMN_1791127	-0.06947	0.01594	-0.009346	-0.1441	-0.02841	-0.05005	-0.07515	-0.1017	0.06912	0.009101	0.09168	0.02859	0.1115	0.1494	-0.0679	-0.07593	-0.1119	-0.06732	0.01814	-0.05701	-0.0977	-0.2703	0.06164	-0.03451	0.08044	-0.05527	0.1586	0.1608	-0.0973	-0.009909	0.06271	1.402	1.46	0.1678	-6.76e-08	1.433	1.231
CDH12 \Homo sapiens cadherin 12, type 2 (N-cadherin 2) (CDH12), mRNA. \NM_004061.2 \ILMN_1709269	0.07959	-0.1553	-0.03473	-0.1	-0.07317	0.1854	0.04447	0.03498	-0.03418	-0.1133	-0.01434	0.1265	0.03003	0.06585	-0.02349	-0.01325	0.006128	-0.04663	-0.06654	0.04831	0.1333	-0.08635	-0.07508	-0.04327	0.04534	-0.07298	-0.09616	-1.765e-07	-0.02754	-0.01745	0.0655	4.124	4.216	0.3472	0.1977	3.738	3.441
FGL1 \Homo sapiens fibrinogen-like 1 (FGL1), transcript variant 1, mRNA. \NM_004467.3 \ILMN_1682828	-0.08423	-0.05029	0.1798	0.1164	-0.131	-0.01068	0.07586	-0.07025	0.0648	0.1374	0.1824	0.06542	-0.131	-0.168	-0.05572	-2.628e-08	-0.02426	-0.04319	0.03588	-0.1546	-0.03311	-0.04724	0.04638	0.03124	0.1515	-0.03814	-0.0898	-0.006561	-0.1746	-0.05419	0.1048	5.71	4.205	0.3206	0.5067	1.293	1.524
FGL1 \Homo sapiens fibrinogen-like 1 (FGL1), transcript variant 4, mRNA. \NM_201553.1 \ILMN_2366192	-0.04442	0.1242	0.07926	-0.283	-0.05548	-0.2128	-0.1078	-0.2542	-0.09791	0.09169	0.03007	-0.1943	-0.2662	-0.09185	-0.193	0.01313	-0.08263	-0.1422	0.01379	0.1235	0.05166	-0.07048	-0.1863	0.03481	0.385	-7.358e-08	0.03023	-0.04528	-0.03122	-0.03549	0.1794	6.154	4.607	0.8446	0.7328	1.784	1.848
TDO2 \Homo sapiens tryptophan 2,3-dioxygenase (TDO2), mRNA. \NM_005651.1 \ILMN_1716859	0.04852	-0.1065	0.2005	-0.03382	-0.1248	-9.875e-08	-0.2102	-0.1546	-0.2538	-0.08286	0.06689	-0.009514	-0.2134	-0.09637	0.1104	0.1923	-0.03728	0.08867	-0.08729	0.001767	-0.0619	1.108	0.7742	-0.02007	-0.1254	0.02375	-0.04423	-0.2834	-0.04589	0.2257	0.352	3.924	4.828	0.08837	0.03132	1.732	1.917
SLC40A1 \Homo sapiens solute carrier family 40 (iron-regulated transporter), member 1 (SLC40A1), mRNA. \NM_014585.3 \ILMN_2053103	0.1172	-0.5267	-0.4018	-0.3853	-0.3329	-0.1837	-0.2024	-0.2221	-0.3845	0.4737	0.1041	-0.1997	1.407	1.56	0.18	0.9856	1.448	1.083	1.382	-0.2927	-0.3365	0.3421	0.5507	-0.3664	-0.2977	-0.1221	-0.2841	-0.2179	2.119e-07	-0.289	-0.1666	4.167	4.227	1.528	2.05	1.731	1.991
SH3BGRL2 \Homo sapiens SH3 domain binding glutamic acid-rich protein like 2 (SH3BGRL2), mRNA. \NM_031469.2 \ILMN_1762764	-0.2929	-0.3753	-0.1312	-0.5044	-0.558	-0.3886	-0.3773	-0.3935	-0.3725	-0.1898	0.05551	-0.1819	0.2591	0.2049	-0.473	-0.2106	0.2858	0.5579	0.02056	-0.8041	-0.9275	0.3358	0.2286	-0.2432	-0.1438	0.3552	1.629	1.9	-0.05023	0.7324	0.4621	2.448	2.613	1.093e-07	0.06222	1.244	1.243
ALDH1A1 \Homo sapiens aldehyde dehydrogenase 1 family, member A1 (ALDH1A1), mRNA. \NM_000689.3 \ILMN_1709348	-0.2286	-0.2624	-0.0506	-0.2605	-0.2837	-0.1621	-0.158	1.789e-07	-0.1803	0.2636	-0.249	-0.04149	1.254	0.2371	-0.1964	-0.04728	-0.2839	-0.2448	-0.08898	0.03752	0.01975	0.0289	-0.0372	1.32	0.1438	-0.2431	3.344	6.193	-0.1214	0.9333	4.219	6.943	7.386	0.1778	0.1035	7.201	7.236
ALDH1A1 \Homo sapiens aldehyde dehydrogenase 1 family, member A1 (ALDH1A1), mRNA. \NM_000689.3 \ILMN_2096372	-0.173	-0.1609	-0.1849	-0.1614	-0.4234	-0.3211	-0.2278	0.01485	-0.2947	0.3318	-0.3896	-0.3368	0.6777	0.4524	-0.1204	-0.07846	-0.1896	-0.1913	-0.0118	1.138e-07	0.05899	0.06368	0.02186	0.9078	0.2524	-0.2786	2.736	4.067	-0.2116	0.4224	3.227	5.323	6.248	0.158	-0.01872	5.992	5.895
\Homo sapiens cDNA FLJ33772 fis, clone BRSSN2000175 \AK091091 \ILMN_1821280	-0.1404	-0.1586	0.09373	-0.2541	-0.1579	0.1328	-0.006823	-0.3007	2.339e-07	-0.3849	-0.3808	-0.2882	-0.2674	-0.1061	0.03039	-0.3176	-0.007756	0.4588	0.5585	-0.3232	-0.6027	0.6064	0.02553	1.197	-0.2597	-0.1612	1.528	0.5224	0.25	0.6817	-0.01743	1.939	2.244	1.634	1.028	1.473	1.317
RBBP4 \Homo sapiens retinoblastoma binding protein 4 (RBBP4), transcript variant 2, mRNA. \NM_001135255.1 \ILMN_3251085	0.1034	-0.5874	-0.5749	-0.3222	-0.2782	-4.405e-08	-0.1215	-0.1822	-0.17	-0.2339	-0.1886	-0.2496	-0.1666	-0.05494	-0.3626	-0.5483	0.1009	0.4765	-0.5895	1.517	1.022	0.4937	0.4086	-0.4484	0.2568	0.2369	0.7837	-0.3087	-0.573	0.1704	0.4408	1.207	1.07	1.819	0.9672	1.482	1.277
NKD2 \Homo sapiens naked cuticle homolog 2 (Drosophila) (NKD2), mRNA. \NM_033120.2 \ILMN_1731206	1.731e-07	-0.949	-0.6937	-0.6785	-0.5273	0.6759	0.002363	-0.5367	-0.464	-0.3982	-0.2431	-0.6892	-0.2753	-0.6802	0.2439	0.6107	-0.7295	-0.6738	1.64	2.852	2.781	-0.3389	-0.1272	-0.6061	1.167	-0.006516	1.888	0.1323	1.017	-0.08099	1.437	2.761	2.886	1.266	0.9755	2.029	2.259
ARRB2 \Homo sapiens arrestin, beta 2 (ARRB2), transcript variant 2, mRNA. \NM_199004.1 \ILMN_2395711	-0.05679	-0.256	-0.232	-0.1788	-0.1167	-0.1649	-0.1397	-0.1647	-0.03377	0.1515	-0.09654	-0.04475	-0.2987	-0.2082	0.00412	-0.2022	0.3069	0.09768	0.5468	0.9271	0.8856	-0.05777	0.1017	-0.1413	-0.1415	-0.2213	0.2814	0.3702	0.4058	2.085e-07	0.2102	1.088	1.295	0.4035	0.3644	1.255	1.401
CEBPA \Homo sapiens CCAAT/enhancer binding protein (C/EBP), alpha (CEBPA), mRNA. \NM_004364.2 \ILMN_1715715	-0.1677	-0.2137	-0.118	-0.1529	-0.2894	-0.1101	-0.2223	-0.3056	-0.191	0.09439	-0.132	-0.2344	-0.2647	0.01395	-0.0773	-0.2185	-0.281	0.02632	0.7263	1.608	1.526	0.0311	0.4147	-0.1398	-0.01692	1.808e-07	0.1602	-0.2415	0.355	0.0819	3.439	4.673	4.695	2.06	1.633	1.678	1.724
TLE6 \Homo sapiens transducin-like enhancer of split 6 (E(sp1) homolog, Drosophila) (TLE6), mRNA. \NM_024760.1 \ILMN_1661299	-0.03147	-0.3207	2.348e-07	0.1963	-0.1802	-0.1205	-0.2103	-0.1113	-0.06896	-0.08459	-0.0209	-0.1187	1.35	-0.1891	-0.06408	0.08451	-0.09225	0.05811	1.186	0.942	1.274	0.156	0.1229	0.6336	-0.2893	-0.2317	0.1057	-0.2268	-0.04037	-0.02499	0.07187	0.9197	1.287	0.6677	0.9811	0.9647	1.146
TLE2 \Homo sapiens transducin-like enhancer of split 2 (E(sp1) homolog, Drosophila) (TLE2), mRNA. \NM_003260.3 \ILMN_1814917	-0.2028	-0.02914	-0.01856	-0.3214	-0.3026	-0.4517	-0.248	-0.09042	-0.4024	-0.05927	-0.2727	-0.2734	1.14	-0.2607	0.2496	0.4378	1.716e-07	0.4584	0.3863	1.485	1.923	0.4016	0.6913	0.03571	-0.1479	-0.1669	0.387	0.3679	-0.3119	-0.2631	-0.07784	2.363	2.209	1.6	1.467	0.7336	1.175
REEP6 \Homo sapiens receptor accessory protein 6 (REEP6), mRNA. \NM_138393.1 \ILMN_1697460	0.371	-0.1126	0.5831	-0.02559	0.08064	-0.02138	-0.4267	-8.245e-08	-0.1746	-0.06524	0.2559	-0.2987	-0.2969	0.3743	-0.0861	0.4374	-0.02624	-0.2737	-0.09727	1.458	1.821	-0.007524	0.05795	-0.3713	-0.5349	-0.6061	1.06	0.5142	-0.3903	1.21	-0.141	2.249	2.114	1.266	1.621	0.6667	0.935
SOBP \Homo sapiens sine oculis binding protein homolog (Drosophila) (SOBP), mRNA. \NM_018013.3 \ILMN_1666502	0.3375	-0.008128	-0.3116	-0.09549	-0.1518	-0.1614	-0.1494	-0.1424	0.07305	-0.1129	0.3689	-0.01048	-0.2671	0.7487	0.4241	0.9235	-0.2209	-0.364	-0.1462	1.317	1.279	0.6706	0.3203	-1.308e-07	-0.0547	0.3008	-0.1176	-0.2167	0.6753	-0.09453	-0.1624	1.842	1.44	1.046	0.5008	1.822	1.983
HEY1 \Homo sapiens hairy/enhancer-of-split related with YRPW motif 1 (HEY1), transcript variant 2, mRNA. \NM_001040708.1 \ILMN_1788203	-1.943e-07	-0.251	-0.4858	-0.661	-0.6008	-0.563	-0.5015	-0.334	-0.4723	-0.232	-0.5577	-0.4365	-0.72	0.1274	-0.5304	-0.5785	-0.7003	0.01098	0.4691	0.5514	0.7636	1.151	0.3622	-0.3216	1.041	0.6423	-0.2996	-0.4602	0.2277	1.525	0.4626	3.62	2.64	2.134	2.167	1.882	3.29
TMEM135 \Homo sapiens transmembrane protein 135 (TMEM135), mRNA. \NM_022918.2 \ILMN_1700202	-0.4281	-0.3926	-0.2102	-0.072	-0.1566	-0.3272	-0.3247	-0.2149	-0.5898	0.06208	0.187	-0.2822	-0.002855	0.4579	1.782e-07	0.3377	0.01502	-0.08235	0.3131	0.4583	1.117	-0.2127	0.06577	0.07647	0.4453	0.5379	-0.3523	-0.08564	-0.1253	-0.05203	-0.3761	1.076	1.19	0.7965	1.654	0.2295	0.2813
LOC729970 \PREDICTED: Homo sapiens hypothetical LOC729970 (LOC729970), mRNA. \XM_001134179.1 \ILMN_3305942	-0.2784	-0.4372	0.01895	0.01167	-0.3957	-1.213e-07	-0.02779	-0.1019	-0.008199	-0.1394	-0.3786	-0.4559	0.1903	0.7165	-0.1132	0.07435	0.02833	0.07254	0.07901	0.9361	1.413	-0.204	0.07086	-0.2611	-0.02946	-0.1943	-0.06323	-0.1563	-0.1499	0.3399	-0.2465	1.292	1.24	0.7927	1.458	0.4036	0.4029
TRIM24 \Homo sapiens tripartite motif-containing 24 (TRIM24), transcript variant 1, mRNA. \NM_015905.2 \ILMN_1799642	0.02152	-0.7417	-0.1158	-0.2721	-0.1125	-0.3155	-0.1934	-0.1011	-0.3227	-0.01632	-0.1007	-0.5629	-0.2982	0.2195	1.295	1.218	-0.5102	-0.1628	0.09377	0.5578	0.4843	-0.4399	-0.1372	-0.3827	0.7196	0.4755	-8.762e-08	-0.5712	0.4415	0.01212	0.924	2.147	2.082	0.8112	0.7846	0.4078	0.2956
ST6GAL1 \Homo sapiens ST6 beta-galactosamide alpha-2,6-sialyltranferase 1 (ST6GAL1), transcript variant 2, mRNA. \NM_003032.2 \ILMN_1756501	0.6585	-0.3803	-0.05982	-0.3123	-0.01504	-0.1936	-0.1686	-0.1619	-0.08544	0.3362	-1.342e-07	0.1626	-0.1195	1.456	0.2527	-0.3113	2.786	4.619	1.168	-0.5726	-0.9548	-0.2895	-0.174	1.914	-0.4481	-0.3817	-0.02771	-0.5208	0.1088	2.426	0.3603	2.627	2.193	1.513	1.121	1.082	1.28
AMOT \Homo sapiens angiomotin (AMOT), transcript variant 2, mRNA. \NM_133265.2 \ILMN_1792409	-0.2516	0.004034	0.5276	-0.2076	0.2148	-0.2264	-0.3096	-0.1169	-0.154	0.2009	-0.2938	-0.1714	-0.01559	-0.1565	-0.4331	-0.2655	1.669	3.968	1.019	-0.04191	0.4636	-0.2989	-0.4097	-0.2427	-0.2624	-0.2895	0.6622	-5.367e-08	0.4987	0.5149	0.9099	1.996	2.949	0.7863	0.3909	1.122	1.301
VANGL2 \Homo sapiens vang-like 2 (van gogh, Drosophila) (VANGL2), mRNA. \NM_020335.1 \ILMN_1715647	-0.1687	0.5819	-0.2608	0.09822	-1.016e-07	-0.1636	-0.1596	-0.1069	-0.2451	0.512	-0.1633	-0.3268	0.01544	-0.3546	-0.1676	-0.1509	1.261	1.419	0.5523	-0.4561	-0.332	-0.2038	-0.09803	-0.3909	-0.4793	-0.6463	1.245	0.7738	0.455	1.287	1.023	2.068	2.068	1.886	1.783	1.247	1.493
IL28RA \Homo sapiens interleukin 28 receptor, alpha (interferon, lambda receptor) (IL28RA), transcript variant 1, mRNA. \NM_170743.2 \ILMN_2405324	0.02035	0.2204	-0.275	-2.123e-07	-0.004629	-0.1444	-0.2092	-0.1442	0.02273	-0.1576	0.4607	-0.1391	-0.1498	-0.08185	-0.1688	-0.03395	1.23	0.9958	1.233	-0.4328	-0.3194	-0.3496	-0.04138	-0.08589	-0.2542	-0.2423	1.473	0.9326	0.2759	1.118	1.564	1.372	1.344	0.4519	0.7431	1.069	0.8987
LOC645099 \PREDICTED: Homo sapiens hypothetical protein LOC645099, transcript variant 1 (LOC645099), mRNA. \XM_930411.1 \ILMN_1685016	-0.1305	0.009402	-0.01286	-0.2429	0.09516	-0.1806	-0.05109	0.1071	-0.05388	-0.09269	-0.1059	0.1199	-0.07165	0.002188	0.1108	0.1325	0.002356	0.01107	-0.04673	1.633	1.601	-0.1692	0.07099	-0.1192	0.07515	0.08249	-0.05721	-0.02635	-2.05e-07	1.3	-0.2719	1.315	1.031	-0.07751	-0.1993	0.127	-0.05161
C18orf8 \Homo sapiens chromosome 18 open reading frame 8 (C18orf8), mRNA. \NM_013326.3 \ILMN_1719097	0.2898	-0.01539	0.003029	-0.296	0.005177	-0.1214	-0.09146	-0.02646	0.1148	-0.02248	0.1637	-0.3083	-0.3389	-0.02923	3.842e-08	-0.6827	-0.03543	-0.1429	-0.5347	1.02	0.6041	-0.2732	-0.2655	0.6503	0.2805	-0.07229	-0.3795	0.7367	0.1243	1.297	-0.828	1.667	1.674	0.1821	0.2419	0.3948	0.2925
MMP1 \Homo sapiens matrix metallopeptidase 1 (interstitial collagenase) (MMP1), mRNA. \NM_002421.2 \ILMN_1726448	0.04709	1.288	-0.2159	-0.07128	-0.1879	-0.1815	0.04966	-0.08975	0.05402	0.2498	-0.2248	0.3867	-9.756e-08	-0.05872	-0.1164	-0.1752	1.138	-0.0201	3.643	-0.1876	-0.1673	0.5865	1.309	0.1214	0.1517	-0.05564	0.08302	-0.01174	0.0371	-0.0293	-0.1692	1.859	2.525	1.539	1.431	-0.08378	-0.1587
LOC730525 \PREDICTED: Homo sapiens hypothetical protein LOC730525 (LOC730525), mRNA. \XM_001126202.1 \ILMN_1651610	-0.4411	-1.199	-0.8167	-0.0825	-0.8068	-0.898	-0.8524	-8.081e-08	0.03425	-0.001358	0.3301	0.6769	1.324	1.437	0.2151	2.288	-1.059	-0.4607	-0.862	-1.688	-1.441	1.61	0.3582	1.992	-0.2593	-1.056	0.05176	1.541	0.7978	0.4406	-0.8655	0.6519	0.3426	3.962	3.553	-1.614	-1.767
SPRY1 \Homo sapiens sprouty homolog 1, antagonist of FGF signaling (Drosophila) (SPRY1), transcript variant 1, mRNA. \NM_005841.1 \ILMN_2329914	-0.6363	-1.987	-1.442	-0.7197	-0.946	-1.598	-1.201	0.07024	-0.3454	0.1191	0.3975	0.4365	1.306	1.687	0.001517	2.145	-1.06	1.034e-07	-0.9641	-2.791	-2.677	0.6866	0.002464	1.227	-0.0655	-1.104	-0.1259	0.9555	0.8139	0.5344	-1.617	1.173	0.9201	3.501	3.209	-2.609	-2.721
SPRY1 \Homo sapiens sprouty homolog 1, antagonist of FGF signaling (Drosophila) (SPRY1), transcript variant 2, mRNA. \NM_199327.1 \ILMN_1691860	-0.5909	-1.495	-1.095	-0.8291	-0.8396	-1.149	-1.131	-0.1453	0.3662	0.1783	0.2235	0.4165	1.299	1.373	0.06062	2.002	-0.8867	0.4398	-0.9302	-1.985	-1.991	0.4537	-0.219	1.112	-2.846e-07	-0.9765	-0.01914	1.119	0.7232	0.2203	-1.175	1.013	0.9791	3.584	3.284	-1.861	-1.949
SPRY2 \Homo sapiens sprouty homolog 2 (Drosophila) (SPRY2), mRNA. \NM_005842.2 \ILMN_2089329	1.394	-0.4268	-0.2551	-0.7874	-0.7928	0.3901	0.2554	-0.1238	-0.4187	-0.6514	0.03862	-0.6732	0.5817	0.9253	0.2176	0.3731	0.1956	-0.459	-0.2846	-0.09101	-1.806	-0.3607	-1.329	-3.098e-07	2.13	0.2496	-0.4446	0.5049	0.7885	0.2658	-1.161	1.659	1.709	2.779	2.406	-1.875	-2.198
CRADD \Homo sapiens CASP2 and RIPK1 domain containing adaptor with death domain (CRADD), mRNA. \NM_003805.3 \ILMN_1690282	0.1957	0.6995	0.007417	0.05695	0.07721	0.06934	-0.3195	-0.293	-0.07305	-0.3666	0.2166	0.01412	0.3871	0.3333	-0.4432	0.173	0.7354	0.015	-1.667	-0.1031	-0.3178	0.4167	-0.2135	0.2305	-0.05502	-0.311	0.08196	-0.3724	-1.249	-0.3411	-0.3736	-2.326e-07	-0.1697	1.871	1.661	-1.234	-1.2
ATPIF1 \Homo sapiens ATPase inhibitory factor 1 (ATPIF1), nuclear gene encoding mitochondrial protein, transcript variant 3, mRNA. \NM_178191.1 \ILMN_1727332	0.3846	0.08921	0.2568	-0.1071	-0.1951	-0.1698	-0.4201	-0.07598	0.02851	-0.4429	-0.06111	0.1548	0.1497	1.128e-07	-0.7509	0.1989	0.2996	0.108	-1.115	-0.7375	-0.4345	0.7841	0.491	0.2314	-0.6356	-0.361	-0.05276	0.4256	-0.7824	0.247	-0.366	0.733	0.5774	0.9989	1.154	-1.091	-1.037
CRELD1 \Homo sapiens cysteine-rich with EGF-like domains 1 (CRELD1), transcript variant 1, mRNA. \NM_001031717.2 \ILMN_1739558	-0.3512	-0.007795	-3.686e-07	0.2819	0.4685	-0.4672	0.5435	-0.5759	-0.2505	-0.01385	0.2955	0.9056	0.6501	1.233	-0.4353	-0.07996	0.2862	0.6486	-0.6214	-1.063	-1.032	0.09379	0.4357	-0.09871	0.3653	0.5734	-0.7118	0.5011	-0.298	0.7702	-0.2031	-0.0946	0.1446	1.658	0.9831	-1.133	-0.9718
NQO2 \Homo sapiens NAD(P)H dehydrogenase, quinone 2 (NQO2), mRNA. \NM_000904.2 \ILMN_1712918	-0.464	-0.6011	-0.2245	-0.01743	0.006972	-0.4541	-0.2047	-2.082e-07	0.1637	-1.101	0.5141	0.3472	-0.1017	1.084	0.2609	0.08045	-0.6953	-0.04964	-1.466	0.3069	-0.01181	1.253	0.7562	0.744	-1.026	-0.9303	-0.6637	1.076	0.0884	0.1637	-0.5294	0.9451	0.7205	0.9053	0.873	-1.001	-1.047
SIGIRR \PREDICTED: Homo sapiens single immunoglobulin and toll-interleukin 1 receptor (TIR) domain (SIGIRR), mRNA. \XM_001129013.1 \ILMN_1807981	-0.1036	0.7229	1.62e-07	0.477	0.5145	-0.1032	-0.2029	-0.2657	-0.1357	-0.2569	0.7233	0.1562	0.3177	-0.1151	0.05432	-0.2131	-0.01648	0.2059	-1.255	0.1469	-0.2739	1.884	0.7808	-0.04574	0.2033	-0.03738	0.1348	0.5423	1.218	0.6463	-0.4233	-0.2258	-0.3204	1.704	1.7	-1.386	-1.488
DDIT3 \Homo sapiens DNA-damage-inducible transcript 3 (DDIT3), mRNA. \NM_004083.4 \ILMN_1676984	1.046	0.2699	0.9719	-0.7702	-0.684	-0.1921	-0.4177	-0.2392	-0.4449	-0.6033	-0.1877	0.06936	1.349	0.7025	-0.2787	0.8532	-0.6426	0.01322	0.6488	-3.75e-08	0.1934	-0.5496	-0.1609	-0.4631	0.4683	-0.5171	-0.8805	-0.4378	-0.1417	2.517	-0.328	0.5922	0.1843	2.022	1.991	1.463	0.8564
CDC42EP5 \Homo sapiens CDC42 effector protein (Rho GTPase binding) 5 (CDC42EP5), mRNA. \NM_145057.2 \ILMN_1774982	-0.1573	-0.279	-0.04094	0.8979	0.2949	-0.762	-0.8721	-0.7996	-0.7527	0.7367	-0.1503	0.4183	0.6484	0.4427	0.711	0.2707	-0.8005	1.06	0.7938	-2.154	-1.847	-1.94	-2.045	-1.832	-1.671	-1.656	0.8754	0.9594	-1.477e-07	1.67	0.1967	2.46	1.481	3.17	3.443	-0.8385	-0.6441
ZNF532 \Homo sapiens zinc finger protein 532 (ZNF532), mRNA. \NM_018181.4 \ILMN_1731358	-0.2095	-0.183	0.05553	-0.2571	-0.03928	0.07635	-0.2314	-1.462e-07	-0.3765	0.07531	-0.1407	-0.3148	0.5045	0.4525	-0.02169	0.2681	0.6257	0.2063	-0.6131	-1.413	-1.243	-0.2787	0.01404	-1.347	-0.1602	-0.06473	0.4942	-1.56	0.5186	0.1858	-0.4939	0.4425	0.7117	1.216	0.8042	0.5001	0.4858
TSGA14 \Homo sapiens testis specific, 14 (TSGA14), mRNA. \NM_018718.1 \ILMN_2223805	0.2703	0.2864	-0.09652	-0.1778	0.2117	0.2229	0.4478	0.03763	0.00599	0.01349	0.1483	-0.2951	-0.4791	-0.2016	-0.04971	-0.6579	0.2255	0.4034	-0.6004	-1.133	-1.145	9.047e-08	-0.2762	-0.5327	-0.3012	-0.1568	0.3222	-1.107	0.4355	-0.3123	-0.3263	1.422	1.41	1.021	1.224	0.0913	-0.04196
PRRT3 \Homo sapiens proline-rich transmembrane protein 3 (PRRT3), mRNA. \NM_207351.3 \ILMN_1784985	-0.1379	-0.3534	-0.04724	-0.1648	0.1113	-0.2681	-0.4027	-0.3051	-0.321	0.006041	0.1414	-0.1863	-1.394e-07	0.9951	0.07566	0.7684	0.6124	1.024	-0.05803	-1.01	-1.264	0.3617	0.6871	-0.8069	0.1849	0.9979	-0.9611	-0.6922	0.8904	0.8016	-0.3169	-0.3865	-0.7218	2.613	2.162	0.6257	1.182
CTDSP2 \Homo sapiens CTD (carboxy-terminal domain, RNA polymerase II, polypeptide A) small phosphatase 2 (CTDSP2), mRNA. \NM_005730.3 \ILMN_1692962	-0.3081	-0.2938	-0.3784	0.2094	-0.1556	-0.5866	-0.4021	-0.4076	-3.165e-07	-0.3261	-0.389	0.1268	0.4865	0.2902	0.1039	0.192	0.03491	-0.4007	0.2537	-1.043	-1.048	0.09424	0.3888	-0.509	-0.4007	0.1711	-1.058	-0.3935	-0.5647	0.6896	-0.3442	0.4926	0.5336	1.048	0.5157	0.6291	0.6133
TLE4 \Homo sapiens transducin-like enhancer of split 4 (E(sp1) homolog, Drosophila) (TLE4), mRNA. \NM_007005.3 \ILMN_2103761	0.6137	-0.1247	-0.6707	-0.7648	-0.6453	-0.4354	-0.2394	-0.5322	-0.6556	0.2698	-0.3142	-0.6418	-2.25e-08	1.628	0.1892	1.621	0.1379	0.4862	-0.9642	-0.3064	-0.3644	0.254	0.714	-0.6773	-0.4782	-0.8969	-0.6667	-1.104	0.4972	1.714	0.4413	1.806	2.046	2.353	2.279	1.374	1.481
ANKDD1A \Homo sapiens ankyrin repeat and death domain containing 1A (ANKDD1A), mRNA. \NM_182703.3 \ILMN_1813139	-0.2367	-0.2458	0.3421	0.3539	-0.1939	0.1294	-0.4733	0.04682	-0.2121	-0.05602	-0.4755	-0.3425	1.126	0.5504	0.06679	1.265	-0.006504	0.937	0.007049	-0.08494	-0.3474	1.305e-07	0.2201	-0.5576	-0.5631	-0.8508	-0.345	-0.5572	-0.3775	0.6247	-0.02899	0.8984	0.6269	0.7273	1.092	0.7763	1.081
FAM69B \PREDICTED: Homo sapiens family with sequence similarity 69, member B (FAM69B), mRNA. \XM_001130258.1 \ILMN_1757440	0.642	-0.61	-0.2635	-0.2395	-1.047	-1.31	-1.219	-1.203	-1.187	-0.141	0.4193	-1.122e-07	-0.2156	-0.3967	-1.205	1.076	1.484	1.394	0.6786	-1.99	-2.023	0.1847	0.4609	-0.8354	-1.074	-0.6007	-0.2857	0.6734	0.7003	2.092	1.032	1.284	1.658	2.931	2.132	1.624	1.853
MID1IP1 \Homo sapiens MID1 interacting protein 1 (gastrulation specific G12 homolog (zebrafish)) (MID1IP1), mRNA. \NM_021242.3 \ILMN_2165473	-0.2078	-0.08749	-0.5328	-3.657e-07	0.009366	0.01251	0.08972	-0.4367	-0.3842	-0.8651	-1.037	-0.6651	-0.2505	0.9071	0.2035	-0.5344	-0.4314	-0.7153	-0.1754	-2.101	-2.116	0.7122	0.2928	0.7474	0.8607	1.092	-0.386	-0.4066	0.1916	0.8529	-0.1814	2.554	2.888	1.754	1.56	0.5354	0.2222
MID1IP1 \Homo sapiens MID1 interacting protein 1 (gastrulation specific G12 homolog (zebrafish)) (MID1IP1), transcript variant 1, mRNA. \NM_021242.4 \ILMN_1668960	-2.223e-07	0.2305	-0.3565	-0.02222	0.2206	0.07507	0.4236	-0.2651	-0.2664	-0.2257	-0.5093	-0.4972	-0.1615	0.2833	0.6117	-0.3747	-0.4205	-0.02222	-0.08852	-1.376	-1.46	0.8691	0.6697	0.6829	0.9784	1.265	-0.1972	-0.4761	-0.07311	0.7102	-0.06867	2.522	2.78	1.663	1.4	0.4118	0.3724
FAM129A \Homo sapiens family with sequence similarity 129, member A (FAM129A), transcript variant 2, mRNA. \NM_052966.2 \ILMN_1810725	-0.6231	-0.6605	0.1188	1.166e-07	-0.1657	-0.126	-0.428	-0.5099	-0.5809	-0.9205	-0.9904	-1.071	0.5676	0.8659	-0.6237	0.4811	0.8022	-0.5212	0.8699	-1.007	-1.083	1.471	1.434	-1.098	1.246	1.148	-0.9499	-1.01	0.4618	3.157	-0.7631	1.935	2.135	2.59	2.321	1.754	1.637
C1orf24 \Homo sapiens chromosome 1 open reading frame 24 (C1orf24), transcript variant 2, mRNA. \NM_052966.1 \ILMN_1667966	-0.3879	-0.1852	0.1913	-1.439e-09	-0.09579	-0.1062	-0.3027	-0.25	-0.6408	-0.6099	-0.5661	-0.4768	0.7166	1.222	-0.5969	0.8113	1.052	-0.3629	0.7011	-1.029	-1.073	0.9232	1.074	-0.6839	0.9876	0.6544	-0.7467	-0.9732	0.2703	3.193	-0.6141	1.485	1.583	2.209	1.953	1.216	1.229
RBPMS2 \Homo sapiens RNA binding protein with multiple splicing 2 (RBPMS2), mRNA. \NM_194272.1 \ILMN_1808238	-2.36e-08	-0.9903	-1.255	-0.5672	0.622	0.02694	-0.255	-0.5709	-0.5303	-0.4868	-1.219	-0.2203	-0.4397	-1.56	-1.04	-0.6814	1.522	0.9892	0.8721	-1.83	-1.925	1.941	1.816	1.308	1.712	1.915	-1.462	-0.8489	0.553	1.337	-0.7648	2.711	2.935	4.106	3.923	2.966	3.07
ATP9A \Homo sapiens ATPase, class II, type 9A (ATP9A), mRNA. \NM_006045.1 \ILMN_2089073	-0.4537	0.8249	0.4566	-0.06309	-0.4242	-1.289	-1.102	-1.052	-0.8215	0.7097	0.7443	0.3575	0.328	-0.7239	-1.784	-0.2917	1.194	1.159	-0.3198	-2.206	-2.591	0.6233	1.529	0.048	2.018e-07	0.5389	-0.6621	-0.396	-0.04823	0.9118	-0.0857	1.821	2.37	1.141	0.9794	-0.2003	0.2235
DUSP6 \Homo sapiens dual specificity phosphatase 6 (DUSP6), transcript variant 1, mRNA. \NM_001946.2 \ILMN_1677466	1.122	-0.8976	-0.8831	-0.6153	-0.4539	-0.2404	-0.1537	-0.234	0.002884	0.1069	0.4777	-6.175e-08	-0.4198	-1.386	-0.1002	0.9691	1.136	1.452	-0.2099	-1.021	-1.257	-0.6566	-1.21	1.531	0.6953	-0.9073	-0.3442	0.5291	-0.205	0.8767	0.7574	1.966	0.9451	2.28	1.445	1.374	1.105
DUSP6 \Homo sapiens dual specificity phosphatase 6 (DUSP6), transcript variant 2, mRNA. \NM_022652.2 \ILMN_2396020	0.5293	-0.6361	-0.6101	-0.7597	-0.8272	-0.4811	-4.421e-07	-0.39	-0.2182	0.3621	0.5026	-0.1764	-0.1592	1.842	1.081	0.9071	0.9747	1.449	-0.5936	-1.522	-1.886	-0.602	-2.104	0.6492	0.593	-1.285	-0.4765	-0.174	-0.05699	0.6339	0.3163	1.093	0.7638	1.672	1.306	0.7775	0.425
GYG2 \Homo sapiens glycogenin 2 (GYG2), mRNA. \NM_003918.1 \ILMN_1684017	0.08463	-0.6224	0.8931	0.6371	0.412	0.2146	0.07449	0.4152	0.5348	0.3195	1.31	0.9369	0.8239	-0.4906	-0.01313	5.714e-08	-0.5527	-0.05706	-0.7211	-0.5671	-0.6121	-0.1432	-0.2593	0.9898	-0.5718	-0.9169	-0.5192	-0.1527	0.1906	-0.09405	-0.1059	1.924	2.114	1.813	1.798	-0.2007	-0.07209
GYG2 \Homo sapiens glycogenin 2 (GYG2), transcript variant 2, mRNA. \NM_003918.2 \ILMN_2319424	0.0006994	-1.237	1.124	0.845	0.6306	0.4652	-0.06861	0.6803	0.9033	0.303	1.662	1.407	1.283	-1.164	-0.3095	0.2071	-1.043	-2.265e-07	-1.145	-1.172	-1.112	-0.2509	-1.041	1.574	-0.9069	-0.9806	-0.8926	-0.3366	0.1666	-0.2137	-0.1547	2.459	2.707	2.235	2.101	-0.3423	-0.3807
GALNT4 \Homo sapiens UDP-N-acetyl-alpha-D-galactosamine:polypeptide N-acetylgalactosaminyltransferase 4 (GalNAc-T4) (GALNT4), mRNA. \NM_003774.3 \ILMN_1739297	0.4421	0.6314	-0.1166	0.3825	0.255	0.1247	0.2699	0.5742	0.4589	1.028	0.7836	-0.6854	0.03975	-1.45	-1.475e-07	-0.4133	-0.1677	-0.1043	0.04589	-0.612	-0.5788	-0.2041	-0.3447	0.198	-0.3542	-0.4426	-0.7109	0.4974	-0.3581	-0.9282	-0.7771	2.316	1.969	2.17	1.808	-0.3196	-0.5913
HSD17B11 \Homo sapiens hydroxysteroid (17-beta) dehydrogenase 11 (HSD17B11), mRNA. \NM_016245.2 \ILMN_1735367	-0.05112	-0.07906	-0.301	-0.5025	-0.4482	-0.1247	-0.8931	-0.1564	0.08029	1.533	1.703	0.2162	0.2612	0.4662	-4.654e-07	0.6408	-0.09557	1.764	0.4514	-1.057	-1.131	-1.005	-1.069	-0.9683	0.2998	0.3863	-1.584	-1.201	-0.4132	0.4441	-0.2326	3.293	2.525	1.769	2.087	0.8892	0.9384
HSD17B11 \Homo sapiens hydroxysteroid (17-beta) dehydrogenase 11 (HSD17B11), mRNA. \NM_016245.3 \ILMN_1675117	-4.568e-08	-0.2649	-0.2626	-0.07508	-0.4221	-0.1552	-0.5944	-0.2149	0.1976	0.5282	1.097	0.3976	-0.07695	-0.2413	-0.4121	0.5657	-0.04895	1.042	0.7255	-0.4839	-0.6619	-0.6179	-0.645	-0.5794	0.1422	0.3046	-0.9436	-0.6808	0.03974	0.354	0.0123	2.646	2.108	1.111	1.645	0.581	0.4025
GXYLT1 \Homo sapiens glucoside xylosyltransferase 1 (GXYLT1), transcript variant 2, mRNA. \NM_001099650.1 \ILMN_1747183	-0.0664	0.167	0.1801	-1.679e-07	-0.06142	-0.1724	0.08473	0.1037	-0.1881	0.442	0.238	-0.1716	-0.06875	-0.01381	0.3162	-0.1202	-0.02491	0.6331	-0.08496	-0.2658	-0.5875	-0.3263	-0.4924	0.1537	0.2075	-0.06711	-0.8019	0.4218	-0.6748	-0.5627	0.0765	1.152	1.211	0.8802	0.7143	1.005	1.063
APLP1 \Homo sapiens amyloid beta (A4) precursor-like protein 1 (APLP1), transcript variant 1, mRNA. \NM_001024807.1 \ILMN_1763834	1.057	-0.0757	0.81	-0.02784	0.415	-0.3696	-4.481e-08	0.09237	0.1377	1.236	1.688	0.6205	0.01417	-0.2768	-0.3045	0.1544	1.209	2.898	-0.2946	-1.046	-0.8885	-0.08117	-0.6099	-0.4052	-0.9316	-0.8828	-0.8591	-0.5423	-0.988	-0.696	-0.8134	0.9614	1.676	1.889	1.784	1.313	1.234
TGFB3 \Homo sapiens transforming growth factor, beta 3 (TGFB3), mRNA. \NM_003239.1 \ILMN_1687652	0.3764	-0.3708	-0.3273	0.09105	0.1111	-0.05174	-0.3282	0.2104	0.243	0.1023	0.4894	0.4128	0.2583	-0.08729	0.01728	-0.03187	-0.05525	-0.07824	-0.5699	0.3373	0.8444	-0.4451	-0.7091	-0.4114	-0.2933	-0.5464	-0.3238	-0.3854	1.613e-08	-0.2786	-0.502	1.288	1.463	1.637	1.202	0.7232	0.874
CBX4 \Homo sapiens chromobox homolog 4 (Pc class homolog, Drosophila) (CBX4), mRNA. \NM_003655.2 \ILMN_1724145	0.1144	-0.2929	-0.0002533	-0.1695	0.2446	-0.2679	0.1703	-0.1134	0.2545	0.6255	0.3115	-0.04397	0.5349	-0.3047	-3.165e-08	-0.351	-0.2695	1.06	-0.3568	0.4217	0.3079	-0.136	-0.3913	-0.07098	-0.3534	-0.8385	-0.5036	-0.8898	-0.1387	0.5082	0.4228	1.182	1.24	2.23	0.6683	0.1999	0.07804
[truncated: 4,121 more rows]
