# Supplementary material for: Characterization of twenty-five ovarian tumour cell lines that phenocopy primary tumours
Source: Nat Commun. 2015 Jun 17;6:7419. doi: 10.1038/ncomms8419 (PMC4473807; doi:10.1038/ncomms8419)
Supplement: Supplementary Data 3 — Ingenuity Pathway Analysis (IPA) of the 823 genes that are differentially expressed between Cluster 1 vs. in Cluster 2 (p < 0.05) (Figure 3). The 558 transcripts up-regulated in Cluster-1 are associated with 37 core pathways in IPA (p < 0.05). The 265 transcripts up-regulated in Cluster-2 are associated with 37 core pathways in IPA (p < 0.05). (Related to Supplementary Fig 10-11) [file ncomms8419-s4.xls]

## Sheet: Upregulated Cluster 1
PATHWAYS UPREGULATED IN CLUSTER 1
Ingenuity Canonical Pathways	-log(p-value)	p-value	Ratio	Molecules
Hepatic Fibrosis / Hepatic Stellate Cell Activation	5.65E00	2.23872e-06	1.21E-01	IGFBP4,VCAM1,CTGF,TNFRSF1A,FGF2,ACTA2,BAMBI,VEGFC,IGFBP5,IL1R1,MYL9,TGFBR2,COL1A2,COL1A1,CCL2,TIMP1,COL3A1
Inhibition of Matrix Metalloproteases	3.71E00	0.000194984	1.84E-01	TIMP4,MMP23B,TIMP1,RECK,THBS2,TFPI2,LRP1
Integrin Signaling	3.69E00	0.000204174	8.29E-02	RAC2,PARVA,RALA,TSPAN5,ASAP1,DIRAS3,ACTA2,ITGA5,TLN1,MYLK,MYL9,RRAS2,RND3,RHOU,CAV1,ZYX,CAPN2
Chondroitin and Dermatan Biosynthesis	3.2E00	0.000630957	5E-01	CHSY3,CHPF,CSGALNACT1
HMGB1 Signaling	3.06E00	0.000870964	1.03E-01	VCAM1,RRAS2,CCL2,RND3,TNFRSF1A,DIRAS3,RHOU,IL1R1,SERPINE1,PLAT
Germ Cell-Sertoli Cell Junction Signaling	2.8E00	0.00158489	8.28E-02	TGFBR2,RAC2,CDH2,RRAS2,RND3,TUBB6,TNFRSF1A,DIRAS3,TUBB2A,ACTA2,RHOU,ZYX,RAB8B
ILK Signaling	2.62E00	0.00239883	7.57E-02	PARVA,TNFRSF1A,DIRAS3,ACTA2,VEGFC,HIF1A,MYL9,TGFB1I1,RND3,FLNC,SNAI2,RHOU,IRS2,PTGS2
IL-8 Signaling	2.57E00	0.00269153	7.29E-02	RAC2,VCAM1,DIRAS3,VEGFC,MAP4K4,IRAK3,GNAI2,MYL9,GNB4,RRAS2,RND3,RHOU,GNG2,PTGS2
Ascorbate Recycling (Cytosolic)	2.51E00	0.0030903	6.67E-01	GLRX,GSTO1
RhoGDI Signaling	2.38E00	0.00416869	6.84E-02	DIRAS3,ACTA2,ITGA5,CDH11,GNAI2,MYL9,GNB4,CDH2,RND3,PIP5K1C,RHOU,GNG2,ARHGEF3
Regulation of Actin-based Motility by Rho	2.29E00	0.00512861	9.3E-02	MYLK,MYL9,RAC2,RND3,PIP5K1C,DIRAS3,ACTA2,RHOU
Gαi Signaling	2.24E00	0.0057544	7.81E-02	GNAI2,S1PR3,GNB4,RRAS2,RALA,LPAR1,CAV1,RGS4,GNG2,FPR1
Epithelial Adherens Junction Signaling	2.13E00	0.0074131	7.64E-02	MYL9,TGFBR2,CDH2,NOTCH2,RRAS2,TUBB6,SNAI2,ACTA2,TUBB2A,ACVR1,ZYX
Glioma Invasiveness Signaling	1.99E00	0.0102329	1.02E-01	TIMP4,RRAS2,RND3,TIMP1,DIRAS3,RHOU
IGF-1 Signaling	1.86E00	0.0138038	7.84E-02	IGFBP4,IGFBP6,NEDD4,CTGF,RRAS2,IGFBP5,IRS2,CYR61
UDP-N-acetyl-D-glucosamine Biosynthesis II	1.84E00	0.0144544	3.33E-01	UAP1,GFPT2
Glycogen Biosynthesis II (from UDP-D-Glucose)	1.84E00	0.0144544	3.33E-01	UGP2,GBE1
Signaling by Rho Family GTPases	1.76E00	0.017378	5.65E-02	DIRAS3,ACTA2,ITGA5,CDH11,GNAI2,MYLK,MYL9,GNB4,CDH2,RND3,PIP5K1C,RHOU,GNG2,ARHGEF3
NF-κB Signaling	1.75E00	0.0177828	6.47E-02	IL33,TGFBR2,GHR,RRAS2,TNFRSF1A,TNFAIP3,MAP4K4,IL1R1,IRAK3,CARD11,TNFSF13B
Complement System	1.71E00	0.0194984	1.21E-01	SERPING1,CD59,C1S,CFI
Colorectal Cancer Metastasis Signaling	1.7E00	0.0199526	5.74E-02	TGFBR2,GNB4,RRAS2,MMP23B,RND3,TNFRSF1A,DIRAS3,RHOU,VEGFC,GNG2,PTGS2,PTGER2,LRP1,WNT5A
Remodeling of Epithelial Adherens Junctions	1.7E00	0.0199526	9.09E-02	RALA,TUBB6,ACTA2,TUBB2A,ZYX,MAPRE3
Sphingosine-1-phosphate Signaling	1.61E00	0.0245471	6.96E-02	GNAI2,S1PR3,RND3,DIRAS3,CASP1,RHOU,CASP4,SMPD1
Virus Entry via Endocytic Pathways	1.59E00	0.025704	7.61E-02	RAC2,RRAS2,ITSN1,FLNC,ACTA2,CAV1,ITGA5
CXCR4 Signaling	1.59E00	0.025704	6.25E-02	GNAI2,MYL9,GNB4,RRAS2,RND3,DIRAS3,CXCL12,RHOU,ITPR1,GNG2
Semaphorin Signaling in Neurons	1.58E00	0.0263027	9.62E-02	RND3,DPYSL3,DPYSL4,DIRAS3,RHOU
Role of Macrophages, Fibroblasts and Endothelial Cells in Rheumatoid Arthritis	1.58E00	0.0263027	5.14E-02	VCAM1,TNFRSF1A,FGF2,CXCL12,VEGFC,IRAK3,IL1R1,IL33,ROR2,TRAF3IP2,RRAS2,CCL2,DKK3,LRP1,TNFSF13B,WNT5A
Dermatan Sulfate Biosynthesis	1.51E00	0.030903	9.26E-02	CHSY3,CHPF,CSGALNACT1,HS3ST3A1,DSE
Ephrin B Signaling	1.5E00	0.0316228	7.59E-02	GNAI2,RAC2,GNB4,ITSN1,CXCL12,GNG2
Prostanoid Biosynthesis	1.49E00	0.0323594	2.22E-01	PTGIS,PTGS2
Regulation of Cellular Mechanics by Calpain Protease	1.48E00	0.0331131	7.14E-02	RRAS2,ITGA5,TLN1,CAPN2,CAST
Actin Nucleation by ARP-WASP Complex	1.46E00	0.0346737	7.58E-02	RRAS2,RND3,DIRAS3,RHOU,ITGA5
Axonal Guidance Signaling	1.45E00	0.0354813	4.6E-02	SLIT3,RAC2,PAPPA,PLXNA3,ITSN1,TUBB2A,CXCL12,VEGFC,ITGA5,MYL9,GNAI2,GNB4,ADAMTS6,RRAS2,TUBB6,ABLIM3,RTN4,ADAM19,GNG2,BMP1,WNT5A
Thrombin Signaling	1.37E00	0.042658	5.58E-02	GNAI2,MYLK,MYL9,GNB4,RRAS2,RND3,DIRAS3,RHOU,ARHGEF3,ITPR1,GNG2
Role of IL-17F in Allergic Inflammatory Airway Diseases	1.36E00	0.0436516	9.3E-02	TRAF3IP2,CCL2,RPS6KA2,CXCL6
Leukocyte Extravasation Signaling	1.35E00	0.0446684	5.73E-02	GNAI2,RAC2,CD99,TIMP4,VCAM1,MMP23B,JAM3,TIMP1,ACTA2,CXCL12,THY1
Cholecystokinin/Gastrin-mediated Signaling	1.33E00	0.0467735	6.93E-02	IL33,RRAS2,RND3,DIRAS3,RHOU,PTGS2,ITPR1
Antiproliferative Role of Somatostatin Receptor 2	1.29E00	0.0512861	7.58E-02	GNB4,RRAS2,CDKN1A,GNG2,NPR2
Chondroitin Sulfate Biosynthesis (Late Stages)	1.27E00	0.0537032	9.09E-02	CHSY3,CHPF,CSGALNACT1,HS3ST3A1
Ephrin Receptor Signaling	1.26E00	0.0549541	5.08E-02	GNAI2,RAC2,GNB4,RRAS2,ITSN1,CXCL12,ITGA5,VEGFC,MAP4K4,GNG2
FAK Signaling	1.21E00	0.0616595	6.12E-02	RRAS2,ASAP1,ACTA2,ITGA5,TLN1,CAPN2
Intrinsic Prothrombin Activation Pathway	1.21E00	0.0616595	9.38E-02	COL1A2,COL1A1,COL3A1
Gap Junction Signaling	1.2E00	0.0630957	5.7E-02	GNAI2,RRAS2,TUBB6,LPAR1,ACTA2,TUBB2A,CAV1,ITPR1,NPR2
Sulfate Activation for Sulfonation	1.19E00	0.0645654	5E-01	PAPSS2
Fatty Acid α-oxidation	1.19E00	0.0645654	1.54E-01	ALDH1A3,PTGS2
Chemokine Signaling	1.15E00	0.0707946	7.35E-02	GNAI2,CCL13,RRAS2,CCL2,CXCL12
PPAR Signaling	1.14E00	0.0724436	6E-02	IL33,RRAS2,TNFRSF1A,MAP4K4,IL1R1,PTGS2
Colanic Acid Building Blocks Biosynthesis	1.13E00	0.074131	1.43E-01	UGP2,PMM1
LPS/IL-1 Mediated Inhibition of RXR Function	1.09E00	0.0812831	4.95E-02	IL33,ALDH1A3,TNFRSF1A,ACSL4,IL1R1,ABCC3,PAPSS2,HS3ST3A1,ABCA1,GSTO1,MAOA
IL-6 Signaling	1.07E00	0.0851138	5.74E-02	IL33,COL1A1,RRAS2,TNFRSF1A,MAP4K4,IL1R1,TNFAIP6
Caveolar-mediated Endocytosis Signaling	1.07E00	0.0851138	6.17E-02	ITSN1,FLNC,ACTA2,CAV1,ITGA5
IL-17 Signaling	1.07E00	0.0851138	6.76E-02	TRAF3IP2,RRAS2,CCL2,TIMP1,PTGS2
Chondroitin Sulfate Biosynthesis	1.05E00	0.0891251	7.69E-02	CHSY3,CHPF,CSGALNACT1,HS3ST3A1
Triacylglycerol Biosynthesis	1.04E00	0.0912011	9.09E-02	PPAPDC1A,GPAM,PPAP2A
Breast Cancer Regulation by Stathmin1	1.04E00	0.0912011	5.08E-02	GNAI2,GNB4,RRAS2,TUBB6,PPP1R3C,CDKN1A,TUBB2A,ARHGEF3,ITPR1,GNG2
Tryptophan Degradation X (Mammalian, via Tryptamine)	1.03E00	0.0933254	1.25E-01	ALDH1A3,MAOA
Putrescine Degradation III	1.03E00	0.0933254	1.25E-01	ALDH1A3,MAOA
Glutathione Redox Reactions II	1.02E00	0.0954993	3.33E-01	GLRX
Atherosclerosis Signaling	1.01E00	0.0977237	5.34E-02	IL33,COL1A2,COL1A1,VCAM1,CCL2,CXCL12,COL3A1
Toll-like Receptor Signaling	9.85E-01	0.103514	7.02E-02	TICAM2,TNFAIP3,MAP4K4,IRAK3
γ-linolenate Biosynthesis II (Animals)	9.82E-01	0.104232	1.18E-01	CYB5R3,ACSL4
Coagulation System	9.82E-01	0.104232	8.57E-02	SERPINE1,BDKRB1,PLAT
Phospholipase C Signaling	9.1E-01	0.123027	4.51E-02	MYL9,GNB4,RRAS2,RALA,RND3,DIRAS3,RHOU,ITGA5,ARHGEF3,ITPR1,GNG2
Arsenate Detoxification I (Glutaredoxin)	9.07E-01	0.12388	2.5E-01	GSTO1
Melatonin Degradation II	9.07E-01	0.12388	2.5E-01	MAOA
Molecular Mechanisms of Cancer	8.77E-01	0.132739	4.14E-02	RAC2,RALA,APH1B,DIRAS3,HIF1A,TGFBR2,GNAI2,RRAS2,RND3,CDKN1A,RHOU,ARHGEF3,LRP1,BMP1,WNT5A
fMLP Signaling in Neutrophils	8.67E-01	0.135831	5.04E-02	GNAI2,GNB4,RRAS2,ITPR1,GNG2,FPR1
TR/RXR Activation	8.44E-01	0.143219	5.62E-02	KLF9,COL6A3,SLC16A2,HIF1A,RCAN2
α-Adrenergic Signaling	8.44E-01	0.143219	5.43E-02	GNAI2,GNB4,RRAS2,ITPR1,GNG2
Actin Cytoskeleton Signaling	8.3E-01	0.147911	4.35E-02	MYLK,MYL9,RAC2,RRAS2,PIP5K1C,FGF2,ACTA2,ITGA5,TLN1,ARHGAP24
Dopamine Degradation	8.29E-01	0.148252	9.52E-02	ALDH1A3,MAOA
Bladder Cancer Signaling	8.29E-01	0.148252	5.62E-02	MMP23B,RRAS2,FGF2,CDKN1A,VEGFC
Pyruvate Fermentation to Lactate	8.17E-01	0.152405	2E-01	LDHA
Tetrapyrrole Biosynthesis II	8.17E-01	0.152405	2E-01	ALAD
Glycerol Degradation I	8.17E-01	0.152405	2E-01	GK
Purine Ribonucleosides Degradation to Ribose-1-phosphate	8.17E-01	0.152405	2E-01	PGM2
Tyrosine Degradation I	8.17E-01	0.152405	2E-01	FAH
G Beta Gamma Signaling	7.99E-01	0.158855	5E-02	GNAI2,GNB4,RRAS2,CAV1,GNG2
CCR3 Signaling in Eosinophils	7.88E-01	0.16293	4.96E-02	GNAI2,MYLK,GNB4,RRAS2,ITPR1,GNG2
PPARα/RXRα Activation	7.79E-01	0.166341	4.62E-02	TGFBR2,GHR,RRAS2,ACVR1,MAP4K4,IL1R1,GK,ABCA1
RhoA Signaling	7.64E-01	0.172187	5.22E-02	MYLK,MYL9,LPAR1,RND3,PIP5K1C,ACTA2
Agrin Interactions at Neuromuscular Junction	7.6E-01	0.17378	5.97E-02	RAC2,RRAS2,ACTA2,ITGA5
IL-1 Signaling	7.57E-01	0.174985	4.9E-02	GNAI2,GNB4,IL1R1,IRAK3,GNG2
p38 MAPK Signaling	7.52E-01	0.177011	5.17E-02	IL33,TGFBR2,TNFRSF1A,IL1R1,RPS6KA2,IRAK3
Cardiac Hypertrophy Signaling	7.5E-01	0.177828	4.37E-02	GNAI2,MYL9,TGFBR2,GNB4,HAND2,RRAS2,RND3,DIRAS3,RHOU,GNG2
Acute Phase Response Signaling	7.49E-01	0.178238	4.65E-02	IL33,SERPING1,RRAS2,TNFRSF1A,C1S,OSMR,IL1R1,SERPINE1
MSP-RON Signaling Pathway	7.45E-01	0.179887	6.38E-02	CCL2,ACTA2,MST1
Thioredoxin Pathway	7.45E-01	0.179887	1.67E-01	TXNRD1
GDP-glucose Biosynthesis	7.45E-01	0.179887	1.67E-01	PGM2
GDP-mannose Biosynthesis	7.45E-01	0.179887	1.67E-01	PMM1
GDNF Family Ligand-Receptor Interactions	7.44E-01	0.180302	5.71E-02	RRAS2,DOK4,IRS2,ITPR1
PTEN Signaling	7.29E-01	0.186638	4.58E-02	TGFBR2,RAC2,GHR,RRAS2,CDKN1A,ITGA5
Glioblastoma Multiforme Signaling	7.12E-01	0.194089	4.46E-02	RRAS2,RND3,DIRAS3,CDKN1A,RHOU,ITPR1,WNT5A
Gαq Signaling	7.12E-01	0.194089	4.46E-02	GNB4,RND3,DIRAS3,RHOU,RGS4,ITPR1,GNG2
LXR/RXR Activation	6.95E-01	0.201837	4.76E-02	IL33,CCL2,TNFRSF1A,IL1R1,PTGS2,ABCA1
Glucose and Glucose-1-phosphate Degradation	6.85E-01	0.206538	1.43E-01	PGM2
Sphingomyelin Metabolism	6.85E-01	0.206538	1.43E-01	SMPD1
Sertoli Cell-Sertoli Cell Junction Signaling	6.84E-01	0.207014	4.35E-02	RRAS2,TUBB6,JAM3,TNFRSF1A,ACTA2,TUBB2A,ITGA5,RAB8B
Role of NFAT in Cardiac Hypertrophy	6.66E-01	0.215774	4.28E-02	GNAI2,TGFBR2,RCAN1,GNB4,RRAS2,ITPR1,GNG2,RCAN2
Paxillin Signaling	6.57E-01	0.220293	4.55E-02	PARVA,RRAS2,ACTA2,ITGA5,TLN1
Glucocorticoid Receptor Signaling	6.56E-01	0.2208	3.97E-02	TGFBR2,VCAM1,CCL13,RRAS2,CCL2,SMARCA2,SGK1,CDKN1A,PTGS2,SERPINE1,FKBP5
Serotonin Degradation	6.54E-01	0.22182	6E-02	ALDH1A3,CSGALNACT1,MAOA
HIF1α Signaling	6.45E-01	0.226464	4.9E-02	MMP23B,RRAS2,VEGFC,HIF1A,LDHA
Clathrin-mediated Endocytosis Signaling	6.16E-01	0.242103	4.21E-02	SH3BP4,PIP5K1C,FGF2,ACTA2,ITGA5,DAB2,VEGFC,SH3KBP1
mTOR Signaling	6.16E-01	0.242103	4.23E-02	RRAS2,RND3,DIRAS3,RHOU,VEGFC,HIF1A,RPS6KA2,RPS27L
VDR/RXR Activation	6.04E-01	0.248886	5.06E-02	IGFBP6,WT1,CDKN1A,IGFBP5
Ceramide Signaling	5.92E-01	0.255859	4.82E-02	S1PR3,RRAS2,TNFRSF1A,SMPD1
Role of IL-17A in Arthritis	5.91E-01	0.256448	5E-02	CCL2,PTGS2,CXCL6
Calcium Transport I	5.89E-01	0.257632	1.11E-01	ATP2B4
Heme Biosynthesis II	5.89E-01	0.257632	1.11E-01	ALAD
UDP-N-acetyl-D-galactosamine Biosynthesis II	5.89E-01	0.257632	1.11E-01	UAP1
Pancreatic Adenocarcinoma Signaling	5.8E-01	0.263027	4.35E-02	TGFBR2,RALA,CDKN1A,VEGFC,PTGS2
TREM1 Signaling	5.76E-01	0.265461	5.26E-02	CCL2,CASP1,ITGA5
G Protein Signaling Mediated by Tubby	5.73E-01	0.267301	5.41E-02	GNB4,GNG2
Role of Tissue Factor in Cancer	5.7E-01	0.269153	4.59E-02	CTGF,RRAS2,VEGFC,RPS6KA2,CYR61
Human Embryonic Stem Cell Pluripotency	5.67E-01	0.271019	3.97E-02	S1PR3,TGFBR2,FGF2,ACVR1,WNT5A,BMP1
Role of Osteoblasts, Osteoclasts and Chondrocytes in Rheumatoid Arthritis	5.66E-01	0.271644	3.98E-02	IL33,COL1A1,DKK3,TNFRSF1A,ITGA5,IL1R1,LRP1,WNT5A,BMP1
Role of JAK2 in Hormone-like Cytokine Signaling	5.53E-01	0.279898	5.88E-02	GHR,IRS2
Noradrenaline and Adrenaline Degradation	5.53E-01	0.279898	6.25E-02	ALDH1A3,MAOA
Glycogen Degradation II	5.5E-01	0.281838	1E-01	PGM2
TGF-β Signaling	5.45E-01	0.285102	4.49E-02	TGFBR2,RRAS2,ACVR1,SERPINE1
Circadian Rhythm Signaling	5.35E-01	0.291743	5.71E-02	ARNTL,BHLHE40
Role of NFAT in Regulation of the Immune Response	5.2E-01	0.301995	3.76E-02	GNAI2,RCAN1,GNB4,RRAS2,ITPR1,GNG2,RCAN2
Oncostatin M Signaling	5.17E-01	0.304089	5.88E-02	RRAS2,OSMR
Neuregulin Signaling	5.13E-01	0.306902	4.21E-02	RRAS2,DCN,ITGA5,ERRFI1
Endothelin-1 Signaling	5.13E-01	0.306902	4.12E-02	GNAI2,RRAS2,CASP1,CASP4,PTGER2,PTGS2,ITPR1
Role of JAK1 and JAK3 in γc Cytokine Signaling	5.08E-01	0.310456	4.76E-02	IL7R,RRAS2,IRS2
Factors Promoting Cardiogenesis in Vertebrates	5.03E-01	0.314051	4.4E-02	TGFBR2,ACVR1,LRP1,BMP1
IL-17A Signaling in Fibroblasts	5E-01	0.316228	5.13E-02	TRAF3IP2,CCL2
Eicosanoid Signaling	4.96E-01	0.319154	4.92E-02	PTGIS,PTGER2,PTGS2
PAK Signaling	4.93E-01	0.321366	3.85E-02	MYLK,MYL9,RRAS2,ITGA5
Apoptosis Signaling	4.93E-01	0.321366	4.35E-02	RRAS2,TNFRSF1A,MAP4K4,CAPN2
Calcium Signaling	4.91E-01	0.322849	3.7E-02	MYL9,RCAN1,ACTA2,TPM2,ITPR1,RCAN2,ATP2B4
Glycogen Degradation III	4.84E-01	0.328095	8.33E-02	PGM2
Histamine Degradation	4.84E-01	0.328095	8.33E-02	ALDH1A3
Guanosine Nucleotides Degradation III	4.84E-01	0.328095	8.33E-02	AOX1
VEGF Signaling	4.83E-01	0.328852	4.21E-02	RRAS2,ACTA2,VEGFC,HIF1A
Gα12/13 Signaling	4.78E-01	0.33266	4.07E-02	MYL9,CDH2,RRAS2,LPAR1,CDH11
ERK5 Signaling	4.72E-01	0.337287	4.69E-02	RRAS2,SGK1,RPS6KA2
Notch Signaling	4.68E-01	0.340408	4.88E-02	NOTCH2,APH1B
Role of IL-17A in Psoriasis	4.56E-01	0.349945	7.69E-02	CXCL6
Fatty Acid Activation	4.56E-01	0.349945	7.69E-02	ACSL4
Urate Biosynthesis/Inosine 5'-phosphate Degradation	4.56E-01	0.349945	7.69E-02	AOX1
NRF2-mediated Oxidative Stress Response	4.51E-01	0.353997	3.74E-02	RRAS2,ACTA2,HSPB8,AOX1,FKBP5,TXNRD1,GSTO1
p53 Signaling	4.45E-01	0.358922	4.21E-02	WT1,SNAI2,CDKN1A,SERPINE2
Fcγ Receptor-mediated Phagocytosis in Macrophages and Monocytes	4.45E-01	0.358922	4.21E-02	MYO5A,RAC2,ACTA2,TLN1
SAPK/JNK Signaling	4.45E-01	0.358922	4E-02	RAC2,RRAS2,MAP4K4,GNG2
Netrin Signaling	4.39E-01	0.363915	4.44E-02	RAC2,ABLIM3
Role of MAPK Signaling in the Pathogenesis of Influenza	4.39E-01	0.363915	4.55E-02	RRAS2,CCL2,PTGS2
Aldosterone Signaling in Epithelial Cells	4.33E-01	0.368978	3.85E-02	NEDD4,PIP5K1C,SGK1,HSPB8,ITPR1,HSPB6
Phenylalanine Degradation IV (Mammalian, via Side Chain)	4.31E-01	0.370681	7.14E-02	MAOA
Adenosine Nucleotides Degradation II	4.31E-01	0.370681	7.14E-02	AOX1
CCR5 Signaling in Macrophages	4.28E-01	0.37325	3.7E-02	GNAI2,GNB4,GNG2
Tight Junction Signaling	4.27E-01	0.374111	3.82E-02	MYLK,MYL9,TGFBR2,JAM3,TNFRSF1A,ACTA2
Mechanisms of Viral Exit from Host Cells	4.25E-01	0.375837	5E-02	NEDD4,ACTA2
IL-10 Signaling	4.18E-01	0.381944	4.17E-02	IL33,MAP4K4,IL1R1
eNOS Signaling	4.15E-01	0.384592	3.85E-02	LPAR1,CAV1,VEGFC,ITPR1,BDKRB1
Role of Hypercytokinemia/hyperchemokinemia in the Pathogenesis of Influenza	4.12E-01	0.387258	4.88E-02	IL33,CCL2
Dermatan Sulfate Biosynthesis (Late Stages)	4.12E-01	0.387258	4.88E-02	HS3ST3A1,DSE
CDP-diacylglycerol Biosynthesis I	4.07E-01	0.391742	6.67E-02	GPAM
Oxidative Ethanol Degradation III	4.07E-01	0.391742	3.7E-02	ALDH1A3
Melanoma Signaling	3.99E-01	0.399025	4.55E-02	RRAS2,CDKN1A
Huntington's Disease Signaling	3.97E-01	0.400867	3.49E-02	GNB4,SGK1,CASP1,CASP4,CAPN2,ITPR1,GNG2,SNAP25
cAMP-mediated signaling	3.97E-01	0.400867	3.69E-02	GNAI2,S1PR3,GPER,PDE7B,LPAR1,RGS4,PTGER2,FPR1
Nicotine Degradation III	3.87E-01	0.410204	4.65E-02	CSGALNACT1,AOX1
Phosphatidylglycerol Biosynthesis II (Non-plastidic)	3.86E-01	0.41115	6.25E-02	GPAM
Purine Nucleotides Degradation II (Aerobic)	3.66E-01	0.430527	5.88E-02	AOX1
Mitochondrial L-carnitine Shuttle Pathway	3.66E-01	0.430527	5.56E-02	ACSL4
Ethanol Degradation IV	3.66E-01	0.430527	5.88E-02	ALDH1A3
Nitric Oxide Signaling in the Cardiovascular System	3.62E-01	0.43451	3.7E-02	CAV1,VEGFC,ITPR1
Relaxin Signaling	3.6E-01	0.436516	3.42E-02	GNAI2,GNB4,PDE7B,GNG2,NPR2
G-Protein Coupled Receptor Signaling	3.56E-01	0.440555	3.46E-02	GNAI2,S1PR3,GPER,RRAS2,PDE7B,LPAR1,RGS4,PTGER2,FPR1
Differential Regulation of Cytokine Production in Macrophages and T Helper Cells by IL-17A and IL-17F	3.48E-01	0.448745	5.56E-02	CCL2
Hepatic Cholestasis	3.48E-01	0.448745	3.55E-02	IL33,TNFRSF1A,IL1R1,IRAK3,ABCC3
TNFR1 Signaling	3.42E-01	0.454988	3.92E-02	TNFRSF1A,TNFAIP3
Wnt/β-catenin Signaling	3.36E-01	0.461318	3.53E-02	TGFBR2,CDH2,DKK3,ACVR1,LRP1,WNT5A
Lipid Antigen Presentation by CD1	3.31E-01	0.466659	4.55E-02	CD1D
GADD45 Signaling	3.31E-01	0.466659	4.76E-02	CDKN1A
Regulation of IL-2 Expression in Activated and Anergic T Lymphocytes	3.29E-01	0.468813	3.57E-02	TGFBR2,RRAS2,CARD11
Renin-Angiotensin Signaling	3.29E-01	0.468813	3.54E-02	RRAS2,CCL2,PTGER2,ITPR1
Gαs Signaling	3.29E-01	0.468813	3.48E-02	GNB4,GPER,PTGER2,GNG2
Corticotropin Releasing Hormone Signaling	3.22E-01	0.476431	3.45E-02	GNAI2,PTGS2,ITPR1,NPR2
CNTF Signaling	3.22E-01	0.476431	3.85E-02	RRAS2,RPS6KA2
Dendritic Cell Maturation	3.2E-01	0.47863	3.12E-02	IL33,COL1A2,COL1A1,TNFRSF1A,COL3A1,CD1D
Androgen Signaling	3.16E-01	0.483059	3.05E-02	GNAI2,GNB4,TGFB1I1,GNG2
Nicotine Degradation II	3.12E-01	0.487528	4E-02	CSGALNACT1,AOX1
Amyloid Processing	3.12E-01	0.487528	3.85E-02	APH1B,CAPN2
Superpathway of Melatonin Degradation	3.03E-01	0.497737	3.92E-02	CSGALNACT1,MAOA
Type II Diabetes Mellitus Signaling	2.98E-01	0.503501	3.17E-02	TNFRSF1A,ACSL4,IRS2,SMPD1
Glycolysis I	2.86E-01	0.517607	4.55E-02	ENO2
14-3-3-mediated Signaling	2.8E-01	0.524807	3.39E-02	RRAS2,TUBB6,TNFRSF1A,TUBB2A
Protein Kinase A Signaling	2.78E-01	0.52723	3.23E-02	GNAI2,MYLK,MYL9,TGFBR2,GNB4,PDE7B,FLNC,PPP1R3C,KDELR3,PTGS2,ITPR1,GNG2
Differential Regulation of Cytokine Production in Intestinal Epithelial Cells by IL-17A and IL-17F	2.73E-01	0.533335	4.35E-02	CCL2
Glutathione-mediated Detoxification	2.73E-01	0.533335	4.35E-02	GSTO1
Gluconeogenesis I	2.73E-01	0.533335	4.35E-02	ENO2
P2Y Purigenic Receptor Signaling Pathway	2.69E-01	0.53827	3.2E-02	GNAI2,GNB4,RRAS2,GNG2
Thrombopoietin Signaling	2.69E-01	0.53827	3.39E-02	RRAS2,IRS2
Tumoricidal Function of Hepatic Natural Killer Cells	2.61E-01	0.548277	4.17E-02	SRGN
Estrogen-mediated S-phase Entry	2.61E-01	0.548277	3.7E-02	CDKN1A
Thyroid Hormone Metabolism II (via Conjugation and/or Degradation)	2.61E-01	0.548277	4.17E-02	CSGALNACT1
PI3K/AKT Signaling	2.53E-01	0.55847	2.96E-02	RRAS2,CDKN1A,ITGA5,PTGS2
Role of JAK family kinases in IL-6-type Cytokine Signaling	2.49E-01	0.563638	3.85E-02	OSMR
Calcium-induced T Lymphocyte Apoptosis	2.46E-01	0.567545	3.28E-02	CAPN2,ITPR1
ErbB4 Signaling	2.46E-01	0.567545	3.28E-02	RRAS2,APH1B
Death Receptor Signaling	2.46E-01	0.567545	3.23E-02	TNFRSF1A,MAP4K4
ATM Signaling	2.39E-01	0.576766	3.28E-02	CDKN1A,TDP1
Antiproliferative Role of TOB in T Cell Signaling	2.39E-01	0.576766	3.85E-02	TGFBR2
D-myo-inositol (1,4,5)-Trisphosphate Biosynthesis	2.39E-01	0.576766	3.85E-02	PIP5K1C
Chronic Myeloid Leukemia Signaling	2.37E-01	0.579429	2.94E-02	TGFBR2,RRAS2,CDKN1A
Role of BRCA1 in DNA Damage Response	2.32E-01	0.586138	3.17E-02	SMARCA2,CDKN1A
B Cell Development	2.19E-01	0.603949	3.45E-02	IL7R
TNFR2 Signaling	2.19E-01	0.603949	3.12E-02	TNFAIP3
Retinoate Biosynthesis I	2.1E-01	0.616595	3.33E-02	ALDH1A3
Fatty Acid β-oxidation I	2.1E-01	0.616595	3.45E-02	ACSL4
Ethanol Degradation II	2.01E-01	0.629506	3.33E-02	ALDH1A3

## Sheet: Upregulated in Cluster 2
PATHWAYS UPREGULATED IN CLUSTER 2
Ingenuity Canonical Pathways	-log(p-value)	p-value	Ratio	Molecules
Cell Cycle Control of Chromosomal Replication	1.03E01	5.01187e-11	3E-01	MCM3,MCM6,MCM2,CDT1,CDK4,ORC6,MCM4,CDK2,MCM7
Estrogen-mediated S-phase Entry	6.16E00	6.91831e-07	2.22E-01	CCNE1,CDK4,E2F5,CDK1,E2F2,CDK2
Cell Cycle Regulation by BTG Family Proteins	5.13E00	7.4131e-06	1.67E-01	PRMT1,CCNE1,CDK4,E2F5,E2F2,CDK2
Role of BRCA1 in DNA Damage Response	4.76E00	1.7378e-05	1.11E-01	FANCD2,FANCG,E2F5,RBBP8,RFC5,E2F2,RFC3
Cyclins and Cell Cycle Regulation	4.05E00	8.91251e-05	8.05E-02	CCNE1,CDK4,WEE1,E2F5,CDK1,E2F2,CDK2
Role of CHK Proteins in Cell Cycle Checkpoint Control	3.98E00	0.000104713	1.05E-01	E2F5,RFC5,CDK1,E2F2,CDK2,RFC3
GADD45 Signaling	3.94E00	0.000114815	1.9E-01	CCNE1,CDK4,CDK1,CDK2
Superpathway of Cholesterol Biosynthesis	3.32E00	0.00047863	1.48E-01	ACAT2,TM7SF2,HMGCS1,LBR
Hereditary Breast Cancer Signaling	3.04E00	0.000912011	5.88E-02	FANCD2,FANCG,CDK4,WEE1,RFC5,CDK1,RFC3
Myo-inositol Biosynthesis	2.95E00	0.00112202	5E-01	ISYNA1,IMPA2
Cell Cycle: G1/S Checkpoint Regulation	2.89E00	0.00128825	7.81E-02	CCNE1,CDK4,E2F5,E2F2,CDK2
Pyridoxal 5'-phosphate Salvage Pathway	2.79E00	0.00162181	8.06E-02	NEK2,CDK4,TTK,CDK1,CDK2
dTMP De Novo Biosynthesis	2.74E00	0.0018197	4E-01	TYMS,SHMT1
DNA damage-induced 14-3-3σ Signaling	2.67E00	0.00213796	1.43E-01	CCNE1,CDK1,CDK2
Zymosterol Biosynthesis	2.56E00	0.00275423	3.33E-01	TM7SF2,LBR
Cell Cycle: G2/M DNA Damage Checkpoint Regulation	2.55E00	0.00281838	8.33E-02	WEE1,CKS1B,TOP2A,CDK1
Glioblastoma Multiforme Signaling	2.4E00	0.00398107	4.46E-02	CCNE1,PLCG2,CDK4,FZD3,E2F5,E2F2,CDK2
Breast Cancer Regulation by Stathmin1	2.32E00	0.0047863	4.06E-02	STMN1,CCNE1,ARHGEF16,E2F5,PPP1R14A,CDK1,E2F2,CDK2
Salvage Pathways of Pyrimidine Ribonucleotides	2.22E00	0.0060256	5.95E-02	NEK2,CDK4,TTK,CDK1,CDK2
Folate Transformations I	2.2E00	0.00630957	2.22E-01	MTHFD2,SHMT1
Regulation of Cellular Mechanics by Calpain Protease	2.16E00	0.00691831	5.71E-02	CCNE1,CDK4,CDK1,CDK2
Glutaryl-CoA Degradation	2.1E00	0.00794328	2E-01	ACAT2,HSD17B8
Ketogenesis	2.1E00	0.00794328	2E-01	ACAT2,HMGCS1
ATM Signaling	2.06E00	0.00870964	6.56E-02	FANCD2,CBX5,CDK1,CDK2
Mevalonate Pathway I	1.94E00	0.0114815	1.67E-01	ACAT2,HMGCS1
Cholesterol Biosynthesis I	1.88E00	0.0131826	1.54E-01	TM7SF2,LBR
Cholesterol Biosynthesis II (via 24,25-dihydrolanosterol)	1.88E00	0.0131826	1.54E-01	TM7SF2,LBR
Cholesterol Biosynthesis III (via Desmosterol)	1.88E00	0.0131826	1.54E-01	TM7SF2,LBR
Notch Signaling	1.85E00	0.0141254	7.32E-02	JAG2,DLL3,HEY1
Pancreatic Adenocarcinoma Signaling	1.81E00	0.0154882	4.35E-02	CCNE1,CDK4,E2F5,E2F2,CDK2
Small Cell Lung Cancer Signaling	1.78E00	0.0165959	4.76E-02	CCNE1,CDK4,CKS1B,CDK2
Granzyme B Signaling	1.7E00	0.0199526	1.25E-01	LMNB1,PARP1
Mismatch Repair in Eukaryotes	1.7E00	0.0199526	1E-01	RFC5,RFC3
Superpathway of Geranylgeranyldiphosphate Biosynthesis I (via Mevalonate)	1.7E00	0.0199526	1.25E-01	ACAT2,HMGCS1
Tryptophan Degradation III (Eukaryotic)	1.6E00	0.0251189	1.11E-01	ACAT2,HSD17B8
Glycine Biosynthesis I	1.56E00	0.0275423	5E-01	SHMT1
Glutamate Dependent Acid Resistance	1.56E00	0.0275423	5E-01	GAD1
Tyrosine Biosynthesis IV	1.39E00	0.040738	3.33E-01	PCBD1
Fatty Acid β-oxidation III (Unsaturated, Odd Number)	1.39E00	0.040738	3.33E-01	ECI1
Glioma Signaling	1.39E00	0.040738	3.77E-02	PLCG2,CDK4,E2F5,E2F2
Antiproliferative Role of TOB in T Cell Signaling	1.31E00	0.0489779	7.69E-02	CCNE1,CDK2
Mitotic Roles of Polo-Like Kinase	1.27E00	0.0537032	4.69E-02	PLK4,WEE1,CDK1
Creatine-phosphate Biosynthesis	1.27E00	0.0537032	2.5E-01	CKB
Methylmalonyl Pathway	1.27E00	0.0537032	2.5E-01	PCCB
Phenylalanine Degradation I (Aerobic)	1.27E00	0.0537032	2.5E-01	PCBD1
Fatty Acid β-oxidation I	1.22E00	0.060256	6.9E-02	ECI1,HSD17B8
Superpathway of Methionine Degradation	1.19E00	0.0645654	6.67E-02	PRMT1,PCCB
Tetrahydrofolate Salvage from 5,10-methenyltetrahydrofolate	1.17E00	0.0676083	2E-01	MTHFD2
2-oxobutanoate Degradation I	1.17E00	0.0676083	2E-01	PCCB
Glutamate Degradation III (via 4-aminobutyrate)	1.17E00	0.0676083	2E-01	GAD1
Folate Polyglutamylation	1.17E00	0.0676083	2E-01	SHMT1
NAD Biosynthesis from 2-amino-3-carboxymuconate Semialdehyde	1.1E00	0.0794328	1.67E-01	QPRT
Superpathway of Serine and Glycine Biosynthesis I	1.1E00	0.0794328	1.67E-01	SHMT1
Pentose Phosphate Pathway (Non-oxidative Branch)	1.1E00	0.0794328	1.67E-01	RPIA
Glycine Cleavage Complex	1.1E00	0.0794328	1.67E-01	GLDC
Selenocysteine Biosynthesis II (Archaea and Eukaryotes)	1.1E00	0.0794328	1.67E-01	SARS2
Salvage Pathways of Pyrimidine Deoxyribonucleotides	1.1E00	0.0794328	1.67E-01	TK1
Molecular Mechanisms of Cancer	1.03E00	0.0933254	2.21E-02	CCNE1,FANCD2,CDK4,ARHGEF16,FZD3,E2F5,E2F2,CDK2
Phosphatidylcholine Biosynthesis I	1.03E00	0.0933254	1.43E-01	CHKA
Phosphatidylethanolamine Biosynthesis II	9.79E-01	0.104954	1.25E-01	CHKA
Histidine Degradation III	9.79E-01	0.104954	1.25E-01	MTHFD2
Ketolysis	9.79E-01	0.104954	1.25E-01	ACAT2
Aryl Hydrocarbon Receptor Signaling	9.52E-01	0.111686	2.84E-02	CCNE1,CDK4,CDK2,MCM7
Factors Promoting Cardiogenesis in Vertebrates	9.27E-01	0.118304	3.3E-02	CCNE1,FZD3,CDK2
Apoptosis Signaling	9.16E-01	0.121339	3.26E-02	PLCG2,CDK1,PARP1
Pentose Phosphate Pathway	8.88E-01	0.12942	1E-01	RPIA
Glycine Betaine Degradation	8.88E-01	0.12942	1E-01	SHMT1
Chronic Myeloid Leukemia Signaling	8.74E-01	0.13366	2.94E-02	CDK4,E2F5,E2F2
HGF Signaling	8.06E-01	0.156315	2.94E-02	ELF3,PLCG2,CDK2
Tight Junction Signaling	8.01E-01	0.158125	2.55E-02	CDK4,CGN,CNKSR3,PARD6A
NAD biosynthesis II (from tryptophan)	7.82E-01	0.165196	7.69E-02	QPRT
DNA Double-Strand Break Repair by Non-Homologous End Joining	7.53E-01	0.176604	6.25E-02	PARP1
Isoleucine Degradation I	7.53E-01	0.176604	7.14E-02	ACAT2
Pyrimidine Deoxyribonucleotides De Novo Biosynthesis I	7.53E-01	0.176604	7.14E-02	TYMS
Methionine Degradation I (to Homocysteine)	7.26E-01	0.187932	6.67E-02	PRMT1
Extrinsic Prothrombin Activation Pathway	7.01E-01	0.199067	6.25E-02	F12
Glutathione Redox Reactions I	7.01E-01	0.199067	6.25E-02	GPX4
Granzyme A Signaling	6.77E-01	0.210378	5.88E-02	HMGB2
Cysteine Biosynthesis III (mammalia)	6.77E-01	0.210378	5.88E-02	PRMT1
D-myo-inositol (1,4,5)-trisphosphate Degradation	6.56E-01	0.2208	5.56E-02	IMPA2
Dopamine Receptor Signaling	5.58E-01	0.276694	2.63E-02	PPP1R14A,PCBD1
Mitochondrial Dysfunction	5.51E-01	0.28119	2.22E-02	UCP2,CYC1,GPX4
HER-2 Signaling in Breast Cancer	5.5E-01	0.281838	2.5E-02	CCNE1,PARD6A
Superpathway of D-myo-inositol (1,4,5)-trisphosphate Metabolism	5.48E-01	0.283139	4.17E-02	IMPA2
Reelin Signaling in Neurons	5.27E-01	0.297167	2.44E-02	ARHGEF16,PAFAH1B3
Prostate Cancer Signaling	5.2E-01	0.301995	2.2E-02	CCNE1,CDK2
D-myo-inositol (1,4,5)-Trisphosphate Biosynthesis	5.19E-01	0.302691	3.85E-02	PLCG2
Systemic Lupus Erythematosus Signaling	5.01E-01	0.3155	1.75E-02	LSM2,SNRPB,PLCG2,SNRPF
Intrinsic Prothrombin Activation Pathway	4.92E-01	0.322107	3.12E-02	F12
FXR/RXR Activation	4.92E-01	0.322107	2.38E-02	SDC1,FGFR4
TR/RXR Activation	4.85E-01	0.327341	2.25E-02	UCP2,STRBP
Sonic Hedgehog Signaling	4.8E-01	0.331131	3.23E-02	CDK1
G Protein Signaling Mediated by Tubby	4.56E-01	0.349945	2.7E-02	PLCG2
Serotonin Receptor Signaling	4.45E-01	0.358922	3.12E-02	PCBD1
p53 Signaling	4.35E-01	0.367282	2.11E-02	CDK4,CDK2
Inhibition of Angiogenesis by TSP1	4.35E-01	0.367282	3.03E-02	SDC1
tRNA Splicing	4.24E-01	0.376704	2.94E-02	PDE9A
Coagulation System	4.15E-01	0.384592	2.86E-02	F12
Estrogen Biosynthesis	3.96E-01	0.401791	2.7E-02	HSD17B8
Wnt/β-catenin Signaling	3.93E-01	0.404576	1.76E-02	SOX4,FZD3,BCL9
tRNA Charging	3.87E-01	0.410204	2.63E-02	SARS2
Inhibition of Matrix Metalloproteases	3.87E-01	0.410204	2.63E-02	SDC1
Netrin Signaling	3.79E-01	0.41783	2.22E-02	ABLIM1
Mechanisms of Viral Exit from Host Cells	3.7E-01	0.42658	2.5E-02	LMNB1
Transcriptional Regulatory Network in Embryonic Stem Cells	3.7E-01	0.42658	2.5E-02	FOXC1
FcγRIIB Signaling in B Lymphocytes	3.62E-01	0.43451	2.04E-02	PLCG2
Melanoma Signaling	3.55E-01	0.44157	2.27E-02	CDK4
Role of Oct4 in Mammalian Embryonic Stem Cell Pluripotency	3.33E-01	0.464515	2.22E-02	PARP1
MSP-RON Signaling Pathway	3.33E-01	0.464515	2.13E-02	F12
ERK/MAPK Signaling	3.28E-01	0.469894	1.51E-02	ELF3,PLCG2,PPP1R14A
Primary Immunodeficiency Signaling	3.26E-01	0.472063	1.82E-02	UNG
GABA Receptor Signaling	3.26E-01	0.472063	2.17E-02	GAD1
Synaptic Long Term Potentiation	3.22E-01	0.476431	1.71E-02	PLCG2,PPP1R14A
PTEN Signaling	3.14E-01	0.485289	1.53E-02	FGFR4,CNKSR3
Ephrin A Signaling	3.13E-01	0.486407	2E-02	EFNA1
CD27 Signaling in Lymphocytes	2.94E-01	0.508159	1.82E-02	SIVA1
Semaphorin Signaling in Neurons	2.89E-01	0.514044	1.92E-02	SEMA4D
D-myo-inositol-5-phosphate Metabolism	2.77E-01	0.528445	1.41E-02	PLCG2,PPP1R14A
TREM1 Signaling	2.72E-01	0.534564	1.75E-02	PLCG2
Thrombopoietin Signaling	2.72E-01	0.534564	1.69E-02	PLCG2
Phospholipases	2.72E-01	0.534564	1.82E-02	PLCG2
ErbB2-ErbB3 Signaling	2.67E-01	0.540754	1.72E-02	ETV4
Ovarian Cancer Signaling	2.67E-01	0.540754	1.45E-02	CDK4,FZD3
Cardiac β-adrenergic Signaling	2.67E-01	0.540754	1.44E-02	PDE9A,PPP1R14A
ErbB4 Signaling	2.57E-01	0.55335	1.64E-02	PLCG2
Human Embryonic Stem Cell Pluripotency	2.57E-01	0.55335	1.32E-02	FGFR4,FZD3
Retinoic acid Mediated Apoptosis Signaling	2.52E-01	0.559758	1.64E-02	PARP1
Estrogen-Dependent Breast Cancer Signaling	2.38E-01	0.578096	1.49E-02	HSD17B8
Hypoxia Signaling in the Cardiovascular System	2.34E-01	0.583445	1.56E-02	UBE2C
Angiopoietin Signaling	2.26E-01	0.594292	1.41E-02	GRB14
Non-Small Cell Lung Cancer Signaling	2.26E-01	0.594292	1.37E-02	CDK4
Erythropoietin Signaling	2.18E-01	0.605341	1.35E-02	PLCG2
CCR5 Signaling in Macrophages	2.18E-01	0.605341	1.23E-02	PLCG2
Melatonin Signaling	2.18E-01	0.605341	1.47E-02	PLCG2
Growth Hormone Signaling	2.14E-01	0.610942	1.41E-02	PLCG2
GDNF Family Ligand-Receptor Interactions	2.14E-01	0.610942	1.43E-02	PLCG2
Chemokine Signaling	2.14E-01	0.610942	1.47E-02	PLCG2
Macropinocytosis Signaling	2.14E-01	0.610942	1.32E-02	PLCG2
Basal Cell Carcinoma Signaling	2.06E-01	0.6223	1.39E-02	FZD3
