# Supplementary material for: Characterization of twenty-five ovarian tumour cell lines that phenocopy primary tumours
Source: Nat Commun. 2015 Jun 17;6:7419. doi: 10.1038/ncomms8419 (PMC4473807; doi:10.1038/ncomms8419)
Supplement: Supplementary Data 4 — The unsupervised clustering of protein expression (measured by RPPA) in OCI cell lines together with SOC ovarian cancer cell lines reveal two distinct clusters. (Related to Fig 3) [file ncomms8419-s5.xls]

## Sheet: Cluster 1 vs Cluster 2
		Antibody
CELL NAME		ATM_pS1981	EGF5.KIF11	E2F.2.TFE25	4EBP1_pT37	4EBP1	4EBP1	ASNS	p70S6K_pT389	AMPK_pT172	p70S6K	BCl2.mouse.	b.RAF	b.RAF.mouse.	b.RAF_pS445	AKT_pS473	AKT_pT308	BCl2	4EBP1_pT70	Rb_pS807	ACC_pS79	ACC1	4EBP1_pS65	4EBP1_pS65	53BP1	ATRIP	PCNA	AIB1	c.Myc	CHK2	CHK2	IRS1_pS307	KU80	Cyclin.B1	Cyclin.B1	PLK1	MKLP.1.D17	MKLP.1.D17	CHK1	RAD51	c.Myc_pT58	Histone.H3_pS10	CDK1	CDC2	CHK1	AR.N20	AR.N20	ZNF342	SMAD1
OCI-C2p	Cluster 1	-0.039557	-0.172379	0.301945	-0.085245	0.192166	0.166375	-0.152795	-0.285333	-2.02921	-0.276118	0.009625	0.003445	-0.118278	-0.047984	0.426599	0.712184	-0.066395	0.055404	-0.081126	-1.06944	-0.293536	0.060825	0.002817	0.07729	0.166352	-0.16874	0.186649	-0.117538	0.419395	0.159452	-0.037064	0.094569	-0.260765	-0.221862	0.064356	-0.00314	0.037142	0.022321	0.13816	-0.014186	-0.091758	-0.176364	-0.08338	0.030844	0.244366	0.161709	0.140224	0.045644
OCI-C1p	Cluster 1	0.072562	0.887692	0.895919	-0.392721	0.168713	0.257993	-0.065656	0	0.38045	-0.096122	-0.066149	-0.141265	-0.065562	-0.163232	0.151288	-0.213339	-0.040021	-0.103911	0.009566	-0.267033	-0.444939	-0.113345	-0.094535	-0.441289	0.081542	0.170494	0.017001	0.048286	-0.026338	0	-0.346638	-0.132239	-1.96433	-1.36409	-0.871409	-0.08691	-0.194876	0	-0.049237	-0.359429	-0.179498	-0.016022	0.067885	-0.188931	-0.004489	-0.16789	-0.220728	-0.23534
OCI-E2p	Cluster 1	-0.025991	-0.49794	-0.167281	0.117213	0.553332	0.596952	0.796076	-0.076503	0.705321	0.202639	0.081716	0.188626	0.073681	0.118152	-0.273609	-0.145421	0.134559	0.221764	0	-0.49332	-0.834807	-0.117749	-0.002819	-0.731442	-0.403211	-0.471834	-0.371673	-0.477504	-0.40032	-0.276886	-0.666568	-0.419338	-2.13599	-1.75745	-0.974946	-0.131661	-0.079471	-0.159341	-0.641677	-0.155856	-0.155722	0.320835	-0.13398	-0.076107	0.408902	0.371905	0.096227	-0.057978
OCI-E3x	Cluster 1	0.229393	0.264946	0.065571	-0.046447	0.309589	0.348046	0.469419	0.112642	0.287896	-0.029766	-0.091093	0	0.028361	0.025312	-0.086246	-0.403943	0.013419	-0.010478	-0.308552	-0.107624	-0.307426	0	-0.119561	0.061109	-0.152366	0.022881	-0.221756	-0.102495	-0.24115	-0.306875	-0.261865	-0.301252	-1.5249	-1.19492	-0.619933	-0.043456	-0.085704	0.110185	-0.031256	-0.371333	-0.255769	0.008766	0.039392	-0.135116	-0.012508	-0.206919	-0.131294	-0.052682
OCI-D1p	Cluster 1	-0.058397	-0.357668	-0.316738	-0.59458	-0.647808	-0.422237	-0.197921	-0.066212	1.07005	0.133609	-0.005705	0.130653	0.064211	-0.012334	-0.16353	-0.575687	-0.115227	-0.082721	-0.061425	0.320758	-0.222349	-0.584093	-0.473068	-1.25119	-0.387585	-0.260946	-0.472175	-0.538002	-0.306272	-0.295779	-0.741936	-0.502647	-1.89728	-1.64094	-0.93847	-0.062878	-0.127649	-0.098439	-0.193154	-0.239956	-0.048598	-0.265093	-0.097766	-0.044857	-0.029914	-0.119719	-0.119024	0.044795
OCI-EP1p	Cluster 1	0.080453	-0.161699	-0.166791	-0.347302	-0.526303	-0.387676	-0.525074	-0.006556	0.14778	8.5e-05	-0.105256	-0.033313	-0.00861	-0.066601	-0.144086	-0.108252	-0.075852	0.041274	-0.093794	0.733628	0.231046	-0.47501	-0.417408	-0.724741	-0.338629	-0.395328	-0.477359	-0.61437	-0.426539	-0.403256	-0.686028	-0.621205	-2.0521	-1.54891	-0.82882	-0.058234	-0.189718	-0.031285	-0.127096	-0.43123	0.033828	-0.122265	-0.205924	-0.065001	0	-0.180802	-0.182114	-4e-06
FCI-P1p	Cluster 1	-0.040839	-0.053474	-0.013526	-0.100218	-0.178102	-0.088281	0.035896	0.119649	-0.493727	-0.237274	-0.11194	-0.07214	0.132966	0.139618	-0.060464	-0.0535	-0.063714	-0.041141	-0.051534	-0.727845	0.199938	-0.120981	-0.174267	-0.070456	-0.145271	-0.613396	-0.306309	-0.007954	-0.498846	-0.502394	0	-0.307887	-1.42256	-1.12767	-0.38863	0.034108	0.007712	-0.025287	-0.246437	-0.351654	-0.055123	-0.107029	-0.141031	-0.141225	-0.097271	-0.183959	-0.167636	-0.097817
OCI-P4p	Cluster 1	-0.000699	0	0.316823	0.066224	-0.180173	-0.110271	-0.201497	-0.1092	0.011061	0.02429	0.154915	0.135078	0.121879	0.050293	0.152001	0.173366	-0.137346	-0.097659	1.18595	-0.532566	-0.033422	-0.365068	-0.232233	-0.749808	-0.34692	-0.482703	-0.423933	-0.517467	-0.856684	-0.872808	-0.837058	-0.678592	-1.59566	-1.54806	-0.899592	-0.146897	-0.243285	-0.177313	-0.260512	-0.045673	-0.139947	0	-0.034965	-0.131698	-0.220927	-0.163323	-0.159234	-0.522335
OCI-CSp	Cluster 1	0.037079	-0.111547	0	0.273635	-0.289277	-0.034219	-0.151148	-0.027484	-0.5288	-0.078858	0.003536	-0.042977	-0.040801	0.002465	0.044492	0.342815	0.011735	-0.037432	-0.475939	-0.629425	0.02338	-0.466091	-0.364953	-0.436073	-0.278543	-0.264611	-0.36507	-0.102619	-0.673147	-0.725665	-0.409354	-0.399677	-2.24766	-1.64054	-0.681031	-0.059777	-0.133815	-0.112426	0.141353	0.259664	-0.116479	0.050056	0.008393	0.005983	-0.009069	-0.115449	0	-0.183423
OCI-P6p	Cluster 1	0.05773	0.163271	0.836799	-0.103079	-0.02208	0.172022	0.662285	0.328412	-0.575117	-0.216744	-0.044655	-0.022049	0	0	0.35726	0.599405	-0.002165	0	0.136302	-0.789982	0.041916	0.004899	0.052259	-0.461214	-0.268615	-0.144335	-0.295054	-0.695029	-0.540399	-0.525469	-0.738343	-0.37769	-1.44857	-1.01635	-0.542147	0	-0.10188	-0.005733	-0.073782	-0.095343	-0.172634	-0.046304	0.036743	-0.1114	-0.075817	-0.205544	-0.267587	-0.504038
OCI-P2a	Cluster 1	-0.099508	-0.073103	-0.133211	0.139104	0.01529	0.020171	-0.190917	0.205399	-0.038864	-0.120422	-0.167716	-0.078843	-0.039476	-0.111696	-0.212676	-0.556376	-0.100997	0.094881	-0.282087	-0.609927	-0.177071	0.271275	0.13313	0.297208	0.036597	-0.022274	0.055292	0.056543	0.043506	-0.024064	0.309405	0.031305	-0.578977	-0.471984	-0.213139	-0.041392	-0.126869	-0.041975	-0.157213	-0.167178	-0.036273	-0.063715	-0.016012	0	-0.06157	-0.155826	-0.11459	-0.143858
OCI-P3a	Cluster 1	0.002636	-0.254048	-0.200788	-0.210056	-0.273586	-0.256682	-0.362455	0.31896	0.16529	0	0.051356	0.086084	0.089151	0.071932	0	-0.460192	-0.100033	-0.065633	-0.522114	-0.196854	0.186964	-0.281342	-0.348433	-0.312306	-0.133878	-0.245416	-0.180627	-0.23287	-0.259844	-0.269657	-0.480922	-0.371099	-1.66738	-1.348	-0.601245	-0.012729	-0.131403	-0.043609	-0.244323	-0.405474	-0.127916	-0.310577	0	-0.003121	-0.071859	-0.124745	-0.247682	-0.190782
OCI-M1p	Cluster 1	-0.024663	0.654521	-0.042144	0.22035	0.058088	0.252366	0.742915	0.400443	-0.033575	-0.211235	0.003993	-0.189794	-0.10863	-0.176968	0.159472	-0.132013	-0.092558	0.166561	0.226665	-0.355594	0.007747	0.330813	0.261895	0.358373	-0.103622	-0.006873	-0.05585	0.110318	-0.288131	-0.240567	-0.030766	-0.069848	-0.277571	-0.107234	0	0.025819	0.013981	0.054774	0.132331	0.137637	-0.119431	-0.149945	0.03995	-0.016988	-0.103079	-0.073136	-0.068104	0.040993
OCI-P1a	Cluster 1	-0.06094	-0.101693	-0.056732	0.065812	0.075777	0.046795	-0.061792	0.325234	0.048154	-0.046375	0.037439	0.029475	-0.060942	-0.00016	-0.035147	-0.29272	-0.020345	0.102425	0.02588	-0.110184	-0.047969	0.24558	0.150118	0.186786	0.088833	-0.126838	0.053219	0.164262	0.150003	0.049275	0.075934	0	0.46458	0.291672	0.325998	0.059477	0.142416	0.021803	0.119812	0.041516	-0.010602	-0.015457	-0.041325	0.033755	-0.12196	0	0.032161	-0.047642
OCI-P9a2	Cluster 1	-0.009034	-0.019035	0.709734	0.129909	-0.04079	0	0.435215	0.46397	0.323248	0.103	-0.019765	0.145742	0.083465	0.135032	-0.268011	-0.607597	0.026659	-0.002541	0.002899	0.049469	-0.12376	0.179262	0.093285	0.100231	-0.07887	-0.158053	-0.128076	-0.145513	-0.245127	-0.234108	-0.30654	-0.114886	-0.136091	-0.273221	-0.196687	-0.027435	-0.048327	-0.028168	0	-0.264338	-0.121018	0.017046	0.115176	0.043122	-0.11128	-0.030698	-0.126257	-0.022035
OCI-P7a	Cluster 1	0.078271	0.044094	0.707155	0.03771	-0.143092	-0.025927	0	0.368609	-0.681486	-0.105463	0.017253	-0.029608	-0.059471	0.024909	0.397525	0.434972	-0.002053	0.063805	-0.095318	-0.857543	-0.028357	0.086223	0.08681	0.115299	0.076604	0.139956	-0.10683	0.156167	-0.008247	0.079032	-0.141891	-0.011748	-0.108102	0	0.276262	0.119944	0.096556	0.003919	0.248512	0	0.098468	0.161531	-0.091079	0.016918	-0.083165	-0.076629	-0.116749	-0.118307
OCI-P9a1	Cluster 1	0.048884	0.30243	0.986291	0.005791	-0.0587	0.044556	0.153158	0.305894	-0.58991	-0.208942	-0.143886	-0.043886	-0.026621	-0.11957	0.119275	-0.100011	0.003999	-0.040918	-0.006565	-0.797217	-0.298648	0.305291	0.132602	0.303716	0.060395	0.340215	-0.036322	0.139268	0	0.117394	0.128734	0.141471	0	-0.013139	0.083957	0.031983	-0.012787	0.061837	0.209065	-0.119572	0.024161	0.009966	0.176147	-0.066804	-0.168155	-0.119837	-0.151954	0.021361
OCI-P8p	Cluster 1	-0.03224	-0.196959	-0.078603	0.608751	0.693151	0.156394	-0.199482	-0.128387	-0.119631	0.938801	0.23457	0.225423	-0.247606	-0.176737	-0.357922	-0.567172	-0.006992	-0.058942	-0.378045	0.094108	-0.213322	0.084739	0.174641	-0.136242	-0.275524	-0.15159	-0.155993	0	0.062964	0.045858	0.491742	0.832439	0.812595	0.727178	-0.094167	0.053415	-0.147708	-0.261413	-0.298515	0.1932	0.386646	-0.279597	-0.313426	-0.188997	0.032113	0.016521	-0.063189	0.077979
FCI-P2p	Cluster 2	0.086898	-0.091595	0.209745	-0.102591	0	-0.113998	-0.57926	-0.063035	0	0.872462	-0.266771	-0.34066	-0.296577	-0.351479	0.56976	1.03439	-0.207127	-0.210774	-0.605538	0.555681	0.048583	-0.064789	-0.161003	0	0.377168	0.289199	0.784788	1.09084	0.637558	0.639205	0.538236	-0.018283	1.17982	1.28512	0.040193	-0.032204	0	-0.038054	-0.036644	0.18824	0	0.117783	-0.216975	-0.326795	0.352432	0.125316	0.184294	-0.012093
OCI-C3x	Cluster 2	0.169588	0.460312	0.172125	-0.994007	-0.461572	-0.30177	-0.817863	-0.793331	-1.50298	-0.550911	0.167168	-0.033363	-0.005516	-0.007682	0.870857	1.3031	0.876892	-0.215587	-0.033319	0.17151	0.035391	-0.101865	-0.080661	-0.532504	0.081892	0.283897	0.343294	0.005082	0.287208	0.0591	0.184857	0.362322	1.08445	1.1518	0.147263	0.029101	-0.059861	-0.084248	-0.211862	-0.276158	0.070222	0.08941	0.148788	-0.15891	0.220974	0.053103	0.174459	0.217448
OCI-C5x	Cluster 2	0.115151	0.266871	0.979002	-0.254366	-0.256207	-0.098954	0.142521	0.103036	0.090371	-0.244964	0.138069	0.144241	0.034721	0.041294	0.149732	0.769898	0.783304	0.180392	0.659003	0.920868	0.268952	-0.226216	-0.240398	-0.756514	0.206847	0.195535	0.117675	-0.069296	-0.063424	-0.408196	-0.139116	0.349716	1.74745	1.59895	0.77436	0.227082	0.200803	0.133169	0.359334	0.258722	0.355465	-0.087625	0.03956	0.026142	0.019253	-0.064961	0.07556	0
OCI-E1p	Cluster 2	-0.009437	-0.195735	0.022319	0.081746	0.15006	0.101166	0.727038	-0.040196	-0.399962	0.005008	-0.046767	0.215522	0.09477	0.128495	-0.458933	0.794199	0	0.030966	0.52077	0.672037	0.406164	-0.149691	-0.145021	-0.332771	0.286433	0.239549	0.376499	0.073498	0.644088	0.445294	-0.20685	0.285722	1.50507	1.21297	0.470057	0.198844	0.203301	0.137317	0.268797	-0.001311	0.566648	0.223553	-0.047658	0.090577	0.144161	0.347071	0.230966	0.317764
RMG-1	Cluster 2	0	0.031009	-0.130404	-0.05052	0.120254	0.164597	-0.389884	-0.098715	0.480923	0.001044	0.005355	0.091477	0.173026	-0.036507	0.159767	0.363952	0.727751	0.090218	1.67883	1.87355	1.43412	0.136662	0.039892	-0.166771	0	0.440823	0.714979	0.045805	0.765434	0.639552	0.589596	0.672668	0.971349	0.935848	-0.037673	-0.108203	0.001976	0.072322	0.20851	0.457407	0.109044	0.115395	0.11172	0.200556	0.183913	0.120082	0.183768	0.488836
OCI-C4p	Cluster 2	-0.020088	0.004606	0.680011	0	-0.211394	-0.012831	0.59051	0.23767	0.253872	0.014759	-0.156888	0.219261	0.228044	0.140089	-0.171597	0	0.091574	0.00543	0.517627	0.767661	0.06457	0.65773	0.632553	0.500648	-0.159815	0.248632	0	0.42137	0.814836	0.564258	0.292855	0.485522	1.20454	1.30753	0.65345	0.107899	0.231553	0.02318	-0.001924	0.678982	0.823335	0.401353	-0.054663	-0.055234	0.338993	0.258502	0.161185	0.139188
A2780	Cluster 2	0.197566	0.286003	-0.211368	0.248493	0.709137	0.676707	2.05023	0.207803	0.863053	0.912804	0.294958	0.324441	0.4147	0.24824	0.956351	1.47805	1.17556	0.190108	1.15873	1.20901	0.572689	1.1626	0.657769	1.49683	0.208258	0.205357	0.554419	0.678001	2.22833	2.07403	0.696991	1.02075	0.949921	0.971147	0.278091	0.129763	0.162223	0.282456	0.153696	0.178434	-0.018487	0.532661	1.31209	0.887105	0.886435	0.706136	0.590414	0.475369
TOV-112D	Cluster 2	-0.129931	0.065434	0.011251	0.400845	0.399803	0.275579	1.19031	0.841316	1.09845	1.33031	-0.227488	0.262183	0.086982	0.039169	-1.31668	-0.528949	0.20563	0.189715	1.292	1.14682	0.498328	0.612673	0.33931	0.661085	0.287544	0.027662	0.164172	1.15631	1.61279	1.47331	0.812434	0.913218	0.965507	0.743124	0.603179	0.196921	0.449212	0.347463	0.27866	0.641602	0.386609	0.34315	0.205277	0.42729	1.00818	0.92995	0.750094	0.992851
RMUG-L	Cluster 2	-0.147196	0.174532	-0.024635	0.083344	0.166687	-0.021346	0.392244	0.112774	-0.435391	0.358907	0.344527	0.488414	0.338212	0.395875	3.27011	3.13012	1.43045	0.546254	1.42162	0.890144	0.277324	1.00507	0.742987	0.805443	0.235913	0.049484	0.373794	0.565906	1.83183	1.75982	0.664895	1.09403	1.94053	1.37001	0.988047	0.260579	0.495202	0.13512	0.451603	0.558791	0.06276	0.067487	-0.040816	0.232501	0.178582	0.415954	0.172969	0.601195
SKOV3	Cluster 2	-0.107968	-0.242266	-0.234358	0.247986	0.181189	0.043086	-0.31207	-0.230262	-0.347514	-0.058206	-0.1302	-0.617193	-0.589905	-0.46793	0.09457	0.707499	0.13001	0.005315	1.25903	0.195686	-0.049647	0.43162	0.154235	0.438338	-0.080745	-0.200507	0.344448	-0.238822	-0.167909	-0.431712	0.491269	0.471813	0.796654	0.620875	0.090174	-0.041075	0.074543	0.201862	0.112255	0.209996	0.037695	-0.115965	0.388217	0.242022	0.135328	0.222188	0.461486	0.818092
OCI-U1a	Cluster 2	0.08751	0.227962	-0.178195	-0.613396	-0.423026	-0.200948	0.016499	-0.21544	-0.058747	0.104744	-0.208177	-0.306899	-0.289839	-0.271383	-0.109603	0.603741	-0.086289	-0.069914	0.478881	0.922852	-0.311107	-0.072931	0	0.496694	0.536436	0.497268	-0.022166	-0.147045	0.926781	0.864021	0.304779	0.09726	0.308543	0.518227	0.758817	0.143702	0.187808	-0.010864	0.053686	0.080276	0.153045	-0.083952	0.08554	0.049443	0.230754	0.11659	-0.031968	0.223747
OV90	Cluster 2	0.044339	-0.033207	-0.128557	-0.223784	0.027102	-0.107046	0.301114	-0.191511	0.450946	0.484788	0	-0.217415	-0.377524	-0.185387	-1.73544	-0.671774	0.652591	-0.255234	-0.22932	-0.100932	-0.041347	-0.362495	-0.4223	-0.101259	-0.19269	0	0.400155	-0.21672	0.193766	-0.164192	0.232216	-0.088672	0.317115	0.008519	-0.182335	-0.049756	-0.097444	-0.101919	-0.139055	0.126571	0.161231	-0.151424	0.460858	0.134914	-0.055198	0.11089	0.168867	-0.442977
OCI-P5x	Cluster 2	0.184424	0.498079	0.312769	-0.004841	-0.165312	-0.17383	-0.791898	-0.423546	-0.253523	-0.507938	0.012368	-0.032173	0.123841	0.039454	-0.656349	0.107528	0.125362	-0.190605	-1.49338	0	0	-0.113865	-0.107908	0.225449	0.298621	0.137815	0.321165	0.948012	0.600375	0.363658	0.477459	0.175464	0.605172	0.627038	0.228312	0.192291	0.24545	0.000369	0.055928	0.702693	0.470573	0.15436	-0.040146	0.078248	0.278827	0.080557	0.028618	0.265656
[truncated: 169 more columns]
