# Supplementary material for: Characterization of twenty-five ovarian tumour cell lines that phenocopy primary tumours
Source: Nat Commun. 2015 Jun 17;6:7419. doi: 10.1038/ncomms8419 (PMC4473807; doi:10.1038/ncomms8419)
Supplement: Supplementary Data 5 — List of Antibodies used for RPPA analysis(Related to Fig 3) [file ncomms8419-s6.xls]

## Sheet: Sheet1
	Antibody information for RPPA Analysis
Experiment #1	Experiment #2	Company	Catalog #	Ab ID	Species
	A.RAF_pS299_GBL9008341.txt	CST	4431
	a.Tubulin_GBL9008350.txt	CST	2125
	ab_Crystalline_GBL9008549.txt	Custom made
ACC_pS79_RS00275613.txt	ACC_pS79_GBL9008594.txt	CST	3661	13.4	Rabbit
	ACC1.C._GBL9008595.txt	Epitomocs	1768-1	14.1	Rabbit
AIB1_RS00275391_mouse.txt	AIB1.mouse..C._GBL9007871.txt	BD Biosciences	611105	711.1	Mouse
AKT_pS473_RS00275431.txt	AKT_pS473.V._GBL9008597.txt	CST	9271	23.1	Rabbit
AKT_pT308_RS00275432.txt	AKT_pT308.V._GBL9008599.txt	CST	9275	25.11	Rabbit
AKT_RS00275433.txt	AKT.V._GBL9008596.txt	CST	9272	21.13	Rabbit
AMPKa_pT172_RS00275846.txt	AMPK_pT172.V._GBL9007911.txt	CST	2535	40.6	Rabbit
AMPKa_RS00275847.txt	AMPKa.C.._GBL9007913.txt	CST	2532	39.4	Rabbit
Annexin_RS002775596.txt	Annexin_GBL9008513.txt	Invitrogen	71-3400	795.1	Rabbit
AR_RS00275889.txt	AR.AR441..mouse._GBL9008523.txt	Dako	M3562
AR_RS00275889.txt	AR.C19._GBL9008565.txt	Santa Cruz	sc-815
AR_RS00275889.txt	AR.N20._GBL9008524.txt	Santa Cruz	sc-816
AR_RS00275889.txt	AR.N20._GBL9008580.txt	Santa Cruz	sc-816
AR_RS00275889.txt	AR.V._GBL9007914.txt	Epitomics	1852-1	756.1	Rabbit
	ASNS_GBL9008566.txt	Lifespan	LS-C49697
ATM_RS00275322.txt	ATM_GBL9008598.txt	Abcam	ab32420	54.1	Rabbit
	ATM_pS1981.mouse..V._GBL9007888.txt	CST	4526
ATR_RS00275323.txt	ATR_GBL9008404.txt	CST	2790	900	Rabbit
ATR_pS428_RS00275324.txt	ATR_pS428_GBL9008405.txt	CST	2853	901.3	Rabbit
ATRIP_RS00275325.txt	ATRIP_GBL9008406.txt	CST	2737
AZ_RS00275384.txt		Custom made
B_Catenin_RS00275630.txt	b.Catenin.V._GBL9008600.txt	CST	9562	75.3	Rabbit
B.Catenin_RS00275410.txt	b.Catenin.V._GBL9008600.txt	CST	9562
	b.RAF_pS445_GBL9008382.txt	CST	2696
	b.RAF.mouse._GBL9008385.txt	Santa Cruz	sc-5284
	b.RAF.mouse..V._GBL9007887.txt	Santa Cruz	sc-5284
BAD_pS112_RS00275601.txt	BAD_pS112.C._GBL9007892.txt	CST	2696
	BAK.C._GBL9007893.txt	Epitomocs	1542-1	71.1	Rabbit
BAX_RS00275602.txt	BAX.C._GBL9007894.txt	CST	2772	73.3	Rabbit
BCl.X_RS00275604.txt	BCl.X.C._GBL9007895.txt	Epitomics	1018-1	84.1	Rabbit
BCl.XL_RS00275387.txt	BCl.XL.C._GBL9007896.txt	CST	2762	85.5	Rabbit
BCl.XL_RS00275603.txt	BCl.XL.C._GBL9007896.txt	CST	2762
	BCl2_pS70_GBL9008319.txt	CST	2827
	BCl2.C._GBL9007916.txt	Epitomics	1017
BCl2_RS00275392_mouse.txt	BCl2.mouse..V._GBL9007872.txt	Dako	M0887	80.1	Mouse
BIM_RS00275838.txt	BIM.V.._GBL9008601.txt	Epitomics	1036	90.1	Rabbit
	BOP1.N16._GBL9008583.txt	Santa Cruz	sc-86986
BRCA2_RS00275311.txt	BRCA2.C.._GBL9008400.txt	CST	9012	761.1	Rabbit
	c.RAF_pS338_GBL9008390.txt	CST	9427	179.4	Rabbit
cRAF_RS00275625.txt	c.RAF.V._GBL9007917.txt	Millipore	05-739	803	Rabbit
cRAF_RS00275625.txt	c.RAF.V._GBL9008520.txt	Millipore	05-739
	Casein.Kinase.1.Epsillon.mouse._GBL9008363.txt	BD	610445	933.1	Mouse
	CASK.mouse._GBL9008353.txt	BD	610782
Caspase.3_RS00275739.txt	Caspase.3.Active..C.._GBL9008562.txt	Epitomics	1476	108.1	Rabbit
Caspase.7_RS00275837.txt	Caspase.7.cleaved..C._GBL9007918.txt	CST	9491	109.6	Rabbit
	Caspase.8.mouse._GBL9008354.txt	CST	9746
	Caspase.9_GBL9008548.txt	CST	9501	953.4	Rabbit
	Catenin.alpha.mouse._GBL9008376.txt	CalBiochem	CA 1030	924.1	Mouse
	Caveolin.1.V._GBL9008603.txt	CST	3238	114.1	Rabbit
	CD20.C._GBL9008604.txt	Epitomics	1632-1	125.1	Rabbit
	CD20.C.._GBL90085557.txt	Epitomics	1632-1
CD31_RS00265639_mouse.txt	CD31.mouse..V._GBL9007873.txt	Dako	M0823	127.1	Mouse
CD31_RS00275393_mouse.txt	CD31.mouse..V._GBL9007873.txt	Dako	M0823
	CD49b.mouse._GBL9008351.txt	BD	611015
	CDC2.mouse._GBL9008375.txt	CalBiochem	CC01
	CDK1.mouse._GBL9008515.txt	BD	610037
CHK1_RS00275326.txt	CHK1_GBL9008605.txt	CST	2345	145.1	Rabbit
CHK1_pS345_RS00275327.txt	CHK1_pS345_GBL9008407.txt	CST	2348	903.7	Rabbit
CHK1_RS00275326.txt	CDK1.mouse._GBL9008345.txt	BD	610037
CHK2_pT68_RS00275328.txt	CHK2_pT68_GBL9008608.txt	CST	2197	147.2	Rabbit
CHK2_RS00275376_mouse.txt	CHK2.mouse._GBL9007870.txt	CST	3440	146.1	Mouse
CHK2_RS00275376_mouse.txt	CHK2.mouse._GBL9008539.txt	CST	3440
	CIAP.1_GBL9008378.txt	Millipore	07-759	930.1	Rabbit
cJUN_pS73_RS00275874.txt	c.JUN_pS73.C._GBL9007937.txt	CST	9164	155.5	Rabbit
cJUN_RS00275875.txt		CST	9165
cKIT_RS00275841.txt	c.KIT.V._GBL9007931.txt	Epitomics	1522	157	Rabbit
cMyc_pT58_RS00275316.txt	c.Myc_pT58_GBL9008547.txt	CST	9401
cMyc_pT58_RS00275380.txt	c.Myc_pT58_GBL9008547.txt	CST	9401
cMyc_pT58_RS00275746.txt	c.Myc_pT58_GBL9008547.txt	CST	9401
cMyc_RS00275315.txt	c.Myc_GBL9008327.txt	CST	9402	161.2	Rabbit
	Cofilin_GBL9008368.txt	CST	3312	954.7	Rabbit
	Cofilin_pS3.V._GBL9008339.txt	CST	3313	955.1	Rabbit
Collagen.VI_RS00265629.txt	Collagen.VI.V._GBL9007919.txt	Santa Cruz	sc-20649	171.1	Rabbit
Collagen.VI_RS00275881.txt	Collagen.VI.V._GBL9007919.txt	Santa Cruz	sc-20649
COX2_RS00275880.txt	COX2.C.._GBL9008399.txt	Epitomics	2069	755.1	Rabbit
Cyclin.B1_RS00275450.txt	Cyclin.B1.V._GBL9007920.txt	Epitomics	1495	192.1	Rabbit
Cyclin.B1_RS00275450.txt	Cyclin.B1.V._GBL9008606.txt	Epitomics	1495
Cyclin.D1_RS00275611.txt	Cyclin.D1.V._GBL9007921.txt	Santa Cruz	sc-718	194.1	Rabbit
	Cyclin.E.mouse._GBL9008383.txt	Santa Cruz	sc-25303
Cyclin.E1_RS00275394_mouse.txt	Cyclin.E1.mouse..V._GBL9007874.txt	Santa Cruz	sc-247	201.1	Mouse
	Cyclin.E2.C._GBL9008609.txt	Epitomics	1142	202.1	Rabbit
	DV13_GBL9008389.txt	CST	3218	940.1	Rabbit
DNMT1_RS00265621.txt		Custom made
E.Cadherin_RS00275629.txt	E.Cadherin.V._GBL9008563.txt	CST	4065	209.2	Rabbit
E.Cadherin_RS00275629.txt	E.cadherin.V._GBL9008607.txt	CST	4065
	E.FABP.C20._GBL9008525.txt	Santa Cruz	sc-16060
	E.FABP.C20._GBL9008585.txt	Santa Cruz	sc-16060
	E2F.2.TFE25..mouse._GBL9008568.txt	Santa Cruz	sc-9967
	EGF5.KIF11._GBL9008541.txt	Bethyl	A301-075A
EGFR_pY1173_RS00275848.txt	EGFR_pY1173.C._GBL9007923.txt	Epitomics	1124	221.3	Rabbit
EGFR_pY992_RS00275609.txt		CST	2235	222.4	Rabbit
EGFR_pY992_RS00275734.txt		CST	2235
EGFR_pY992_RS00275840_very.weak.txt		CST	2235
EGFR_RS00275608.txt	EGFR.V._GBL9007922.txt	Santa Cruz	sc-03	215.2	Rabbit
EGFR_RS00275733.txt	EGFR.V._GBL9007922.txt	Santa Cruz	sc-03
EGFR_RS00275839_high.bgd.txt		Santa Cruz	sc-03
	eIF2A_pS51_GBL9008379.txt	CST	9721
eIF4E_RS00275449.txt	eIF4E.V._GBL9007926.txt	CST	9742	722.3	Rabbit
	ELK1_pS38.C._GBL9007927.txt	CST	9181	228.3	Rabbit
ER_pS118_RS00275607.txt	ERa_pS118.V._GBL9008314.txt	Epitomics	1091	241.1	Rabbit
ER_pS118_RS00275732.txt	ERa_pS118.V._GBL9008314.txt	Epitomics	1091
ER_pS118_RS00275834.txt	ERa_pS118.V._GBL9008314.txt	Epitomics	1091
ER_pS118_RS00275835_high.bgd.txt		Epitomics	1091
ER_RS00275382.txt	ER.SP1._GBL9008352.txt	Lab Vision	RM9101	238.6	Rabbit
	ERa_pS167_GBL9007929.txt	CST	2514
	Erg.1_2_3_GBL9008544.txt	Santa Cruz	sc-353
ERK2_RS00275406.txt		Santa Cruz	sc-154
ERK2_RS00275619.txt		Santa Cruz	sc-154
ETV6_RS00275598.txt		SDI	GA2101
F4a_RS00265624.txt		Custom made
FAK_pY397_RS00265626.txt	FAK_pY397.mouse._GBL9008388.txt	BD	611723
	FAK_pY925_GBL9008356.txt	CST	3284
FAK_RS00275741.txt		Epitomics	1700	252.2	Rabbit
FAK_RS00275877.txt		Epitomics	1700
	FASN.mouse._GBL9008540.txt	Abgent	2002A
	Fibronectin.C._GBL9008346.txt	Epitomics	1574	262.1	Rabbit
	Fortilin.V._GBL9008377.txt	Custom made
FOXO3_RS00275321.txt	FOXO3a.C._GBL9007934.txt	CST	9467	269.4	Rabbit
FOXO3_RS00275321.txt	FOXO3a.C._GBL9008372.txt	CST	9467
FOXO3a_pS318_RS00275742.txt	FOXO3a_pS318.C._GBL9007915.txt	CST	9465	270.1	Rabbit
FOXO3a_pS318_RS00275878.txt	FOXO3a_pS318.C._GBL9007915.txt	CST	9465
	Gab2_GBL9008380.txt	CST	3239
	Gab2_pY452_GBL9008391.txt	CST	3882
GATA3_RS00275378_mouse.txt	GATA3.mouse._GBL9008317.txt	BD	558686	764.1	Mouse
GATA3_RS00275378_mouse.txt	GATA3.mouse..V._GBL9007886.txt	BD	558686
Gr.1_RS00275389.txt		Santa Cruz	sc-110
GSK3a_b_pS21_RS00275434.txt	GSK3a_b_pS21.V._GBL9007935.txt	CST	9331	285.12	Rabbit
GSK3a_b_pS21_RS00275434.txt	GSK3a_b_pS21.V._GBL9008373.txt	CST	9331
GSK3a_b_RS00275395_mouse.txt	GSK3a_b.mouse..V._GBL9007875.txt	Santa Cruz	sc-7291	284.2	Mouse
H80_RS00265630.txt		Custom made
HER2_pY1248_RS00275735.txt	HER2_pY1248_GBL9008324.txt	Millipore	06-229	299.1	Rabbit
HER2_pY1248_RS00275842.txt	HER2_pY1248.V._GBL9008532.txt	Millipore	06-229
HER2_RS00275736.txt	HER2_GBL9008516.txt	CST	2242	1038.2	Mouse
HER2_RS00275843.txt	HER2.C._GBL9007936.txt	CST	2242
	Histone.H3_pS10_GBL9008569.txt	Santa Cruz	sc-8656R
	HLA.E.mouse..V._GBL9007879.txt	Santa Cruz	sc-51624
hSAMDC_RS00265637.txt		Custom made
HSP27_RS00275399_mouse.txt	HSP27.mouse..C._GBL9007883.txt	CST	2402	321.2	Mouse
HSP27_RS00275399_mouse.txt	HSP27.mouse..C.._GBL9008533.txt	CST	2402
HSP70_RS00275605.txt	HSP70.C.._GBL9008534.txt	CST	4872	325.2	Rabbit
	IGF1Rb.V._GBL9007939.txt	CST	3027	336.1	Rabbit
IGFBP2_RS00275882.txt	IGFBP2.V._GBL9007938.txt	CST	3922	335.1	Rabbit
IGFR1_pY1135_RS00275319.txt		CST	3024
IRS1_pS307_RS00275441.txt	IRS1_pS307_GBL9008519.txt	Millipore	07-247
IRS1_RS00275442.txt	IRS1.V._GBL9007940.txt	Millipore	06-248	802.1	Rabbit
JNK2_RS00275890.txt	JNK2.V._GBL9008535.txt	CST	4672	380.1	Rabbit
	JUNB_GBL9008395.txt	CST	3755
KU80_RS00275592.txt	KU80_GBL9008408.txt	CST	2180
	LCK_GBL9008386.txt	CST	2752
KYY.1_RS00275345.txt		CST	2185
LKB1_RS00275370_mouse.txt	LKB1.mouse..V._GBL9007881.txt	Abcam	Ab15095
MAPK_pT202_RS00275618.txt	MAPK_pT202.C._GBL9007941.txt	CST	4377
MAPK_pT202_RS00275618.txt	MAPK_pT202.V._GBL9008325.txt	CST	9101
MEK1_2_pS217_RS00275616.txt	MEK1_2_pS217_GBL9008355.txt	CST	9121
MEK1_RS00275617.txt	MEK1.V._GBL9007928.txt	Epitomics	1235	417.1	Rabbit
	MKLP.1.D17._GBL9008567.txt	Santa Cruz	sc-33335
	MKLP.1.D17._GBL9008584.txt	Santa Cruz	sc-33335
MGMT_RS00275745_mouse.txt		Abcam	Ab3144-500
MRE11_RS00275591.txt		CST	4847
	MME.CD10..mouse._GBL9007891.txt	Santa Cruz	sc-52994
MSH2_RS00275377_mouse.txt	MSH2.mouse._GBL9007882.txt	CST	2850	905.1	Mouse
	mTOR_pS2448_GBL9008344.txt	CST	2971	446.14	Rabbit
mTOR_RS00275832.txt	mTOR.V._GBL9008343.txt	CST	2983	444.3	Rabbit
mTOR_RS00275832.txt	mTOR.V._GBL9008537.txt	CST	2983
N.Cadherin_RS00275740.txt	N.Cadherin.V._GBL9008538.txt	CST	4061	452.1	Rabbit
	NBS1_GBL9008313.txt	Gentex	70222
	NBS1_GBL9008374.txt	Gentex	70222
	P.Cadherin.V._GBL9008316.txt	CST	2130	509.1	Rabbit
NCKIPS1_RS00275599.txt		SDI	2117
Notch.3_RS00275886.txt		Santa Cruz	sc-5593	767.1	Rabbit
ODC_RS00265638.txt		Custom made
p21_RS00275731.txt	p21.C._GBL9007899.txt	Santa Cruz	sc-397	470	Rabbit
p21_RS00275833.txt	p21.C._GBL9007899.txt	Santa Cruz	sc-397
p27_RS00275615.txt	p27.Kip1._GBL9008403.txt	Epitomics	1591	897.1	Rabbit
p27_RS00275615.txt	p27.mouse._GBL9007890.txt	BD	610242
p38_pT180_RS00275407.txt	p38_pT180.V._GBL9007932.txt	CST	9211	479.15	Rabbit
p38_pT180_RS00275620.txt	p38_pT180.V._GBL9007932.txt	CST	9211
p38_RS00275621.txt	p38.V._GBL9007900.txt	CST	9212	478.1	Rabbit
p53_RS00275626.txt	p53.V._GBL9008550.txt	CST	9282	481.3	Rabbit
p70S6K_pT389_RS00275435.txt	p70S6K_pT389.V._GBL9008551.txt	CST	9205	494.7	Rabbit
p70S6K_RS00275436.txt	p70S6K.V._GBL9008371.txt	Epitomics	1494	493.1	Rabbit
p85_PI3K_RS00275379.txt	PI3Kp85_GBL9008332.txt	Millipore	06-195	523.3 or 523.4	Rabbit
p90RSK_pT359_RS00275309.txt	p90RSK_pT359.C._GBL9008392.txt	CST	9344	770.2	Rabbit
p90RSK_RS00275310.txt	p90RSK_GBL9008510.txt	CST	9347
p90RSK_pT359_RS00275309.txt	p90RSK_pT359.C.._GBL9008401.txt	CST	9344
	PAI.1.mouse._GBL9008581.txt	BD	612024
PARP_cleaved_RS00275400_mouse.txt	PARP.cleaved..mouse..C._GBL9007889.txt	CST	9546	501.1	Mouse
PARP_RS00275218_Rabbit.txt		CST	9541
PAX2_RS00275595.txt	PAX2_GBL9008357.txt	Abcam	Ab38738
Paxillin_RS00265632_mouse.txt		Epitomics	1500	505.1	Rabbit
PC_RS00275371_mouse.txt		Custom made
	PCNA.mouse._GBL9008511.txt	Abcam	Ab 29	511.1	Mouse
PDK1_pS241_RS00275443.txt	PDK1_pS241.V._GBL9008326.txt	CST	3061	516.7	Rabbit
PDK1_RS00275404.txt		CST	3062
PDK1_RS00275444.txt		CST	3062
PI3K_p110a_RS00275872.txt	PI3Kp110a.C._GBL9008552.txt	Epitomics	1683
	PKC.delta_pS664_GBL9008358.txt	Millipore	07-875
PKCa_pS657_RS00275628.txt	PKCa_pS657_GBL9008518.txt	Millipore	06-822	530.2	Rabbit
	PKCa_GBL9008310.txt	Millipore	05-154	529.1	Mouse
PKCa_RS00275396_mouse.txt	PKCa.mouse..V._GBL9007876.txt	Millipore	05-154
PPAR.B_RS00265620.txt		Santa Cruz	sc-7197
PPAR.B_RS00275748.txt		Santa Cruz	sc-7197
	PLCR2_pY759_GBL9008347.txt	CST	3874
	PLK1_GBL9008348.txt	CST	4513
PR_RS00275836.txt	PR.V._GBL9008522.txt	Epitomics	1483	549.1	Rabbit
	PRKAG2_GBL9008545.txt	Novus	H00051422-B01
PTCH_RS00275597.txt		SDI	2113	1051.1	Rabbit
PTEN_RS00275440.txt	PTEN.138G50._GBL9008556.txt	CST	9559
PTEN_RS00275440.txt	PTEN.V._GBL9008555.txt	CST	9552	566.3	Rabbit
Rab25_RS00275594.txt	Rab25.C._GBL9007942.txt	Covance	custom	577.1	Rabbit
RAD51_RS00275375_mouse.txt	RAD51.mouse._GBL9008512.txt	ChemBiotech	na 71	579.3	Mouse
Rb_pS807_RS00275409.txt	Rb_pS807.V._GBL9008337.txt	CST	9308	557.9	Rabbit
Rb_pS807_RS00275627.txt	Rb_pS807.V._GBL9008337.txt	CST	9308
Rb_RS00275397_mouse.txt	Rb.mouse..V._GBL9007877.txt	CST	9309	552.7	Mouse
S6_pS235_RS00275437.txt	S6_pS235.V._GBL9008331.txt	CST	2211	600.8	Rabbit
S6_pS240_RS00275438.txt	S6_pS240.V._GBL9008558.txt	CST	2215	601.4	Rabbit
S6_RS00275405.txt	S6_GBL9008330.txt	CST	2217
S6_RS00275439.txt	S6_GBL9008330.txt	CST	2217
	SHC_pY317_GBL9008349.txt	CST	2431
	SMAC_DIABO.mouse._GBL9008360.txt	CST	2954	610.4	Mouse
	SMAD1_GBL9008322.txt	Epitomics	1649	922.2	Rabbit
SMAD3_RS00275883.txt	SMAD3_GBL9008320.txt	Epitomics	1735	796.1	Rabbit
SMAD3_pS423_RS00275884.txt	SMAD3_pS423_GBL9008321.txt	Epitomics	1880
	SMAD4.mouse._GBL9008361.txt	Santa Cruz	sc-7966	920.1	Mouse
Spermine.Synthase_RS00265636.txt		Custom made
	SMAD6_GBL9008323.txt	CST	9519
SRC_RS00265628.txt	SRC_GBL9008559.txt	CST	2109
SRC_RS00275398_mouse.txt	SRC.mouse..V._GBL9007878.txt	Millipore	05-184	621.2	Mouse
SRC_RS00275610_Rabbit.txt	SRC_GBL9008559.txt	CST	2109
SRC_RS00275845_bad.slide_too.strong.txt		CST	2109
SRC_pY416_RS00275879.txt		CST	2101	623.11	Rabbit
SRC_pY418_RS00265623.txt		Invitrogen	44-660G
SRC_pY527_RS00275844.txt	SRC_pY527.V._GBL9008359.txt	CST	2105
STAT3_pT727_RS00275622.txt	STAT3_pS727_GBL9007982.txt	CST	9134
STAT3_pY705_RS00275408.txt	STAT3_pY705.V._GBL9008396.txt	CST	9131	637.6	Rabbit
STAT3_pY705_RS00275623.txt	STAT3_pY705.V._GBL9008396.txt	CST	9131
STAT3_RS00275624.txt	STAT3_GBL9007984.txt	Millipore	06-596
STAT5_pY694_RS00275850.txt	STAT5_pY694_GBL9008365.txt	Epitomics	1208-1
STAT5_RS00275849.txt	STAT5.V._GBL9007985.txt	Epitomics	1289	638.1	Rabbit
STAT6_pY694_RS002753.txt		Epitomics	1208-1
	STAT6_pY641_GBL9007987.txt	CST	9361
Stathmin_RS00275888.txt	Stathmin.V._GBL9007988.txt	Epitomics	1972-1	718.1	Rabbit
	SYK.mouse..V._GBL9007884.txt	Santa Cruz	sc-1240	1033.1	Mouse
	TAZ_pS89_GBL9008521.txt	Santa Cruz	sc-17610	779	Rabbit
	TAZ_pS89_GBL9008546.txt	Santa Cruz	sc-17610
TAZ_RS00275600.txt	TAZ.V._GBL9008367.txt	Abcam	ab3961
TAU_RS00275401_mouse.txt		Millipore	05-348	646.1	Mouse
	TCF4_GBL9008370.txt	Santa Cruz	sc-8632
TCh1_RS00265625_mouse.txt		Santa Cruz	sc-32745
TCH1_RS00265631_mouse.txt		Santa Cruz	sc-32745
Telomerase_RS00275743.txt	Telomerase.C._GBL9008329.txt	SDI	GA1706
Telomerase_RS00275743.txt	Telomerase.C._GBL9008336.txt	SDI	GA1706
TSC2_pT1462_RS00275612.txt	TSC2_pT1462_GBL9008514.txt	CST	3617
TSC2_RS00275614.txt	TSC2.C.._GBL9008397.txt	Epitomics	1613-1	670.1	Rabbit
	TU.30_GBL9008543.txt	Abcam	ab27074
VASP_RS00275312.txt	VASP.C._GBL9008398.txt	CST	3112	678.2	Rabbit
VEGF.B_186_RS00265622.txt		Invitrogen	38-6400
VEGFR2_RS00275383.txt		CST	2479	688.4	Rabbit
VEGFR2_RS00275390.txt		CST	2479
VEGFR2_RS00275831.txt		CST	2479
X14.3.3.B_RS00275402_very.weak.txt		CST	2479
X14.3.3.B_RS00275747.txt	X14.3.3.beta.V._GBL9008393.txt	Santa Cruz	sc-628
X14.3.3.Z_RSD00275314.txt	X14.3.3.Zeta.C._GBL9008335.txt	Santa Cruz	sc-1019
X15Lox.1_Rs00275750.txt		Custom made
X4EBP1_pS65_RS00275446.txt	X4EBP1_pS65.V._GBL9007869.txt	CST	9456
X4EBP1_pS65_RS00275446.txt	X4EBP1_pS65.V._GBL9008591.txt	CST	9456
X4EBP1_pT37_RS00275445_high.bgd.txt	X4EBP1_pT37.V._GBL9008592.txt	CST	9459
X4EBP1_pT70_RS00275447.txt	X4EBP1_pT70.V._GBL9008561.txt	CST	9455
X4EBP1_RS00275448.txt	X4EBP1.V._GBL9007231.txt	CST	9452
X4EBP1_RS00275448.txt	X4EBP1.V._GBL9008590.txt	CST	9452
	X53BP1_GBL9008311.txt	CST	4937
XIAP_RS00275738.txt	XIAP.C._GBL9008517.txt	CST	2042	699.6	Rabbit
XIAP_RS00275871.txt	XIAP.C._GBL9008517.txt	CST	2042
XRCC1_RS00275593.txt	XRCC1_GBL9008409.txt	CST	2735	906.1	Rabbit
YAP_RS00275381.txt		Santa Cruz	sc-15407	780	Rabbit
	YB1P_pS102_GBL9008402.txt	CST	2900	835.1	Rabbit
	YBI_GBL9008318.txt	SDI	GA1725	700.1	Rabbit
	ZNF342_GBL9008384.txt	Abcam	ab 51625
