# Supplementary material for: Characterization of twenty-five ovarian tumour cell lines that phenocopy primary tumours
Source: Nat Commun. 2015 Jun 17;6:7419. doi: 10.1038/ncomms8419 (PMC4473807; doi:10.1038/ncomms8419)
Supplement: Supplementary Data 6 — The heatmap profiles derived from unsupervised clustering of data from RPPA analysis of OCI cell lines. Each column depicts a different antibody and each row depicts an individual replicate from each cell line(Related to Sup Fig 12) [file ncomms8419-s7.xls]

## Sheet: FIG5A_bothExpElimDuplicateAbs_j
Cell Name and Replicates	Exp. #	Histotype	Cluster	SRC_pY527	ER_pS118	ATR	AMPKa_pT172	SMAD3	STAT3_pT727	STAT5	STAT3	SRC	mTOR	p70S6K	GSK3a_b	p27	PARP_cleaved	AMPKa	ACC_pS79	p90RSK_pT359	p90RSK	IGFBP2	CHK1_pS345	CHK2_pT68	BCl.XL	BCl.X	BIM	Cyclin.E1	HSP70	p53	14.3.3.Z	XRCC1	Rb_pS807	Rb	Cyclin.B1	KU80	CHK2	IRS1_pS307	ATRIP	AIB1	cMyc	CHK1	ATR_pS428	RAD51	cMyc_pT58	Stathmin	Telomerase	MSH2	ATM
OCI-C3x_exp2	2	Clear Cell Carcinoma	2	-0.334143	-0.080385	-0.116795	-1.33992	1.0519	0.592973	0.002511	0.319366	0.545737	-0.081528	-0.503536	0.019088	-0.057133	0.023556	0.417801	0.25173	0.474717	0.925372	0.90516	-0.054347	0.065922	0.729201	1.18423	0.684063	1.03217	0.330986	-0.196648	-0.040382	0.100539	-0.177264	0.372707	1.04747	0.426428	0.278661	0.120548	0.086621	0.267012	0.030045	-0.027213	0.002331	-0.273202	-0.317181	0.051402	0.07759	0.414314	0.496881
OCI-C3x_exp2	2	Clear Cell Carcinoma	2	-0.307146	-0.044141	-0.010347	-1.69413	1.10345	0.802627	0.16099	0.508267	0.631489	0.144455	-0.497075	-0.023506	-0.221007	-0.085904	0.40475	0.249774	0.465172	1.08518	0.815132	-0.047949	0.012666	0.668016	1.23629	0.680743	0.93687	0.318954	-0.137101	-0.020082	0.280557	-0.058733	0.460296	1.02538	0.394	0.240936	0.203344	0.155189	0.290494	0.022674	-0.177324	0.06581	-0.243575	-0.253533	0.034115	0.105187	0.398781	0.477293
OCI-C3x_exp2	2	Clear Cell Carcinoma	2	-0.124942	-0.035083	-0.147838	-1.23452	0.879996	0.680974	0.144355	0.391955	0.117149	-0.109546	-0.507653	-0.17365	-0.262278	-0.156639	0.32787	-0.316082	0.699404	1.02536	0.414864	0.075266	0.185509	0.471204	0.961235	0.872285	0.9839	0.311027	-0.061122	-0.300541	0.030398	0.13394	0.387775	1.12854	0.18974	0.139099	0.065034	0.01058	0.313364	0.104462	-0.095494	0.05072	-0.123106	-0.268017	-0.066965	0.011618	0.240512	0.350156
OCI-C3x_exp1	1	Clear Cell Carcinoma	2	-0.488591	-0.13301	0.01042	-0.875885	0.737681	0.790252	-0.771928	-0.016004	0.103499	0.28152	-0.742068	-0.350127	-0.071348	0.281647	0.224266	0.638298	0.399729	0.914037	0.099031	0.033018	0.150352	0.680751	1.05221	1.27283	1.42279	0.076469	0.217541	-0.564606	-0.265641	0.181281	0.554189	1.26082	0.537832	0.212064	0.269894	0.283322	0.468135	-0.119452	-0.388689	0.007228	-0.304437	-0.358859	-0.36956	0	0.785383	0.868027
FCI-P2p_exp1	1	Papillary Serous Carcinoma	2	0.237014	0.079947	0.025803	-0.610112	-0.538076	-0.016056	-0.245797	0.694884	0.414909	0.428442	1.02498	0.091614	-0.412819	-0.003862	0.123587	0.625296	0.126291	0.394184	0.516109	0.128779	0.543757	0.549839	1.10069	1.11573	1.63942	-0.134728	1.33549	0.014619	-0.429693	-0.734832	-0.185574	1.5366	0.086195	0.65323	0.357737	0.53765	0.932759	1.16912	-0.065028	0.045974	-0.009065	0.084186	0.094179	0.067616	0.545225	-0.681145
FCI-P2p_exp2	2	Papillary Serous Carcinoma	2	0.279859	0.050932	-0.037554	0.563694	-0.4036	-0.123057	0.45422	0.45972	0.528483	0.420364	1.08963	0.537216	-0.132658	-0.23213	-0.000796	0.568834	0.148991	0.125417	0.743204	0.006299	0.176484	0.541809	1.1062	0.642209	1.55175	0.353644	2.67079	0.537421	-0.056649	-0.594817	-0.585621	1.27225	0.119927	0.631817	0.405237	0.358046	0.764094	1.18758	-0.004701	-0.075229	-0.040295	0.085734	0.022959	0.095735	0.331802	-0.854742
FCI-P2p_exp2	2	Papillary Serous Carcinoma	2	0.212245	0.07687	-0.001233	0.315923	-0.302121	-0.092234	0.345282	0.466497	0.465394	0.396158	0.872281	0.396531	-0.203678	-0.211547	-0.002126	0.573023	0.115302	0.158294	0.669156	-0.060738	0.106834	0.595936	1.21253	0.704943	1.50924	0.756345	2.55784	0.591304	0.050317	-0.594138	-0.600384	1.1086	-0.058966	0.57228	0.480695	0.394399	0.806383	0.989524	-0.000104	-0.062164	-0.032556	0.199041	0.02662	0.151845	0.351433	-0.93929
FCI-P2p_exp2	2	Papillary Serous Carcinoma	2	0.337419	0.245782	0.12932	-1.06723	-0.663165	-0.091286	0.133089	0.120422	0.460703	0.311429	0.782452	0.223693	-0.285927	-0.237761	-0.001342	0.242543	0.228312	0.354806	0.660728	0.233033	0.453965	0.309332	0.76114	0.666129	1.4051	0.764537	2.89681	0.473561	-0.017109	-0.612608	-0.667623	1.10218	-0.199177	0.506519	0.562226	0.389128	0.618593	1.22769	-0.158286	-0.151332	-0.036969	0.264802	-0.141081	0.196356	0.493841	-0.925007
OCI-C5x_exp2	2	Clear Cell Carcinoma	2	0.205326	0.212555	0.239501	0.044715	-0.362185	0.116151	-0.290016	-0.210348	-0.21823	-0.026079	-0.437797	-0.149162	-0.03219	-0.069718	0.330147	0.72321	0.748269	0.354531	-0.143928	0.395646	-0.05866	-0.150967	-0.19834	0.323785	0.8624	0.38545	-0.043382	-0.431559	0.002724	0.613431	0.278583	1.58011	0.330564	-0.205102	-0.208252	0.212219	-0.018807	0.064243	0.037451	0.099711	0.464213	0.208201	-0.167601	-0.228047	-0.581461	-1.87932
OCI-C5x_exp2	2	Clear Cell Carcinoma	2	0.198962	0.152085	0.20779	0.4613	-0.233972	0.260477	-0.156379	-0.115801	-0.101705	-0.025621	-0.047078	-0.132429	-0.023765	-0.037826	0.309902	1.17164	0.77658	0.272021	-0.033357	0.424736	-0.172806	0.024871	-0.075019	0.337776	1.03681	0.328	0.061587	-0.198802	0.120287	0.791615	0.449327	1.78589	0.346493	0.04651	-0.133138	0.183038	0.066942	-0.171165	0.17181	0.076902	0.272681	0.106591	-0.042646	-0.007253	-0.507704	-1.91667
OCI-C5x_exp2	2	Clear Cell Carcinoma	2	-0.013235	-0.035223	0.015958	-0.001882	-0.249927	0.091981	-0.121198	-0.015911	-0.137886	-0.051248	-0.134015	-0.17681	0.017688	0.079023	0.441041	0.533134	0.80711	0.215644	-0.083088	0.272565	-0.201317	0.222276	0.174063	0.360446	0.967647	0.490209	0.079138	-0.055597	0.100616	0.577881	0.38333	1.81523	0.30623	-0.248965	-0.240342	0.235147	0.141782	0.031317	0.14342	0.117028	0.33456	0.432391	-0.006785	-0.135164	-0.487066	-2.16157
OCI-C5x_exp1	1	Clear Cell Carcinoma	2	0.225499	0.097721	0.225909	0.694348	0.040526	-0.439255	-0.85854	-0.64348	-0.456136	-0.147504	0.133449	-0.359854	-0.186177	0.270492	0.381757	1.3658	0.357941	0.661379	0.027691	0.348208	0	0.298021	0.065942	1.29424	0.807446	0.055691	-0.074478	0.062073	-0.299665	1.20957	1.05465	2.26077	0.590433	0.188361	-0.128102	0.33303	0.476054	0.020408	0.297391	0.361669	0.670718	-0.138357	-0.06033	-0.00987	-0.955642	-2.07337
OCI-E1p_exp2	2	Endometrioid Carcinoma	2	0.007019	0.457707	0.033589	-0.483016	-0.713622	-0.357809	-0.0727	0.042135	-0.494856	-0.003269	-0.052523	-0.077864	0.269979	-0.025084	-0.211612	0.35864	0.703844	0.801827	-0.58477	0.003788	-0.099774	0.29142	0.694183	0.225389	0.260726	-0.10759	0.257577	0.110931	0.396299	0.66155	0.448022	1.60373	0.227054	0.541555	-0.069351	0.366312	0.182066	0.273251	0.153209	0.086831	0.190646	0.134653	0.194576	0.017096	-0.157461	-0.21851
OCI-E1p_exp2	2	Endometrioid Carcinoma	2	0.135976	0.608118	0.118092	-0.460369	-0.810048	-0.521535	-0.113433	-0.251747	-0.284985	0.207385	0.083487	-0.01342	0.134021	-0.077189	-0.372221	0.368309	0.706753	0.592846	-0.730616	0.038399	-0.071843	0.263058	0.440581	0.187249	0.05364	-0.153952	0.435524	-0.094081	0.285211	0.602622	0.607869	1.87349	0.30071	0.627824	-0.399494	0.310319	0.406897	0.128234	0.164649	0.276463	0.451103	0.022026	0.113834	0.041892	-0.120066	0.220363
OCI-E1p_exp2	2	Endometrioid Carcinoma	2	0.217738	0.586055	-0.005601	-0.024739	-0.379413	-0.435051	-0.128944	-0.083068	-0.178022	0.112766	0.122744	0.056945	0.409424	0.12191	-0.153693	0.948521	0.640352	0.703189	-0.652371	-0.039201	0.004988	0.468259	0.815428	0.271592	0.136876	0.055823	0.364624	0.214318	0.378546	0.285671	0.583898	0.777388	0.262885	0.562133	-0.335631	0.187232	0.371903	-0.056451	0.047865	0.215623	0.145545	-0.188531	0.252896	-0.044103	-0.192601	-0.069013
OCI-E1p_exp1	1	Endometrioid Carcinoma	2	0.202217	-0.474838	-0.636112	-0.402864	-1.05942	-0.786753	-0.630087	0.297449	-0.532228	-0.256524	0.063875	0.73903	-0.137134	0.220667	-0.231789	0.208598	0.819762	1.02619	-1.24833	-0.773884	-0.492575	-0.456884	-1.02698	2.36054	0.925277	0.231877	-0.030899	0.012554	0.228618	0.446673	0.865626	1.06203	-0.930936	0.584615	-0.170969	-0.912461	-0.554898	0.234855	-0.470221	-0.642818	0.275506	-0.202477	0.306143	0.230217	-0.112747	-1.19904
OCI-C4p_exp2	2	Clear Cell Carcinoma	2	0.01734	0.150728	-0.000838	0.065265	0.2736	0.685304	0.989636	0.680458	0.681765	0.508486	0.276401	0.332802	0.358444	-0.028192	0.238583	0.378545	0.495003	0.156339	0.955044	0.175659	0.697113	0.470541	1.0212	0.263422	1.26175	0.185466	0.145117	-0.244495	0.359691	0.651076	-0.557579	1.17006	0.490309	0.820034	0.296352	-0.118375	0.006882	0.565081	-0.076314	0.334923	-0.027241	0.761258	0.089223	0.067364	-0.058332	0.280357
OCI-C4p_exp2	2	Clear Cell Carcinoma	2	0.186054	0.164391	-0.247586	0.582642	0.122329	0.546898	1.07439	0.352853	0.578489	0.193362	-0.187727	0.039422	0.515568	0.236073	0.274651	0.9318	0.315645	0.443595	0.976921	0.196202	0.899466	0.252657	0.671534	0.609837	0.965618	0.335289	0.223102	-0.246642	0.241123	0.381708	-0.92805	1.20552	0.436516	0.673	0.178779	-0.195392	-0.115224	0.366399	0.089021	0.052784	0.023034	0.585	0.154883	-0.009488	-0.176068	0.106369
OCI-C4p_exp1	1	Clear Cell Carcinoma	2	0.211585	-0.189434	-0.287145	0	0.582783	0.501475	0.67171	0.271322	1.08514	-0.009091	0.310865	0.699889	0.032025	0.222923	0.204064	1.09759	0.533749	0.336069	0.400454	-0.105942	0.819733	0.584694	0.903252	1.84792	1.98599	0.16084	0.024121	-0.055667	0.199104	0.917944	-0.273271	1.54651	0.751991	0.898392	0.389326	-0.130987	0.316352	0.818564	0.097209	0.534102	0.203197	0.956598	0.398272	0.160087	0.176286	1.28845
OCI-U1a_exp2	2	Papillary Serous Carcinoma	2	0.106698	0.001685	0.113183	0.037224	-0.004112	0.203759	1.54817	0.134082	0.488517	-0.099134	-0.03431	0.344369	0.567618	0.334957	0.400488	0.744968	0.306984	0.347742	3.18664	0.732418	1.37991	1.97427	3.03816	1.36038	0.814009	0.00013	1.51107	0.419963	0.300856	0.558391	-0.257809	0.283074	0.045347	0.83645	0.319888	0.432987	-0.215622	-0.083132	-0.163202	-0.106945	1.6e-05	-0.019181	0.054402	0.079361	0.108045	0.667935
OCI-U1a_exp2	2	Papillary Serous Carcinoma	2	0.160552	0.065826	0.31679	0.00188	0.055473	0.371426	1.49764	0.339602	0.966755	0.192131	0.163439	0.397724	0.524928	0.317353	0.474111	0.801505	0.38699	0.38749	3.20915	0.74943	1.34506	1.93249	2.91599	1.39051	0.867593	0.34922	1.66003	0.486719	0.222052	0.510867	-0.290732	0.279694	0.095105	0.897767	0.367096	0.609779	-0.038651	-0.005692	-0.013293	0.066152	0.075893	0.107124	0.068124	-0.018629	0.050872	0.954276
OCI-U1a_exp2	2	Papillary Serous Carcinoma	2	0.074665	0.013861	0.239611	0.063446	0.0041	0.517791	1.54835	0.351568	1.00904	0.243647	0.30914	0.547813	0.513202	0.26307	0.571017	0.955395	0.217156	0.450111	3.81183	0.864081	1.08537	2.203	3.5073	1.28739	1.02468	-0.002354	1.87353	0.617631	0.319364	0.376395	-0.372676	0.312701	0.085271	0.84603	0.044512	0.570956	0.018915	-0.216801	0.089406	0.094372	0.083794	0.138608	0.218915	-0.033232	0.113879	0.922148
OCI-U1a_exp1	1	Papillary Serous Carcinoma	2	-0.209677	-0.15115	0.128345	-0.873365	0.032114	0.331677	1.17382	0.392	1.1088	0.332056	0.644718	0.663232	-0.034227	0.331772	0.388704	0.592935	0.289679	0.25609	5.03063	0.581131	0.889456	2.36298	3.30537	2.22822	1.86213	0.098364	0.803183	0.437778	-0.695409	0.627881	-0.273787	0.669637	0.095764	0.536015	0.297049	0.658892	-0.117245	-0.796782	0.024795	0.206936	0.053991	0.054894	0.075097	-0.067774	0.355217	0.917046
OCI-P5x_exp2	2	Papillary Serous Carcinoma	2	0.206437	0.029958	0.529161	-0.055981	-0.539859	-0.406549	-0.323534	-0.126376	-0.216445	0.598896	-0.440577	-0.10057	-0.074774	0.039364	-0.261434	0.033668	0.221014	0.287714	1.01285	0.261951	0.642386	0.229412	0.571096	0.714157	-0.025499	0.087231	2.63756	0.415652	0.22075	-1.52863	-0.988757	0.682042	0.220388	0.456978	0.173962	0.278065	0.310072	1.00839	-0.17264	-0.123901	-0.085537	0.708934	0.181884	0.209845	0.874774	0.879667
OCI-P5x_exp2	2	Papillary Serous Carcinoma	2	0.15294	-0.071868	0.283592	-0.244654	-0.390446	-0.337883	-0.228634	0.001171	-0.424673	0.618069	-0.406656	-0.202559	-0.063714	0.080824	-0.146451	-0.057071	0.22357	0.37734	0.988801	0.266322	0.684626	0.239088	0.602969	0.7091	0.012671	0.057056	2.70614	0.603886	0.28781	-1.51882	-0.981152	0.604607	0.159385	0.626914	0.46577	0.395968	0.282218	0.996171	-0.043124	-0.07453	0.035449	0.688054	0.085905	0.268956	0.739751	0.749949
OCI-P5x_exp2	2	Papillary Serous Carcinoma	2	0.156581	-0.252383	-0.160803	-0.187013	-0.369965	-0.389541	-0.147346	-0.087946	-0.946164	-0.154492	-0.535147	-0.04937	0.178362	0.336645	0.004449	-0.249279	0.009389	0.305323	1.2489	0.267285	1.05368	0.191752	0.458814	0.947907	-0.084269	0.146871	2.6651	0.97934	0.051313	-1.42007	-1.67011	0.471097	0.077489	0.512661	0.598322	0.22692	0.210756	0.982728	0.154548	-0.173736	0.203339	0.701524	0.054765	0.061962	0.58072	2.1e-05
OCI-P5x_exp1	1	Papillary Serous Carcinoma	2	-0.002409	-0.189637	-0.056116	0.019413	-0.258695	-0.37553	-0.533201	-0.418937	-0.171052	0.163025	-0.136681	0.153461	-0.04913	0.399811	-0.121566	0.87848	0	-0.104481	0.488511	0.50402	1.10666	0.480189	0.891372	1.6378	0.350207	0.136281	1.26777	0.682333	-0.653116	-1.58966	-0.866263	0.997073	0.197943	0.56518	0.409582	0.487312	0.647842	1.00147	0.401682	0.119949	0.434044	0.809237	0.257698	0.189571	1.28654	0.619054
OCI-P8p_exp2	2	Papillary Serous Carcinoma	2	-0.027153	-0.030883	-0.041254	-0.096994	-0.499703	-0.650291	-0.700444	-0.414675	0.801468	1.53679	1.54786	0.885627	0.253089	0.345257	-0.580428	0.560467	0.029037	-0.209282	-0.43141	-0.119693	0.290222	0.050471	1.10064	0.0594	-0.891044	-0.031896	0.393487	-0.124091	-0.174073	-0.239589	0.615273	1.58598	1.27076	-0.12382	0.824886	-0.470118	-0.426575	0.188862	-0.567981	-0.346613	-0.483753	0.476095	-0.00096	-1.1736	0.035203	1.70826
OCI-EP1p_exp1	1	Endometrioid Carcinoma	2	0.125665	-0.356977	-0.240463	-0.407486	0.478408	-0.021406	0.287507	0.797865	0.875411	-0.066144	0.07114	0.166879	-0.120387	-0.159419	-0.103661	-0.017105	0.390989	0.639958	-0.34929	-0.320695	-0.185569	-0.495201	-0.792932	0.074611	-0.297734	-0.140879	-0.120605	0.108254	0.106137	0.009018	0.26778	0.238236	0.153275	0.13498	-0.174297	-0.044112	0.066404	-0.321882	0	0.133799	0.279775	-0.141168	0.089502	-0.259581	0.501536	0
OCI-C1p_exp2	2	Clear Cell Carcinoma	1	-0.126522	-0.113389	-0.09232	0.559241	0.410976	0.142465	0.138527	-0.154553	-0.661331	0.038153	-0.114314	-0.201244	0.106795	0.067333	-0.007526	-0.163259	-0.117612	0.475642	0.939086	0.106054	0.68434	0.037964	0.236598	-0.096545	0.513874	-0.102524	0.027706	-0.363572	-0.317278	-0.028295	-0.795104	-2.12778	-0.208781	-0.106491	-0.485568	-0.018828	-0.125341	-0.024803	-0.046549	0.083471	-0.066225	-0.409365	-0.310145	-0.088389	-0.11522	0.446946
OCI-C1p_exp2	2	Clear Cell Carcinoma	1	-0.151526	-0.277002	-0.081183	0.411729	0.348206	-0.093513	0.059263	-0.019337	-0.446705	-0.01453	-0.164303	-0.030229	0.072932	0.089755	0.027507	-0.430321	-0.060754	0.129888	0.659	0.172012	0.867518	0.023217	0.384287	0.027682	0.683057	0.056447	0.030952	-0.377161	-0.04524	-0.037551	-0.762784	-1.94971	-0.179074	0.001652	-0.533211	0.167623	0.004386	0.112182	0.042787	0.050815	0.048559	-0.349378	-0.236101	-0.146371	-0.028115	0.208322
OCI-C1p_exp2	2	Clear Cell Carcinoma	1	-0.276467	-0.266468	0.009455	0.445662	0.382521	-0.172658	0.110507	-0.01341	-0.501843	0.096461	0.118665	0.003384	0.096689	-0.105066	-0.041689	-0.487019	-0.027835	-0.056875	0.586653	0.064662	0.581948	0.19305	0.570808	-0.061337	0.546105	-0.065112	0.027123	-0.031149	-0.083151	0.105203	-0.743299	-1.87683	-0.077733	-0.179279	-0.205573	0.10003	0.009318	0.192528	-0.041371	0.119006	-0.135972	-0.330211	-0.122064	-0.110953	-0.03847	0.037858
OCI-C1p_exp1	1	Clear Cell Carcinoma	1	-0.307946	-0.133325	-0.459454	-0.315784	-0.57844	-0.541946	0.228829	-0.970024	-0.592299	0.069304	-0.026141	0.362818	0.287242	0.260198	0.496039	-1.00457	-0.377606	-1.37447	2.87583	0.009422	-0.124115	0.667896	1.33565	-0.637225	-0.16174	0.356125	-0.038527	-0.01578	1.06265	-0.22978	-0.52613	-2.72753	-0.734914	-0.813433	-0.636481	-0.501562	0	-0.865673	-0.183724	-0.632943	-0.415531	0.039596	-0.061773	-0.527619	-0.633123	-0.994504
OCI-C2p_exp1	1	Clear Cell Carcinoma	1	-0.291637	-0.096814	-0.236543	0.367644	-0.373777	-0.491327	-0.169186	-0.792029	-0.36745	0.025128	0.262385	0.314313	0.068328	0.027351	-0.071082	-0.433063	-0.116865	-0.079971	1.19865	-0.276242	0.751252	0.25318	0.526096	0.058373	0.517511	0.068518	-0.192906	-0.02787	0.290934	0.039668	-0.325781	-0.593735	-0.370109	0.147679	-0.301159	-0.164936	-0.061415	-0.348115	-0.097702	-0.11969	-0.053695	-0.056236	-0.080278	-0.323418	-0.007374	0.281665
OCI-E2_exp2	2	Endometrioid Carcinoma	1	0.207748	-0.086603	-0.149352	1.42507	-0.489012	-0.02663	0.256098	-0.07501	-0.860586	0.106528	0.319763	-0.07448	-0.031003	-0.06772	0.18791	-0.2228	-0.272698	-0.109652	2.20444	-0.217682	-0.274358	0.046768	-0.034709	-0.328584	-0.521125	0.00051	0.005636	0.026824	-0.125567	-0.067623	-0.700549	-1.72157	-0.345509	-0.333407	-0.530624	-0.434939	-0.394873	-0.384268	-0.179733	-0.22393	-0.626742	-0.099857	-0.059027	0.014383	-0.261133	0.288439
OCI-E2_exp2	2	Endometrioid Carcinoma	1	0.236384	-0.060326	0.030105	-0.334158	-0.847286	0.089974	0.175651	-0.101651	-0.590563	-0.069674	0.178378	-0.001498	-0.123376	0.042091	0.150325	-1.05428	-0.450959	0.000357	1.90856	-0.190684	0.01547	0.183067	0.100517	-0.08827	-0.382168	-0.094493	0.126918	-0.141107	-0.210564	0.074222	-0.737279	-2.77019	-0.543683	-0.613721	-0.939579	-0.36543	-0.454856	-0.476644	-0.167892	-0.354473	-0.656687	-0.22071	0.001249	-0.059135	-0.216183	0.144033
OCI-E3x_exp2	2	Endometrioid Carcinoma	1	0.086587	-0.210661	-0.21063	0.856263	0.121539	0.270302	0.14565	0.181582	-0.253555	-0.468844	-0.068128	-0.124729	0.184317	0.045634	0.099161	0.16773	-0.260396	-0.200815	3.24182	-0.105384	-0.161906	-0.261888	-0.621012	-0.155554	-0.201227	-0.019242	-0.460556	0.290091	-0.180958	-0.387391	-0.270163	-1.85989	-0.333899	-0.258332	-0.099831	-0.122617	-0.297463	-0.076862	0.038298	-0.171597	-0.0605	-0.307403	-0.228186	0.043549	-0.056528	-0.402107
OCI-E3x_exp2	2	Endometrioid Carcinoma	1	0.001848	-0.123671	-0.102901	-0.089426	0.178206	0.408102	0.239478	0.170385	0.134044	-0.488791	0.031183	-0.037359	0.082908	-0.12652	0.047526	-0.565889	-0.123611	-0.168649	3.24493	-0.07502	-0.133616	-0.298793	-0.579943	-0.195035	-0.084437	-0.002056	-0.210046	-0.018907	-0.137572	-0.254552	-0.557777	-1.47701	-0.312072	-0.315236	-0.467618	-0.142597	-0.206089	-0.019782	0.160061	0.044156	0.031533	-0.285581	-0.102027	0.079592	-0.054746	-0.234775
OCI-E3x_exp2	2	Endometrioid Carcinoma	1	-0.09466	-0.171541	-0.022833	0.209913	0.266393	0.503904	0.277549	0.140974	0.490772	-0.274391	0.087836	0.123246	0.058311	-0.16611	-0.037513	-0.27901	-0.130003	-0.199935	3.13144	-0.112409	-0.270743	-0.207372	-0.486027	-0.084601	-0.157001	-1.4e-05	-0.333523	0.122243	-0.164731	-0.272161	-0.609404	-1.33708	-0.323442	-0.350731	-0.408024	-0.182182	-0.32299	-0.068136	0.086203	0.022776	-0.066794	-0.544522	-0.057079	0.08592	-0.077678	-0.131847
OCI-E3x_exp1	1	Endometrioid Carcinoma	1	0.131057	0.160783	-0.156948	1.09488	-0.312491	0.561635	0.03578	0.033329	0.068729	0.079981	0.234897	-0.308086	0.041047	0.1808	0.419614	0.197776	-0.074048	-0.212151	3.46851	-0.070827	-0.210607	-0.238771	-0.830638	-0.185042	-0.034141	0.068721	0.19717	0.053255	-1.01818	-0.474861	-0.135067	0.171134	-0.610986	0.023841	-0.512493	-0.13973	-0.388949	0.008638	-0.087672	-0.41861	0.014392	-0.640816	-0.168325	-0.030817	-0.125709	0.064806
OCI-P3a_exp2	2	Papillary Serous Carcinoma	1	-0.043672	-0.153875	0.104323	0.13446	0.117482	0.039615	-0.078546	0.568041	0.19649	0.075521	-0.175891	0.098944	0.075541	-0.012599	-0.179174	-0.315973	-0.218845	-0.222883	1.06872	-0.001574	-0.205083	-0.166775	-0.638812	-0.226472	0.3663	-0.07442	-0.111086	0.132256	-0.006767	-0.287758	-0.100749	-1.14979	-0.180004	0.010993	-0.348116	0.053275	-0.063343	-0.089563	-0.055589	0.050419	-0.011555	-0.297903	-0.124795	0.069936	-0.0383	0.177051
OCI-P3a_exp2	2	Papillary Serous Carcinoma	1	-0.033193	0.112279	-0.043123	0.304312	0.203448	0.299315	0.365902	0.576755	0.786089	0.087111	0.114732	0.027977	0.0341	-0.015462	-0.07443	-0.225661	-0.170509	0.144362	1.5414	0.078084	-0.349788	-0.250733	-0.602237	-0.128719	-0.103406	-0.142152	-0.180296	0.221538	-0.255132	-0.684748	-0.685133	-2.04423	-0.488087	-0.492669	-0.744864	-0.291704	-0.329971	-0.155519	-0.080305	-0.148368	-0.379868	-0.582406	-0.060417	0.01104	-0.219588	0.105964
OCI-P3a_exp2	2	Papillary Serous Carcinoma	1	-0.040981	0.052422	0.016892	0.328884	0.262066	0.284916	0.322391	0.757537	0.647773	0.235676	0.181226	0.099106	0.009325	-0.007506	0.064064	-0.309077	-0.091081	-0.000357	1.67788	-0.002796	-0.353199	-0.176745	-0.543516	-0.226913	-0.0307	-0.050146	-0.248566	0.415839	-0.189012	-0.61026	-0.448097	-2.0559	-0.53736	-0.568331	-0.539263	-0.174428	-0.323556	-0.319802	-0.038617	-0.146087	-0.372998	-0.360821	-0.138046	-0.035025	-0.154915	0.040702
OCI-P4p_exp1	1	Papillary Serous Carcinoma	1	0.013535	0.153259	0.088096	0.605128	-0.026155	0.026869	0.144509	0	0.181313	0.026034	-0.110685	-0.006612	-0.024902	-0.060479	0.517736	-0.090359	-0.082341	0.209486	1.10241	-0.112781	-0.098789	0.082218	-0.410339	-0.228369	-0.001748	-0.090292	0	0.480772	-0.583489	0.002289	-0.272951	-0.334746	-0.481511	-0.30115	-0.440808	-0.27076	-0.283042	0	-0.21219	-0.286957	-0.180962	-0.497456	-0.260238	0.027841	-0.364863	-0.339846
OCI-D1p_exp1	1	Dysgermonoma	1	-0.134396	-0.138979	0	0.419634	0.746557	0.046222	0.544764	-0.376586	0.961493	0.488535	0.249837	0.150349	-0.006378	0.206299	0.241216	0.865513	0.058537	0.638386	-0.327217	-0.152725	-0.413344	-0.40581	-0.877162	0.169703	-0.435783	-0.235502	0.014085	0.010619	-0.559356	-1.05617	-0.312444	-1.99735	-0.276212	-0.236865	-0.116061	-0.112219	-0.315309	-0.962218	-0.131368	-0.11323	-0.469836	0.252977	0.044714	-0.232795	-0.167674	-0.047804
OCI-D1p_exp2	2	Dysgermonoma	1	0.052057	0.261933	0.0334	1.25949	0.153825	0.21418	0.254757	0.362139	1.0908	0.76246	0.035728	0.171569	0.028931	0.012399	0.524372	0.483339	0.015051	0.509815	-0.144622	0.021994	-0.051963	0.328689	0.518004	0.085179	-0.604821	0.03724	0.047213	0.179007	-0.021743	-0.154448	-0.468297	-1.87041	-0.655206	-0.350741	-1.11767	-0.3544	-0.596457	-0.48437	-0.099582	-0.280383	-0.081312	-0.194921	-0.039943	-0.16598	-0.097684	0.027589
OCI-D1p_exp2	2	Dysgermonoma	1	0.033248	0.270603	-0.016972	1.14829	0.272558	0.218978	0.333807	0.393264	0.845997	0.569489	0.191398	0.425413	-0.12329	-0.16771	0.469602	0.312322	-0.022664	0.518163	-0.212706	-0.011501	-0.12606	0.430626	0.635928	-0.080024	-0.482063	-0.010164	-0.078136	0.295987	-0.169272	-0.03277	-0.271202	-1.76882	-0.634507	-0.3153	-0.805853	-0.456322	-0.455135	-0.543852	-0.093968	-0.315701	-0.256795	-0.348488	-0.146656	-0.128141	-0.1239	-0.037478
OCI-D1p_exp2	2	Dysgermonoma	1	-0.13106	0.206602	-0.13318	1.07588	0.366486	0.075898	0.412884	0.415183	0.462551	0.452949	0.305543	0.327217	-0.130877	-0.075644	0.3161	-0.167905	0.029872	0.357173	-0.283292	0.126301	0.126765	0.388887	0.79773	-0.06169	-0.558906	0.017524	-0.097477	0.268232	-0.214339	0.012924	-0.326523	-2.12554	-0.310348	-0.455784	-0.525049	-0.344336	-0.527032	-0.444163	-0.145705	-0.276842	-0.248101	-0.191453	-0.104429	-0.065785	-0.086092	-2.1e-05
OCI-EP1p_exp2	2	Mixed Endo-SerousCarcinoma	1	0.163461	0.139005	-0.149485	0.081115	-0.099636	0.030121	0.766348	0.709692	0.421764	-0.204122	-0.100124	0.112348	-0.021501	0.125924	0.21794	0.567776	0.340466	0.878617	0.175881	-0.081374	0.084351	0.056019	0.3703	0.026071	-0.561968	-0.344859	-0.419761	0.231751	-0.162347	-0.115202	-0.457566	-1.78102	-0.532597	-0.360785	-0.472245	-0.266641	-0.424689	-0.373111	-3.3e-05	-0.135978	-0.040695	-0.444394	-0.099489	-0.094684	-0.047834	0.115089
OCI-EP1p_exp2	2	Mixed Endo-SerousCarcinoma	1	0.214276	0.635432	0.013637	0.413803	-0.007431	0.270758	0.834189	0.529144	1.26855	0.533011	0.068894	0.197235	-0.065184	0.146198	0.337052	0.651045	0.968451	0.905989	0.10853	-0.037017	0.065451	-0.031074	0.243067	0.012208	-0.692137	-0.239202	-0.123059	0.161708	-0.247823	-0.070668	-0.780093	-2.20307	-0.70874	-0.59508	-0.833317	-0.401685	-0.598007	-0.718307	-0.114183	-0.347325	-0.141757	-0.454054	0.01989	-0.244283	-0.096752	0.377984
OCI-EP1p_exp2	2	Mixed Endo-SerousCarcinoma	1	0.265714	0.498874	0.024329	0.208187	0.045462	0.26166	1.00916	0.568181	1.58721	0.699282	0.163704	0.109204	-0.096829	0.220209	0.28898	0.719674	0.988671	0.740206	0.032603	0.005357	0.01811	0.122108	0.247525	-0.006844	-0.686319	-0.281629	-0.025633	0.167402	-0.232413	-0.08076	-0.459158	-2.27267	-0.694573	-0.533429	-0.960189	-0.340398	-0.574209	-0.631026	-0.02549	-0.286267	-0.203413	-0.405197	-0.019977	-0.252692	-0.08292	0.43354
OCI-M1p_exp1	1	Mucinous Carcinoma	1	-0.033317	0.308401	0.060228	1.18127	0	0.091428	0	0.274931	0.174315	-0.265238	-0.05388	-0.083424	0.025892	-0.108383	0.016639	1.27241	-0.203539	-0.359119	0.572421	0.053673	0.454872	0.438172	0.867349	-0.047384	-0.247382	0.140381	-0.071722	-0.182274	1.5491	-0.730748	0.013625	-0.836172	-0.55234	-0.050037	-0.074593	-0.18911	-0.182377	-0.268731	-0.044233	-0.503514	-0.142226	0.138747	-0.098371	-0.098491	0.132572	-0.132819
OCI-C2p_exp2	2	Clear Cell Carcinoma	1	-0.07963	-0.141094	0.022108	-2.15609	-0.208253	-0.140396	-0.112431	-0.098528	-0.312162	-0.185065	-0.172402	-0.095789	0.216537	-0.08108	-0.713548	-1.15978	-0.239969	-0.620472	1.50607	-0.054271	-0.261465	-0.204258	-0.773285	-0.138383	-0.254888	-0.091385	0.104866	-0.407162	0.030494	0.039437	0.501543	-0.06788	0.09272	0.358558	-0.076343	0.16824	0.186414	-0.100317	-0.009106	0.134296	0.244345	-0.045026	-0.003807	-0.012657	0.156955	0.261369
OCI-C2p_exp2	2	Clear Cell Carcinoma	1	0.130347	-0.08045	0.307571	-1.74519	-0.071236	0.153303	-0.067585	-0.042359	-0.030576	0.097545	-0.285734	-0.247622	0.458616	0.124	-0.581748	-1.15138	-0.226859	-0.200727	1.59503	0.030666	-0.139117	-0.12904	-0.843314	-0.122253	-0.089099	-0.007728	0.01563	-0.763021	0.12729	-0.201667	0.305563	-0.522625	0.05242	0.347318	-0.106122	0.171354	0.07913	-0.039819	0.024632	0.144981	0.023622	0.009807	-0.003244	-0.016927	0.147611	0.635528
OCI-P9a_exp1	1	Papillary Serous Carcinoma	1	0.062623	-0.374262	0.170421	-0.339954	-0.428817	-0.130145	-0.431234	-0.232401	-0.255368	-0.13096	-0.489471	-0.126703	0.081941	-0.27776	-0.213842	-0.591832	-0.254544	-0.677263	0.713507	0	-0.09249	-0.253665	-0.934107	-0.592028	-0.482932	-0.160154	-0.18957	-0.045023	-0.99494	0.206616	0.139188	1.11931	0.114512	-0.244138	-0.087152	0.108011	0.064712	0.294072	0.034702	0.125436	0.08198	0.059066	0.050155	-0.041313	-0.236122	-0.007699
OCI-CSp_exp1	1		1	-0.079575	-0.843951	-0.796684	-0.041556	0.241258	0.068669	-0.286437	-0.383307	-0.010268	0.118188	0.00302	0.071824	0.065814	-0.040979	-0.316457	-0.289485	0.076623	-0.103292	0.316824	-1.01248	-1.21558	-1.03732	-0.679509	-0.230581	0.237248	-0.834863	0.148035	-0.416784	0.253571	-1.31416	0.033933	-1.17157	-1.51048	0.090861	0.374444	-1.13266	-1.19195	-0.326912	-0.874588	-1.26486	-0.264896	0.401923	-0.11086	-0.014051	0.22076	-1.22131
FCI-P1p_exp2	2	Papillary Serous Carcinoma	1	-0.057314	0.061274	0.0938	-1.12855	0.245553	-0.007177	-0.136955	0.075414	0.003585	0.134562	-0.130295	-0.047464	-0.078897	-0.284346	-0.350652	-1.05211	-0.062637	-0.290546	-0.539262	-0.264716	-0.447802	-0.22197	-0.296488	-0.397515	-0.269518	-0.013014	-0.161168	0.291626	-0.020997	0.153977	0.128527	-0.592625	-0.197318	-0.339419	0.25573	-0.035974	-0.174466	0.245421	3.3e-05	0.078332	-0.033087	-0.159532	-0.16075	0.156523	-0.026488	-0.333175
FCI-P1p_exp2	2	Papillary Serous Carcinoma	1	-0.083712	-0.055655	-0.184063	-0.925915	0.027976	0.005307	-0.058347	-0.093331	-0.567632	-0.200673	-0.295781	0.04929	0.004197	0.020728	-0.1197	-1.04307	-0.148218	-0.001359	-0.493165	-0.143875	-0.298947	-0.144002	-0.537582	-0.032126	-0.31717	-0.095662	-0.336135	0.508282	-0.34382	-0.081132	-0.198387	-0.813915	-0.375007	-0.427688	0.106949	-0.230519	-0.185635	0.276684	0.087874	-0.161091	-0.01084	-0.030467	-0.148346	-0.006164	-0.117374	-0.616694
OCI-P4p_exp2	2	Papillary Serous Carcinoma	1	0.174926	0.604899	0.182891	-0.467903	-0.157739	-0.068005	0.389866	-0.019711	0.963509	0.498296	-0.018604	0.11165	0.017888	-0.081235	0.070849	-0.514585	0.132423	0.033303	0.193237	-0.09664	-0.460084	-0.055898	0.275489	-0.181608	-0.280045	-0.261448	-0.08898	0.173233	-0.12133	1.35055	-0.272006	-0.793607	-0.334159	-0.774958	-0.660321	-0.143163	-0.259099	-0.232771	-0.066163	0.013278	-1.6e-05	0.17277	-0.107356	-0.045002	-0.065909	0.42296
FCI-P1p_exp2	2	Papillary Serous Carcinoma	1	0.128602	-0.041517	0.109258	-0.096881	0.091651	0.119151	-0.132284	0.023703	0.233314	0.170882	-0.212285	0.111135	-0.156669	-0.229332	-0.067389	-0.733682	-0.044123	-0.216772	-0.551698	-0.05238	-0.536274	-0.265186	-0.552241	-0.277542	-0.024889	0.010094	-0.094885	0.37233	-0.244225	-0.15558	-0.593022	-2.13878	-0.390738	-0.669481	-0.033192	-0.127589	-0.574902	-0.031113	-0.017965	-0.058021	-0.417315	-0.476674	0.000959	0.057743	-0.148642	-0.452479
FCI-P1p_exp2	2	Papillary Serous Carcinoma	1	0.193905	0.046949	0.186786	-0.184033	0.132794	0.192705	-0.081107	0.125113	0.037934	0.029941	-0.22664	0.00444	-0.184047	-0.134904	-0.125488	-0.683142	-0.120394	-0.249035	-0.471464	-0.083978	-0.414721	-0.222105	-0.556684	-0.150976	0.001494	1.4e-05	-0.098477	0.143785	-0.193705	-0.160912	-0.310692	-2.21019	-0.410965	-0.716996	-0.477129	-0.271634	-0.355902	-0.120482	-0.103411	-0.074635	-0.316791	-0.450166	-0.024555	0.067083	-0.13528	-0.424062
OCI-P4p_exp2	2	Papillary Serous Carcinoma	1	-0.00444	0.303512	0.061473	0.512781	0.03669	-0.398575	0.227316	-0.234717	0.512481	0.388986	0.158101	0.228762	-0.50959	-0.147091	0.217167	-0.730907	-0.336388	0.076054	-0.067688	-0.197269	-0.616522	-0.055122	0.072942	-0.288127	-0.515219	-0.506615	0.25736	0.318193	-0.254037	1.01156	-0.963062	-3.69426	-1.1926	-1.08828	-1.16608	-0.576152	-0.733322	-0.753287	-0.329371	-0.216247	-0.57854	-0.310769	-0.106422	-0.32707	-0.394049	-0.56117
OCI-CSp_exp2	2	Carcinosarcoma	1	0.10421	0.044706	-0.21614	-0.502455	-0.039807	0.071303	-0.014441	0.380377	-0.0062	-0.215395	-0.137603	0.025089	-0.114849	0.055134	0.002708	-0.757595	-0.177509	-0.171745	-0.386727	-0.066569	-0.078491	-0.113352	0.064479	-0.28266	-0.111681	-0.154137	-0.169761	-0.329398	-0.332077	-0.331945	-0.823796	-2.33587	-0.592707	-0.782642	-0.202722	-0.23566	-0.488727	0.05237	0.049162	-0.079795	0.316396	0.29672	-0.172794	-0.219609	-0.215572	-0.316812
OCI-CSp_exp2	2	Carcinosarcoma	1	-0.031707	0.150588	-0.026762	-0.611178	0.128935	0.115817	-0.072433	0.365743	0.378439	0.03572	0.125587	-0.04736	-0.268818	0.056375	-0.206634	-0.65002	-0.165907	-0.292593	-0.479906	-0.12307	-0.250411	0.056809	-0.025891	-0.027339	-0.100258	-0.142178	0.049048	-0.229612	-0.196796	-0.336707	-0.622805	-2.28088	-0.475114	-0.859883	-0.78819	-0.435371	-0.416992	-0.140559	-0.208988	0.01233	0.046109	0.392855	-0.128315	-0.160422	-0.20064	-0.107603
OCI-CSp_exp2	2	Carcinosarcoma	1	0.003301	0.054607	0.141871	-0.221766	0.141559	-0.201609	-0.016801	0.277594	0.225877	0.146218	-0.094087	-0.00054	-0.246279	-0.010951	-0.49549	-0.741394	-0.124214	0.042699	-0.569385	-0.004304	0.003542	0.058051	0.025435	-0.02171	0.038865	-0.057365	0.148916	-0.602032	-0.075504	-0.790268	-0.459869	-2.18049	-0.221992	-0.58982	-0.458434	-0.167502	-0.351398	-0.083162	-0.238525	0.131304	0.044349	0.059904	-0.082156	-0.0947	-0.041744	0.150673
OCI-P6p_exp2	2	Papillary Serous Carcinoma	1	-0.216913	-0.095001	-0.001391	-0.598036	-1.08274	-0.223924	-0.540306	-0.183127	-0.528175	-0.218668	-0.25704	0.059664	-0.352334	-0.081771	-0.085576	-0.958213	-0.102601	-0.36762	0.664892	-0.136346	0.105299	-0.1029	-0.209162	-0.171491	-0.093841	0.193065	-0.112164	0.076052	-0.299589	0.146765	-0.623954	-0.96912	-0.360918	-0.63114	-0.856373	-0.234495	-0.26959	-0.106622	0.028878	-0.034427	0.021255	-0.078406	0.019734	-0.086802	-0.245189	-0.154676
OCI-P6p_exp2	2	Papillary Serous Carcinoma	1	-0.156313	-0.040644	-0.192515	-0.623195	-0.983413	-0.153282	-0.50844	-0.125164	-0.720354	-0.286609	-0.230463	-0.032794	-0.402387	-0.189162	0.117366	-1.11726	-0.354983	-0.415263	0.748835	-0.147949	0.071623	-0.21874	-0.25202	-0.204062	-0.223319	0.24071	-0.33229	-0.033164	-0.195047	0.212806	-0.712631	-1.83254	-0.392971	-0.674731	-0.761704	-0.260246	-0.489289	-0.268177	0.045882	-0.033247	-0.036086	-0.012151	0.044315	-0.141276	-0.197108	-0.471632
OCI-P6p_exp2	2	Papillary Serous Carcinoma	1	-0.202663	-0.06611	-0.103864	-0.57784	-1.09358	-0.200584	-0.486035	-0.122899	-0.129667	-0.118295	-0.086985	0.171559	-0.344574	-0.086882	-0.179296	-1.03027	-0.21512	-0.338506	0.723942	-0.204226	-0.08694	-0.11732	-0.042638	-0.280752	-0.183272	0.084073	-0.041372	0.152423	-0.246189	0.218649	-0.687287	-1.78705	-0.376164	-0.656467	-0.755325	-0.368284	-0.495249	-0.721339	-0.057305	-0.043261	-0.19865	-0.012798	0.047864	-0.225829	-0.240232	-0.317957
OCI-P6p_exp2	2	Papillary Serous Carcinoma	1	-0.132199	-0.076672	-0.115629	-0.177633	-0.826743	-0.09469	-0.539243	-0.057355	0.072303	0.183043	-0.107469	0.083639	-0.282025	-0.106202	0.001414	-0.485885	-0.273605	-0.30449	0.907339	-0.115274	0.020111	-0.004338	-0.096191	-0.23014	0.065757	0.057199	-0.051463	-0.008443	-0.133603	-0.026111	-0.218831	-1.44468	-0.470589	-0.473973	-0.798557	-0.20295	-0.165751	-2.40862	-0.103435	0.01976	-0.090533	-0.310941	-0.210884	-0.10568	-0.049952	-0.00864
OCI-P1a_exp1	1	Papillary Serous Carcinoma	1	-0.135006	-0.14331	0.149608	-0.830667	-0.037096	-0.130285	-0.571893	-0.566209	0.112527	0.175466	-0.202776	-0.155324	-0.050704	-0.260436	-0.751271	-0.994053	-0.69094	-0.369627	-0.421082	-0.1833	0.320155	-0.330428	-0.396904	-0.740319	0	-0.110919	-0.130252	-0.097921	0.338785	-0.31232	0	-0.291812	0.250424	0.093448	0.254576	0.083749	0.107438	-0.141025	-0.049015	-0.068419	-0.080609	0.451601	-0.193777	0.029003	0	0.17718
FCI-P1p_exp1	1	Papillary Serous Carcinoma	1	0.104827	0.132504	0.006905	-0.53481	-0.120927	0.159078	-0.419094	0.25672	-0.599243	0.109122	-0.093804	0	-0.00062	0.094343	0.2161	-0.700044	-0.304068	0.044821	-0.185205	-0.137129	-0.231611	-0.035993	-0.49607	-0.545034	0.304176	0.173829	0.143729	0.232167	-1.07161	-0.505891	-0.385623	-2.27859	-0.530578	-0.372467	-0.30942	-0.224675	-0.46881	-0.082036	-0.270037	-0.452695	-0.419089	-0.266237	-0.349404	-0.250116	-0.620312	-0.626342
OCI-P8p_exp1	1	Papillary Serous Carcinoma	1	0.08573	0.078405	-0.085551	-0.52789	0.070482	0.000589	-0.088108	0.308221	-0.232332	-0.100373	0	-0.214885	0.054725	-0.150281	-0.038377	-0.676216	-0.301954	-0.085806	0.121352	-0.088612	-0.112576	-0.243933	-0.897986	-0.472029	-0.110083	-0.161963	-0.228943	-0.050921	-1.1974	-0.995809	-0.196627	-1.2441	-0.275508	-0.281376	-0.060257	-0.07471	-0.243312	-0.495641	-0.001614	-0.122341	-0.333465	-0.156536	-0.092689	-0.229741	-0.365182	-0.091963
OCI-P6p_exp1	1	Papillary Serous Carcinoma	1	-0.038789	0.168046	0.050195	-0.146284	-0.68365	0	-1.06419	-0.068454	-0.03764	0.015773	-0.291494	-0.020381	0.13177	-0.112533	-0.135608	-0.997792	-0.334377	-0.43464	0.136904	0.062836	0.163274	-0.088908	-0.397891	-0.756064	0.256816	-0.320238	-0.209691	0.157096	-1.23702	-0.224934	-0.017045	-0.435807	-0.368057	-0.477509	-0.311682	-0.021586	-0.385924	-0.303209	-0.038219	-0.005041	-0.401605	-0.045911	-0.029323	-0.394399	-0.417008	-0.095518
OCI-P9p_exp1	1	Papillary Serous Carcinoma	1	0.016735	0	0.097947	-0.646793	-0.296528	-0.048722	-0.538285	0.000255	-0.35223	-0.06866	-0.024209	-0.096182	0.118207	-0.151863	-0.11066	-1.02748	-0.2834	-0.457204	-0.129831	-0.089967	-0.002346	-0.21445	-0.607555	-0.682809	0.227848	-0.165965	0.092135	0.013874	-0.96884	-0.281646	-0.037394	-0.555378	-0.157757	-0.060199	0.086505	0.072437	-0.05593	-0.174083	0.015867	0.072282	-0.299477	-0.197668	-0.05087	-0.117017	-0.190324	-0.120837
OCI-P2a_exp1	1	Papillary Serous Carcinoma	1	0.250713	-0.07787	0.068168	0.596982	-0.032346	-0.006568	0.294688	-0.335312	0.407099	0.461781	0.16857	0.266119	-0.015893	-0.14183	0.066762	0.121482	-0.267145	-0.248398	-0.111289	-0.137322	-0.256435	-0.290265	-0.602314	-0.433939	0.497772	-0.28499	-0.051637	0.376835	-2.14648	-0.567417	-0.131769	-0.427551	-0.178879	-0.286703	-0.354888	-0.041473	-0.162102	-0.142214	-0.015321	-0.281352	-0.346776	0.004391	-0.170725	-0.029421	-0.143236	-0.264203
OCI-P3a_exp1	1	Papillary Serous Carcinoma	1	0.030989	-0.023519	0.053347	0.036993	0.032898	0.11599	-0.144471	0.115458	0.635398	0.025961	-0.266684	-0.042419	0.189889	-0.061941	-0.06384	0.369525	-0.367564	-0.210252	0.962182	0.169635	-0.111443	-0.375555	-1.11632	-0.384825	0.401645	-0.185783	-0.035069	-0.055585	-1.74961	-0.299445	0.033376	-0.113884	-0.320631	-0.277608	0.106594	0	0.151183	-0.138731	0.106122	0.109001	-0.659867	-0.036249	-0.188659	-0.246377	-0.18458	-0.068279
OCI-P7a_exp1	1	Papillary Serous Carcinoma	1	0.019961	0.087147	-0.005624	0.830967	0.025846	0.076314	-0.073779	0.604965	-0.0668	-0.138546	-0.33498	0.150701	-0.154259	-0.08237	-0.174576	0.683454	-0.229164	-0.534769	0.686084	0.004011	-0.16493	-0.239977	-0.9894	-0.439961	0.004812	-0.010604	-0.194169	0.183195	-1.423	-0.532561	-0.128224	-0.393282	0.222515	-0.046442	-0.232876	-0.258934	-0.385573	0.248433	-0.253981	-0.139737	-0.024949	-0.240962	-0.329661	-0.091844	-0.182012	-0.228612
OCI-M1p_exp2	2	Mucinous Carcinoma	1	-0.022283	-0.16526	-0.13631	0.27718	-0.686738	-0.345052	0.117842	0.578335	-1.02901	-0.759761	-0.264266	-0.12821	0.032826	0.16627	-0.273937	-0.619263	-0.145725	-0.317312	0.176792	-0.030465	-0.19177	-0.396563	-0.656617	-0.152673	-0.411292	-0.237321	-0.494926	0.046974	-0.125711	0.116109	-0.467228	-0.828452	-0.219946	-0.518584	0.074951	-0.189903	-0.212785	-0.135972	0.027598	0.031797	-0.066738	-0.002144	-0.01271	-0.09887	0.001578	-0.173178
OCI-M1p_exp2	2	Mucinous Carcinoma	1	0.122662	-0.142337	-0.091796	-0.006901	-0.350523	-0.029664	0.451625	0.480944	-0.856699	-0.291455	-0.289154	-0.120886	-0.18328	-0.009289	-0.313237	-0.493745	-0.070761	-0.255123	-0.136174	0.027984	-0.261881	-0.48575	-0.814875	-0.032339	-0.539345	0.004778	-0.185939	-0.109514	-0.095479	0.074977	-0.567104	-0.914095	-0.096777	-0.510384	-0.224485	-0.110601	-0.21714	0.130991	0.079385	0.011918	0.16574	0.017161	-0.064842	0.032993	-0.074845	0.211219
OCI-M1p_exp2	2	Mucinous Carcinoma	1	0.146442	-0.215867	0.016598	0.456244	-0.120819	-0.14243	0.252045	0.548814	-0.584951	-0.160509	-0.124861	-0.051637	-0.171163	-0.15765	-0.348267	0.116193	-0.135009	-0.436778	-0.449459	-0.032109	-0.486479	-0.461493	-0.536556	-0.041591	-0.303844	-0.108536	-0.358316	0.242977	0.060587	0.353816	0.066955	-0.043995	-0.025883	-0.150071	0.031756	-0.030574	-0.030467	0.227334	0.065302	0.147188	0.269012	0.181475	-0.017222	0.109482	0.110713	0.276465
OCI-P2a_exp2	2	Papillary Serous Carcinoma	1	0.007934	-0.195189	0.0445	0.088347	-0.011674	-0.095557	0.294715	-0.001172	0.286826	-0.066119	-0.045181	-0.061911	0.210227	-0.16474	-0.306382	-0.773933	-0.210692	-0.331221	-0.135204	-0.105777	-0.38421	-0.25278	-0.28997	-0.13496	0.016204	-0.08354	-0.125544	0.514821	-0.001948	-0.349013	-0.175125	-0.905322	0.032418	-0.092285	0.311094	0.012083	-0.011005	0.095434	-0.127129	-0.000184	-0.207465	-0.210119	-0.160385	0.104721	0.036122	-0.427831
OCI-P2a_exp2	2	Papillary Serous Carcinoma	1	-0.042911	-0.149944	0.088676	0.026628	0.199651	0.061165	0.304658	-0.108517	0.109747	-0.097561	-0.111016	-0.014519	0.124546	-0.163839	-0.440133	-0.71455	-0.144424	-0.317895	-0.131832	-0.119231	-0.471352	-0.239068	-0.535713	-0.176445	-0.021631	0.005894	-0.181956	0.179739	-0.006321	-0.215315	0.04983	-0.417598	-0.009821	-0.001654	0.214664	0.012418	0.019063	0.180081	0.006477	0.057217	-0.142044	-0.191468	-0.114205	0.192902	0.133352	-0.405326
OCI-P2a_exp2	2	Papillary Serous Carcinoma	1	0.075702	-0.039322	0.242589	0.047197	0.146022	0.06308	0.302658	-0.274648	-0.003594	0.027448	-0.061393	-0.008187	0.103456	-0.184288	-0.544751	-0.604814	0.027035	-0.250149	-0.193636	0.009944	-0.39177	-0.290782	-0.586146	-0.137487	-0.076812	-0.053217	-0.039587	-0.03987	0.001945	-0.269929	0.070917	-0.509027	0.005427	0.022594	0.238422	0.094071	-0.000982	0.033723	-0.051757	0.064211	-0.123354	-0.111354	-0.15282	0.117786	-0.00158	-0.007341
OCI-P8p_exp2	2	Papillary Serous Carcinoma	1	-0.067563	-0.01189	-0.066492	0.040745	0.26001	-0.092678	0.252806	0.562703	-0.02713	-0.033311	0.056836	-0.005927	0.179422	-0.073989	-0.527617	-0.898766	-0.137593	-0.203523	-0.514882	-0.092675	-0.029179	-0.022036	-0.229468	0.133611	-0.010914	0.022604	-0.016539	-0.084832	-0.004719	-0.520023	-0.10116	-1.08825	0.130867	0.107586	-0.093266	-0.097971	-0.019755	-0.108592	-0.033066	-0.01267	-0.134305	-0.167129	0.005485	0.018067	0.004204	-0.02908
OCI-P1a_exp2	2	Papillary Serous Carcinoma	1	0.034967	-0.047141	0.033971	0.503336	0.152334	-0.151887	-0.034957	-0.083527	0.43799	0.027559	-0.006341	-0.073346	-0.257216	-0.009186	-0.644733	0.232117	-0.109041	-0.234789	-0.104637	0.001298	0.120308	0.004325	-0.209968	-0.26389	0.121944	-0.10226	0.085107	-0.123835	0.009553	-0.281155	0.073315	-0.525195	0.027111	0.152801	-0.045131	0.029832	0.097796	-0.018862	-0.102604	0.063887	-0.134765	0.019517	-0.101054	-0.050579	0.080234	0.097587
OCI-P9p_exp2	2	Papillary Serous Carcinoma	1	-0.062596	0.029944	-0.012612	0.518292	-0.195003	-0.081031	-0.167876	-0.083335	0.683115	0.063625	0.064661	0.063231	-0.101932	-0.073033	-0.201521	0.363037	-0.15889	-0.420437	-0.421028	-0.112477	-0.347976	-0.149952	-0.395307	-0.332177	-0.112499	-0.053849	-0.155383	-0.124323	-0.077891	-0.027979	-0.018864	-1.03057	-0.058441	-0.223021	-0.335287	-0.072788	-0.165245	-0.140547	0.004659	-0.058774	-0.013637	-0.2306	-0.153405	-0.277365	-0.099374	-0.419563
OCI-M1p_exp2	2	Mucinous Carcinoma	1	-0.000918	-0.147804	-0.093299	-0.76215	0.215432	-0.232152	0.169996	0.60911	-0.022022	-0.400233	0.006314	-0.142911	-0.211639	-0.079727	-0.55322	-1.00009	0.089636	-0.342006	-0.431287	-0.000825	-0.533687	-0.028158	-0.378533	-0.158367	-0.422822	0.140819	-0.028858	-0.357405	0.123797	0.35818	0.178198	0.260977	-0.032517	-0.273871	-0.25149	-0.074338	0.010599	0.364585	-0.0128	0.099714	0.141246	0.317589	0.057371	-0.163323	0.025563	-0.116808
OCI-P1a_exp2	2	Papillary Serous Carcinoma	1	-0.15118	-0.233343	0.036035	-0.086507	0.049193	-0.133287	-0.205981	-0.223283	-0.067339	-0.176417	-0.032907	-0.039751	-0.380751	-0.050986	-0.612788	-0.360667	-0.215123	-0.427887	-0.55718	0.001497	0.146855	-0.08703	-0.375339	-0.237999	-0.100197	-0.015627	0.041212	0.046871	-0.090269	0.121048	0.174853	0.681957	-0.012565	0.013751	-0.152694	0.100736	-0.049362	0.20555	0.106921	0.155253	0.216327	-0.008074	-0.023789	0.000261	0.043688	-0.049031
OCI-P1a_exp2	2	Papillary Serous Carcinoma	1	-0.105133	-0.141859	-0.039648	-0.074887	0.119527	-0.213033	-0.264288	-0.203744	0.033931	-0.573694	0.043565	-0.131557	-0.168999	0.058794	-0.603029	-0.588631	-0.009313	-0.409445	-0.300867	0.100002	0.217347	-0.06448	-0.275661	-0.15067	-0.11527	-0.047825	0.008553	-0.037393	-0.053498	0.207318	0.306608	0.842444	-0.082237	0.080764	0.235107	0.143974	-0.05259	0.416689	0.010108	0.09325	0.247659	0.101359	0.048617	0.044358	0.009683	-0.231183
OCI-P9p_exp2	2	Papillary Serous Carcinoma	1	-0.157139	-0.043769	-0.14852	0.306758	-0.521472	-0.084808	-0.273106	-0.117518	0.30817	-0.490801	0.23277	0.048214	-0.179778	0.179319	-0.300498	-0.591422	-0.004607	-0.371688	-0.353274	-0.13844	-0.446513	-0.103904	-0.29398	-0.40874	-0.145889	-0.151628	-0.078621	-0.240218	-0.081886	0.042989	-0.187553	0.389095	-0.219544	-0.405918	-0.386431	-0.078066	-0.196839	-0.056139	-0.091517	0.027405	0.01359	-0.305371	0.017654	-0.170127	-0.021764	-0.734992
OCI-P9a_exp2	2	Papillary Serous Carcinoma	1	-0.174702	-0.260899	-0.115305	-0.017139	-0.154054	-0.507133	-0.410231	-0.29889	-0.40621	-0.705322	-0.227028	-0.08332	-0.004209	-0.073402	-0.509695	-0.541661	-0.204995	-0.582974	-0.441043	-0.058836	0.130843	-0.353955	-0.3059	-0.059852	-0.222588	0.037993	-0.110867	-0.194223	0.073363	-0.003413	0.073971	-0.088601	0.30565	-0.173076	0.313892	0.074347	0.063905	0.225091	0.038096	0.003086	0.242571	-0.156661	-0.124785	-0.195626	0.094828	-0.688025
OCI-P9a_exp2	2	Papillary Serous Carcinoma	1	-0.134961	-0.136129	0.016884	-0.760484	0.034557	-0.116252	-0.157576	-0.2023	-0.467315	-0.611128	-0.187573	-0.012355	-0.159263	0.040671	-0.33368	-1.15695	-0.147393	-0.453348	-0.322988	-0.015821	-0.315723	-0.316851	-0.620322	-0.175016	-0.304314	-0.015671	-0.270654	-0.26748	0.002864	-0.004572	0.115455	0.035591	0.038608	-0.043656	-0.026933	0.038109	-0.134414	0.222163	0.008713	0.025019	0.244817	-0.121068	-0.013286	-0.177602	0.08978	-0.542641
OCI-P9a_exp2	2	Papillary Serous Carcinoma	1	-0.21435	-0.207615	0.017178	-0.868802	0.07202	-0.043312	-0.091274	-0.120915	-0.186758	-0.298552	-0.072255	0.013183	-0.04895	0.036406	-0.401273	-1.02654	-0.036081	-0.352312	-0.317909	0.014187	-0.314727	-0.187722	-0.572218	-0.110506	-0.23271	0.014682	-0.222194	-0.476101	-0.033213	0.003405	0.163366	0.000259	-0.005448	0.011237	-0.097365	0.07872	-0.211237	0.111007	0.094016	-0.012358	0.137335	-0.091218	0.013698	-0.348302	0.107899	-0.420469
OCI-P7a_exp2	2	Papillary Serous Carcinoma	1	-0.044988	-0.062872	0.035506	-0.431498	0.021535	0.093033	0.14202	0.564146	-0.065837	-0.061329	-0.036423	-0.05286	-0.180549	-0.115342	-0.413425	-0.802279	-0.176628	-0.44372	-0.326288	0.086466	-0.102175	-0.199066	-0.634412	-0.012183	-0.150886	-0.082937	-0.061174	-0.206326	-0.069019	-0.061463	0.08187	-0.222774	-0.05345	-0.08711	-0.230555	0.069887	-0.261341	0.321529	0.052711	0.000184	0.304174	-0.011662	-0.096309	-0.01525	0.208101	0.128183
OCI-P7a_exp2	2	Papillary Serous Carcinoma	1	-0.031499	-0.096292	0.000838	-0.749952	-0.096013	-0.218007	-0.074731	0.275141	-0.093628	0.05439	-0.170841	0.072282	-0.082474	-0.08934	-0.457181	-1.03644	-0.098224	-0.501145	-0.426903	0.056304	0.039116	-0.15595	-0.613	-0.100131	0.015216	0.025486	-0.005658	-0.413292	-0.07314	-0.116505	0.048456	-0.160427	0.009042	-0.147895	-0.241669	0.109392	0.000981	0.147243	-0.016471	0.178081	0.24244	-0.048501	-0.083138	-0.065737	0.164045	0.235393
OCI-P7a_exp2	2	Papillary Serous Carcinoma	1	-0.157759	-0.084876	0.052078	-0.601182	0.020908	0.132807	-0.002516	0.488191	0.1164	0.051942	0.02827	-0.012164	-0.073446	0.062392	-0.477287	-1.00361	-0.130829	-0.391393	-0.454469	0.067494	-0.066862	-0.23447	-0.529161	-0.064731	-0.284282	-0.011976	0.031868	-0.194096	-0.041886	-0.093389	0.07594	-0.000259	-0.057378	0.006706	-0.118945	0.060399	-0.233409	0.135468	-0.07051	0.00901	0.197033	0.04899	-0.085553	-0.097807	0.125276	0.074044
[truncated: 72 more columns]
