# Supplementary material for: Characterization of twenty-five ovarian tumour cell lines that phenocopy primary tumours
Source: Nat Commun. 2015 Jun 17;6:7419. doi: 10.1038/ncomms8419 (PMC4473807; doi:10.1038/ncomms8419)
Supplement: Supplementary Data 7 — Analysis of RPPA data from OCI and SOC lines reveal a subset of proteins and phosphor-proteins that are differentially-expressed in the Taxol resistant OCI lines in cluster 1 vs. SOC lines in cluster 2 (Related to Fig 7b) [file ncomms8419-s8.xls]

## Sheet: RPPA Figure 7
Label	High in Cluster	Mean Cluster1 (OCI)	Mean Cluster 2 (OCI+SOC)	std dev Cluster1 (OCI)	std dev Cluster 2 (OCI+SOC)	fold change	p-value
Caspase.7.cleaved	2	0.0890032	0.103285	0.0036373	0.0146033	0.861722	0.028793
c.Myc_pT58	2	0.422503	0.528768	0.0586685	0.0961566	0.799033	0.0210659
AMPKa	2	0.436859	0.607033	0.0390481	0.105815	0.719662	0.000938561
Cyclin.E	2	0.0864688	0.0982187	0.0036744	0.00830387	0.88037	0.00486528
Cyclin.E1	2	0.241988	0.453231	0.0265455	0.160356	0.533918	0.00133889
LCK	2	0.130625	0.146612	0.00728673	0.0127978	0.890958	0.0139299
BCl.XL	2	0.172628	0.299736	0.0152523	0.201466	0.575931	0.0487416
CHK2_pT68	2	0.136609	0.203247	0.0231323	0.0833098	0.672134	0.0499792
BIM.V	2	0.0627525	0.096716	0.00530591	0.0323038	0.648833	0.0079339
NBS1	2	0.142113	0.399045	0.0253711	0.219053	0.356133	0.00123669
p53	2	0.0358264	0.124294	0.00422624	0.0959927	0.288238	0.025379
ACC_pS79	2	0.140629	0.319997	0.0388492	0.101744	0.439471	0.000260295
Cyclin.B1	2	4.32728	9.39953	2.17031	3.33566	0.460372	0.00225938
Cyclin.B1	2	2.17463	4.26835	0.905224	1.40401	0.509478	0.00331381
ATRIP	2	0.229798	0.279415	0.0218193	0.0414304	0.822427	0.0203532
MKLP.1.D17	2	0.23031	0.263034	0.0147077	0.0286968	0.87559	0.0211572
PLK1	2	0.222965	0.29719	0.0358435	0.068122	0.750242	0.0259027
Telomerase	2	0.152066	0.168361	0.0125982	0.0149878	0.903213	0.0460218
SRC_pY527	2	0.300031	0.330056	0.0202428	0.0185015	0.909031	0.0101811
CASK	2	0.492301	0.751055	0.151882	0.288799	0.655478	0.02357
AIB1	2	0.471798	0.645676	0.0394461	0.11071	0.730704	0.00125442
HSP70	2	0.141096	0.176949	0.00226813	0.0313254	0.797379	0.012885
AR.N20	2	0.130992	0.179907	0.00602801	0.05144	0.728108	0.0192044
CHK2	2	0.401027	0.825096	0.0589567	0.525738	0.486036	0.0228988
AR.N20	2	0.265542	0.354884	0.0132518	0.0891321	0.748251	0.0146281
ZNF342	2	0.316408	0.420202	0.00931423	0.0823791	0.752991	0.00422777
Cyclin.E2	2	0.0808503	0.0898669	0.00529421	0.00618349	0.899667	0.0111628
PKCa	2	0.45691	0.685572	0.0476988	0.138207	0.666466	0.000699211
ERa_pS118	2	0.172541	0.20711	0.010327	0.0308057	0.833087	0.0143059
p90RSK_pT359	2	0.155382	0.226029	0.00374931	0.0659705	0.687444	0.00922615
p90RSK_pT359	2	0.144041	0.205274	0.0054344	0.0617107	0.701701	0.0147782
p90RSK	2	0.228736	0.409343	0.0161201	0.116487	0.558789	0.000329342
JUNB	2	0.167896	0.258468	0.0149951	0.0742275	0.64958	0.00542293
SMAC_DIABO	2	0.536001	0.753381	0.0453236	0.206412	0.711461	0.0157922
Stathmin	2	0.122944	0.147198	0.00453211	0.0189625	0.835232	0.00711651
XRCC1	1	0.250894	0.322061	0.0108531	0.0483904	0.779026	0.00224118
eIF4E	1	1.52837	1.21855	0.329845	0.26735	1.25426	0.0417429
Caveolin.1	1	4.75565	2.1994	1.62901	2.99123	2.16225	0.0205415
FOXO3a	1	0.548814	0.460243	0.0428335	0.0815004	1.19244	0.0280417
AR.C19	1	0.261828	0.207588	0.0205195	0.0430213	1.26129	0.0151312
SMAD3_pS423	1	0.949999	0.673111	0.0780139	0.176667	1.41136	0.00757445
a.Tubulin	1	1.00312	0.774514	0.0820592	0.0981286	1.29516	0.000884047
c.JUN_pS73	1	1.00614	0.708828	0.11587	0.121858	1.41944	0.00070545
TSC2_pT1462	1	0.893561	0.693326	0.108579	0.163976	1.2888	0.0276755
CD20	1	0.290865	0.267931	0.0128444	0.0169156	1.0856	0.0167237
Cofilin	1	0.442926	0.3762	0.0391915	0.0632793	1.17737	0.0380662
p21	1	1.22987	0.844439	0.219841	0.419571	1.45644	0.0279326
S6_pS235	1	5.38575	3.63302	0.759775	0.873584	1.48245	0.00197905
FAK_pY397	1	0.735472	0.561156	0.0944584	0.174798	1.31064	0.0299459
BRCA2	1	0.105414	0.10042	0.00314486	0.00458358	1.04973	0.0381115
COX2	1	1.81784	0.983442	0.755044	0.45314	1.84845	0.0139532
Erg.1_2_3	1	0.410442	0.363985	0.0232365	0.0396874	1.12763	0.0212676
MAPK_pT202	1	1.11373	0.659698	0.272557	0.229311	1.68825	0.0146498
MAPK_pT202	1	2.26739	1.14406	0.647965	0.428888	1.98188	0.00346105
ab_Crystalline	1	8.56073	4.74198	1.6107	0.851447	1.80531	5.87653e-05
Collagen.VI	1	1.25711	0.913939	0.126288	0.0977003	1.37549	5.05103e-05
N.Cadherin	1	0.147774	0.115515	0.00942213	0.0152436	1.27926	0.000439611
PAI.1	1	9.11179	0.78701	2.2285	1.1904	11.5777	3.40744e-05
PAX2	1	0.936673	0.592256	0.0605667	0.0368489	1.58154	3.947e-09
BAD_pS112	1	0.619547	0.427307	0.0442539	0.108484	1.44989	0.00193575
SMAD3	1	0.819219	0.636648	0.0724811	0.123758	1.28677	0.00831508
YBI	1	0.646604	0.507544	0.085191	0.0580619	1.27399	0.00308454
BOP1.N16	1	0.429227	0.385085	0.0398976	0.0281963	1.11463	0.0255618
Cofilin_pS3	1	0.346237	0.228437	0.0926728	0.0878754	1.51568	0.0254859
AKT	1	1.4807	0.975833	0.132718	0.256656	1.51736	0.00295469
PTEN	1	0.914014	0.504556	0.0393992	0.143911	1.81152	0.000641675
PTEN.138G50	1	1.24026	0.603427	0.365938	0.186326	2.05537	0.000945558
Fibronectin	1	0.424105	0.205119	0.132036	0.193872	2.06761	0.0169644
HSP27	1	0.0888899	0.0778519	0.00491193	0.00557859	1.14178	0.00199391
PKCa	1	0.550055	0.339296	0.0347368	0.113009	1.62117	0.00393103
PKCa_pS657	1	0.575458	0.393687	0.0739471	0.123827	1.46171	0.0132351
